# Supplementary material for: Comprehensive analysis of prognostic and immunological role of basement membrane‐related genes in soft tissue sarcoma
Source: Immun Inflamm Dis. 2024 Oct 11;12(10):e70037. doi: 10.1002/iid3.70037 (PMC11467964; doi:10.1002/iid3.70037)
Supplement: Supplementary file 2 — Supporting information. [file IID3-12-e70037-s002.XLSX]

## Sheet: Table S1
Table S1: Clinical information of included STS patients
Id	futime	fustat	ethnicity	Age	Gender	Histological_type	Margin_status	Metastasis	New_tumor_events
TCGA-3B-A9HI	1521	0	NOT HISPANIC OR LATINO	68	MALE	Dedifferentiated liposarcoma	Positive	YES	YES
TCGA-3B-A9HJ	1104	0	NOT HISPANIC OR LATINO	68	MALE	Dedifferentiated liposarcoma	NA	NO	NO
TCGA-3B-A9HL	599	1	NOT HISPANIC OR LATINO	67	MALE	Dedifferentiated liposarcoma	Positive	YES	YES
TCGA-3B-A9HO	959	0	NOT HISPANIC OR LATINO	75	MALE	Dedifferentiated liposarcoma	Positive	NO	YES
TCGA-3B-A9HP	1627	1	NOT HISPANIC OR LATINO	57	FEMALE	Leiomyosarcoma (LMS)	Positive	YES	YES
TCGA-3B-A9HQ	2085	0	NOT HISPANIC OR LATINO	66	FEMALE	Leiomyosarcoma (LMS)	Negative	NO	NO
TCGA-3B-A9HR	2694	1	NOT HISPANIC OR LATINO	38	FEMALE	Leiomyosarcoma (LMS)	Negative	YES	YES
TCGA-3B-A9HS	1366	1	NOT HISPANIC OR LATINO	60	MALE	Leiomyosarcoma (LMS)	Negative	YES	YES
TCGA-3B-A9HT	1665	0	NOT HISPANIC OR LATINO	53	MALE	Leiomyosarcoma (LMS)	Negative	NO	YES
TCGA-3B-A9HU	768	0	NOT HISPANIC OR LATINO	53	FEMALE	Leiomyosarcoma (LMS)	Negative	YES	YES
TCGA-3B-A9HV	437	1	NOT HISPANIC OR LATINO	48	FEMALE	Leiomyosarcoma (LMS)	Negative	YES	YES
TCGA-3B-A9HX	1303	0	NOT HISPANIC OR LATINO	70	FEMALE	Leiomyosarcoma (LMS)	Negative	NO	NO
TCGA-3B-A9HY	314	0	NOT HISPANIC OR LATINO	49	MALE	Leiomyosarcoma (LMS)	Negative	NO	NO
TCGA-3B-A9HZ	1170	0	NOT HISPANIC OR LATINO	66	MALE	Leiomyosarcoma (LMS)	Positive	YES	YES
TCGA-3B-A9I0	1096	0	NOT HISPANIC OR LATINO	33	MALE	Leiomyosarcoma (LMS)	Negative	YES	YES
TCGA-3B-A9I1	567	1	NOT HISPANIC OR LATINO	56	FEMALE	Leiomyosarcoma (LMS)	Negative	YES	YES
TCGA-3B-A9I3	808	0	NOT HISPANIC OR LATINO	62	MALE	Leiomyosarcoma (LMS)	Positive	NO	YES
TCGA-3R-A8YX	17	1	Not Evaluated	66	MALE	Dedifferentiated liposarcoma	Positive	YES	NO
TCGA-DX-A1KU	427	1	NOT HISPANIC OR LATINO	82	MALE	Dedifferentiated liposarcoma	NA	NA	NA
TCGA-DX-A1KW	995	1	NOT HISPANIC OR LATINO	67	MALE	Dedifferentiated liposarcoma	NA	NA	NA
TCGA-DX-A1KX	2087	0	NOT HISPANIC OR LATINO	67	FEMALE	Dedifferentiated liposarcoma	NA	NA	NA
TCGA-DX-A1KY	391	1	NOT HISPANIC OR LATINO	66	MALE	Dedifferentiated liposarcoma	NA	NA	NA
TCGA-DX-A1KZ	1372	0	NOT HISPANIC OR LATINO	66	MALE	Dedifferentiated liposarcoma	NA	NA	NA
TCGA-DX-A1L0	564	1	NOT HISPANIC OR LATINO	58	MALE	Dedifferentiated liposarcoma	NA	NA	NA
TCGA-DX-A1L1	1649	1	NOT HISPANIC OR LATINO	60	MALE	Dedifferentiated liposarcoma	NA	NA	NA
TCGA-DX-A1L2	2586	0	NOT HISPANIC OR LATINO	78	MALE	Dedifferentiated liposarcoma	NA	NA	NA
TCGA-DX-A1L3	1020	1	NOT HISPANIC OR LATINO	60	FEMALE	Dedifferentiated liposarcoma	NA	NA	NA
TCGA-DX-A1L4	2036	0	NOT HISPANIC OR LATINO	60	MALE	Dedifferentiated liposarcoma	NA	NA	NA
TCGA-DX-A23R	2271	0	NOT HISPANIC OR LATINO	55	FEMALE	Dedifferentiated liposarcoma	NA	NA	NA
TCGA-DX-A23T	160	1	NOT HISPANIC OR LATINO	40	FEMALE	Dedifferentiated liposarcoma	NA	NA	NA
TCGA-DX-A23U	2324	1	NOT HISPANIC OR LATINO	81	MALE	Dedifferentiated liposarcoma	NA	NA	NA
TCGA-DX-A23V	2034	1	NOT HISPANIC OR LATINO	57	FEMALE	Dedifferentiated liposarcoma	NA	NA	NA
TCGA-DX-A23Y	191	1	NOT HISPANIC OR LATINO	80	MALE	Dedifferentiated liposarcoma	NA	NA	NA
TCGA-DX-A23Z	846	1	NOT HISPANIC OR LATINO	74	MALE	Dedifferentiated liposarcoma	NA	NA	NA
TCGA-DX-A240	1834	0	NOT HISPANIC OR LATINO	51	MALE	Dedifferentiated liposarcoma	NA	NA	NA
TCGA-DX-A2IZ	261	0	NOT HISPANIC OR LATINO	60	MALE	Dedifferentiated liposarcoma	Negative	NA	NA
TCGA-DX-A2J0	295	1	NOT HISPANIC OR LATINO	61	MALE	Dedifferentiated liposarcoma	NA	NA	NA
TCGA-DX-A2J1	2901	0	NOT HISPANIC OR LATINO	53	MALE	Dedifferentiated liposarcoma	Positive	NA	NA
TCGA-DX-A2J4	2408	0	NOT HISPANIC OR LATINO	60	MALE	Dedifferentiated liposarcoma	NA	NA	NA
TCGA-DX-A3LS	275	1	NOT HISPANIC OR LATINO	78	FEMALE	Dedifferentiated liposarcoma	NA	NA	YES
TCGA-DX-A3LT	1492	0	NOT HISPANIC OR LATINO	62	MALE	Dedifferentiated liposarcoma	Negative	NA	YES
TCGA-DX-A3LU	2641	0	NOT HISPANIC OR LATINO	60	MALE	Dedifferentiated liposarcoma	Positive	NA	YES
TCGA-DX-A3LW	4150	0	NOT HISPANIC OR LATINO	43	MALE	Dedifferentiated liposarcoma	Positive	NA	YES
TCGA-DX-A3LY	1017	0	NOT HISPANIC OR LATINO	66	MALE	Dedifferentiated liposarcoma	Negative	NA	NO
TCGA-DX-A3M1	1359	0	NOT HISPANIC OR LATINO	79	MALE	Dedifferentiated liposarcoma	Positive	NA	NO
TCGA-DX-A3M2	1055	0	NOT HISPANIC OR LATINO	59	MALE	Dedifferentiated liposarcoma	Positive	NA	NO
TCGA-DX-A3U5	969	0	NOT HISPANIC OR LATINO	52	MALE	Dedifferentiated liposarcoma	Positive	NA	NO
TCGA-DX-A3U6	1088	1	NOT HISPANIC OR LATINO	63	FEMALE	Dedifferentiated liposarcoma	Negative	NA	YES
TCGA-DX-A3U7	1552	1	NOT HISPANIC OR LATINO	67	MALE	Leiomyosarcoma (LMS)	Negative	NA	YES
TCGA-DX-A3U8	138	1	Unknown	43	MALE	Leiomyosarcoma (LMS)	NA	NA	YES
TCGA-DX-A3U9	456	1	NOT HISPANIC OR LATINO	84	MALE	Leiomyosarcoma (LMS)	NA	NA	YES
TCGA-DX-A3UA	325	1	NOT HISPANIC OR LATINO	47	FEMALE	Leiomyosarcoma (LMS)	NA	NA	NO
TCGA-DX-A3UB	2247	0	Unknown	54	MALE	Leiomyosarcoma (LMS)	Negative	NA	NO
TCGA-DX-A3UC	2085	0	NOT HISPANIC OR LATINO	37	FEMALE	Leiomyosarcoma (LMS)	Negative	NA	YES
TCGA-DX-A3UD	1534	0	NOT HISPANIC OR LATINO	56	MALE	Leiomyosarcoma (LMS)	Negative	NA	YES
TCGA-DX-A3UE	1061	1	NOT HISPANIC OR LATINO	66	FEMALE	Leiomyosarcoma (LMS)	NA	NA	YES
TCGA-DX-A3UF	2599	1	NOT HISPANIC OR LATINO	65	FEMALE	Leiomyosarcoma (LMS)	Positive	NA	YES
TCGA-DX-A48J	296	1	NOT HISPANIC OR LATINO	44	MALE	Leiomyosarcoma (LMS)	NA	NA	YES
TCGA-DX-A48K	1399	0	NOT HISPANIC OR LATINO	65	MALE	Leiomyosarcoma (LMS)	Negative	NA	NO
TCGA-DX-A48L	738	1	NOT HISPANIC OR LATINO	49	FEMALE	Leiomyosarcoma (LMS)	NA	NA	YES
TCGA-DX-A48N	1073	0	NOT HISPANIC OR LATINO	47	MALE	Dedifferentiated liposarcoma	Positive	NA	NO
TCGA-DX-A48O	1605	0	NOT HISPANIC OR LATINO	63	FEMALE	Leiomyosarcoma (LMS)	Negative	NA	NO
TCGA-DX-A48P	1400	0	NOT HISPANIC OR LATINO	54	FEMALE	Leiomyosarcoma (LMS)	Negative	NA	NO
TCGA-DX-A48R	805	0	Unknown	41	MALE	Leiomyosarcoma (LMS)	Positive	NA	YES
TCGA-DX-A48U	3310	0	Unknown	57	MALE	Leiomyosarcoma (LMS)	Negative	NA	NO
TCGA-DX-A48V	1820	0	Unknown	Unknown	Unknown	Unknown	Unknown	Unknown	Unknown
TCGA-DX-A6B7	1143	0	NOT HISPANIC OR LATINO	55	MALE	Leiomyosarcoma (LMS)	Negative	NO	NO
TCGA-DX-A6B8	485	1	Unknown	80	MALE	Leiomyosarcoma (LMS)	Positive	YES	YES
TCGA-DX-A6B9	1138	0	NOT HISPANIC OR LATINO	45	FEMALE	Leiomyosarcoma (LMS)	Negative	NO	NO
TCGA-DX-A6BA	2515	0	NOT HISPANIC OR LATINO	53	FEMALE	Leiomyosarcoma (LMS)	Negative	YES	YES
TCGA-DX-A6BB	1105	0	NOT HISPANIC OR LATINO	74	MALE	Leiomyosarcoma (LMS)	Positive	NO	NO
TCGA-DX-A6BE	881	0	NOT HISPANIC OR LATINO	77	MALE	Dedifferentiated liposarcoma	Negative	NO	NO
TCGA-DX-A6BF	972	0	NOT HISPANIC OR LATINO	82	FEMALE	Dedifferentiated liposarcoma	Positive	NO	NO
TCGA-DX-A6BG	1121	0	NOT HISPANIC OR LATINO	51	MALE	Dedifferentiated liposarcoma	Negative	NO	YES
TCGA-DX-A6BH	821	0	NOT HISPANIC OR LATINO	34	MALE	Dedifferentiated liposarcoma	Positive	NO	NO
TCGA-DX-A6BK	492	1	Unknown	Unknown	Unknown	Unknown	Unknown	Unknown	Unknown
TCGA-DX-A6YQ	93	1	NOT HISPANIC OR LATINO	86	FEMALE	Myxofibrosarcoma	Negative	NO	NO
TCGA-DX-A6YR	1247	0	NOT HISPANIC OR LATINO	75	MALE	Myxofibrosarcoma	Negative	NO	NO
TCGA-DX-A6YS	2381	0	Unknown	61	MALE	Myxofibrosarcoma	Negative	NO	NO
TCGA-DX-A6YT	2044	0	NOT HISPANIC OR LATINO	31	FEMALE	Myxofibrosarcoma	Negative	NO	NO
TCGA-DX-A6YU	1045	0	NOT HISPANIC OR LATINO	50	FEMALE	Myxofibrosarcoma	Negative	NO	NO
TCGA-DX-A6YV	1536	1	NOT HISPANIC OR LATINO	74	MALE	Myxofibrosarcoma	Negative	YES	YES
TCGA-DX-A6YX	513	1	Not Evaluated	68	FEMALE	Myxofibrosarcoma	Negative	YES	YES
TCGA-DX-A6YZ	2625	0	NOT HISPANIC OR LATINO	59	MALE	Myxofibrosarcoma	Negative	NO	NO
TCGA-DX-A6Z0	1953	1	Not Evaluated	78	FEMALE	Myxofibrosarcoma	Positive	NO	NO
TCGA-DX-A6Z2	2830	0	NOT HISPANIC OR LATINO	82	FEMALE	Leiomyosarcoma (LMS)	Positive	NO	NO
TCGA-DX-A7EF	570	1	NOT HISPANIC OR LATINO	88	FEMALE	Undifferentiated Pleomorphic Sarcoma (UPS)	Positive	YES	YES
TCGA-DX-A7EI	1049	1	Not Evaluated	78	FEMALE	Dedifferentiated liposarcoma	Positive	NO	YES
TCGA-DX-A7EL	2291	0	NOT HISPANIC OR LATINO	56	FEMALE	Leiomyosarcoma (LMS)	Positive	YES	YES
TCGA-DX-A7EM	1892	0	NOT HISPANIC OR LATINO	61	MALE	Leiomyosarcoma (LMS)	Positive	NO	NO
TCGA-DX-A7EN	923	0	NOT HISPANIC OR LATINO	53	FEMALE	Leiomyosarcoma (LMS)	Positive	NO	NO
TCGA-DX-A7EO	4627	0	HISPANIC OR LATINO	20	FEMALE	Synovial Sarcoma - Biphasic	Negative	NO	NO
TCGA-DX-A7EQ	897	1	Unknown	72	MALE	Synovial Sarcoma - Monophasic	Negative	YES	YES
TCGA-DX-A7ER	1466	1	Not Evaluated	69	MALE	Synovial Sarcoma - Monophasic	Negative	NO	NO
TCGA-DX-A7ES	610	0	NOT HISPANIC OR LATINO	50	FEMALE	Dedifferentiated liposarcoma	Positive	NO	NO
TCGA-DX-A7ET	463	0	NOT HISPANIC OR LATINO	71	MALE	Undifferentiated Pleomorphic Sarcoma (UPS)	Negative	NO	NO
TCGA-DX-A7EU	721	0	NOT HISPANIC OR LATINO	79	FEMALE	Myxofibrosarcoma	Negative	NO	NO
TCGA-DX-A8BG	546	0	NOT HISPANIC OR LATINO	83	FEMALE	Myxofibrosarcoma	Negative	YES	YES
TCGA-DX-A8BH	439	1	NOT HISPANIC OR LATINO	86	MALE	Undifferentiated Pleomorphic Sarcoma (UPS)	Positive	NO	NO
TCGA-DX-A8BJ	284	1	NOT HISPANIC OR LATINO	76	MALE	Undifferentiated Pleomorphic Sarcoma (UPS)	Negative	NO	NO
TCGA-DX-A8BK	1885	0	NOT HISPANIC OR LATINO	61	FEMALE	Undifferentiated Pleomorphic Sarcoma (UPS)	Negative	NO	NO
TCGA-DX-A8BL	1373	0	NOT HISPANIC OR LATINO	59	MALE	Undifferentiated Pleomorphic Sarcoma (UPS)	Negative	NO	NO
TCGA-DX-A8BM	1456	0	NOT HISPANIC OR LATINO	60	MALE	Undifferentiated Pleomorphic Sarcoma (UPS)	Negative	NO	NO
TCGA-DX-A8BN	1161	0	NOT HISPANIC OR LATINO	78	FEMALE	Undifferentiated Pleomorphic Sarcoma (UPS)	Positive	NO	NO
TCGA-DX-A8BO	1240	0	NOT HISPANIC OR LATINO	67	FEMALE	Undifferentiated Pleomorphic Sarcoma (UPS)	Positive	NO	YES
TCGA-DX-A8BP	428	0	NOT HISPANIC OR LATINO	85	MALE	Undifferentiated Pleomorphic Sarcoma (UPS)	Positive	YES	YES
TCGA-DX-A8BQ	1579	0	NOT HISPANIC OR LATINO	63	MALE	Undifferentiated Pleomorphic Sarcoma (UPS)	Negative	NO	NO
TCGA-DX-A8BR	4573	0	NOT HISPANIC OR LATINO	63	FEMALE	Undifferentiated Pleomorphic Sarcoma (UPS)	Negative	NO	NO
TCGA-DX-A8BS	850	1	NOT HISPANIC OR LATINO	68	FEMALE	Undifferentiated Pleomorphic Sarcoma (UPS)	Positive	NO	NO
TCGA-DX-A8BT	1230	0	NOT HISPANIC OR LATINO	63	FEMALE	Undifferentiated Pleomorphic Sarcoma (UPS)	Positive	NO	YES
TCGA-DX-A8BU	1116	1	Not Evaluated	58	MALE	Undifferentiated Pleomorphic Sarcoma (UPS)	Positive	YES	YES
TCGA-DX-A8BV	1845	1	NOT HISPANIC OR LATINO	57	MALE	Myxofibrosarcoma	Negative	YES	YES
TCGA-DX-A8BX	591	1	HISPANIC OR LATINO	52	MALE	Undifferentiated Pleomorphic Sarcoma (UPS)	Negative	YES	YES
TCGA-DX-A8BZ	200	1	NOT HISPANIC OR LATINO	78	FEMALE	Leiomyosarcoma (LMS)	Positive	YES	YES
TCGA-DX-AATS	35	1	NOT HISPANIC OR LATINO	72	MALE	Undifferentiated Pleomorphic Sarcoma (UPS)	Positive	NO	NO
TCGA-DX-AB2E	541	0	NOT HISPANIC OR LATINO	60	MALE	Myxofibrosarcoma	Positive	YES	YES
TCGA-DX-AB2F	365	0	NOT HISPANIC OR LATINO	76	FEMALE	Dedifferentiated liposarcoma	Positive	NO	NO
TCGA-DX-AB2G	478	0	NOT HISPANIC OR LATINO	36	MALE	Dedifferentiated liposarcoma	Negative	NO	NO
TCGA-DX-AB2H	482	0	NOT HISPANIC OR LATINO	80	FEMALE	Dedifferentiated liposarcoma	Negative	NO	NO
TCGA-DX-AB2J	1235	1	Not Evaluated	71	FEMALE	Undifferentiated Pleomorphic Sarcoma (UPS)	Positive	NO	NO
TCGA-DX-AB2L	2007	0	Not Evaluated	35	MALE	Myxofibrosarcoma	Positive	NO	NO
TCGA-DX-AB2O	2619	0	NOT HISPANIC OR LATINO	78	FEMALE	Undifferentiated Pleomorphic Sarcoma (UPS)	Negative	NO	NO
TCGA-DX-AB2P	367	1	NOT HISPANIC OR LATINO	79	MALE	Undifferentiated Pleomorphic Sarcoma (UPS)	Negative	YES	YES
TCGA-DX-AB2Q	2030	0	HISPANIC OR LATINO	65	FEMALE	Undifferentiated Pleomorphic Sarcoma (UPS)	Negative	YES	YES
TCGA-DX-AB2S	280	0	HISPANIC OR LATINO	53	FEMALE	Myxofibrosarcoma	Negative	NO	NO
TCGA-DX-AB2T	2369	0	NOT HISPANIC OR LATINO	54	FEMALE	Myxofibrosarcoma	Negative	YES	YES
TCGA-DX-AB2V	3156	0	NOT HISPANIC OR LATINO	81	MALE	Myxofibrosarcoma	Negative	NO	NO
TCGA-DX-AB2W	3238	0	NOT HISPANIC OR LATINO	62	FEMALE	Undifferentiated Pleomorphic Sarcoma (UPS)	Negative	NO	NO
TCGA-DX-AB2X	404	1	NOT HISPANIC OR LATINO	73	FEMALE	Undifferentiated Pleomorphic Sarcoma (UPS)	Negative	YES	YES
TCGA-DX-AB2Z	1092	0	NOT HISPANIC OR LATINO	87	FEMALE	Undifferentiated Pleomorphic Sarcoma (UPS)	Negative	NO	NO
TCGA-DX-AB30	695	1	NOT HISPANIC OR LATINO	53	FEMALE	Myxofibrosarcoma	Negative	YES	YES
TCGA-DX-AB32	3102	0	Not Evaluated	51	MALE	Myxofibrosarcoma	Negative	NO	NO
TCGA-DX-AB35	928	0	NOT HISPANIC OR LATINO	65	MALE	Dedifferentiated liposarcoma	Negative	NO	YES
TCGA-DX-AB36	1168	1	NOT HISPANIC OR LATINO	86	MALE	Dedifferentiated liposarcoma	Positive	NO	NO
TCGA-DX-AB37	2575	1	NOT HISPANIC OR LATINO	73	FEMALE	Dedifferentiated liposarcoma	Negative	NO	NO
TCGA-DX-AB3A	978	1	NOT HISPANIC OR LATINO	80	MALE	Dedifferentiated liposarcoma	Negative	YES	YES
TCGA-DX-AB3B	1548	0	NOT HISPANIC OR LATINO	28	FEMALE	Synovial Sarcoma - Monophasic	Negative	NO	NO
TCGA-DX-AB3C	2169	0	NOT HISPANIC OR LATINO	27	MALE	Synovial Sarcoma - Monophasic	Positive	YES	YES
TCGA-FX-A2QS	1495	0	NOT HISPANIC OR LATINO	61	FEMALE	Dedifferentiated liposarcoma	Negative	NO	NA
TCGA-FX-A3NJ	947	0	NOT HISPANIC OR LATINO	54	MALE	Leiomyosarcoma (LMS)	Negative	NA	NA
TCGA-FX-A3NK	505	0	NOT HISPANIC OR LATINO	53	MALE	Dedifferentiated liposarcoma	Negative	NA	NA
TCGA-FX-A3RE	660	0	NOT HISPANIC OR LATINO	65	FEMALE	Leiomyosarcoma (LMS)	NA	NO	NO
TCGA-FX-A3TO	618	0	NOT HISPANIC OR LATINO	87	MALE	Undifferentiated Pleomorphic Sarcoma (UPS)	Positive	NA	NO
TCGA-FX-A48G	605	1	NOT HISPANIC OR LATINO	56	FEMALE	Leiomyosarcoma (LMS)	NA	NA	NO
TCGA-FX-A76Y	471	0	NOT HISPANIC OR LATINO	49	FEMALE	Leiomyosarcoma (LMS)	Negative	NO	NO
TCGA-FX-A8OO	245	1	NOT HISPANIC OR LATINO	31	FEMALE	Sarcoma; synovial; poorly differentiated	Negative	NO	NO
TCGA-HB-A2OT	2057	0	NOT HISPANIC OR LATINO	78	FEMALE	Undifferentiated Pleomorphic Sarcoma (UPS)	Negative	NO	NA
TCGA-HB-A3L4	1061	1	NOT HISPANIC OR LATINO	46	FEMALE	Leiomyosarcoma (LMS)	Negative	YES	NA
TCGA-HB-A3YV	139	1	NOT HISPANIC OR LATINO	75	MALE	Undifferentiated Pleomorphic Sarcoma (UPS)	Positive	NO	NA
TCGA-HB-A43Z	1126	0	NOT HISPANIC OR LATINO	58	FEMALE	Leiomyosarcoma (LMS)	Negative	NA	NO
TCGA-HB-A5W3	384	1	NOT HISPANIC OR LATINO	58	FEMALE	Leiomyosarcoma (LMS)	Negative	YES	NA
TCGA-HS-A5N7	1013	0	Not Evaluated	67	FEMALE	Leiomyosarcoma (LMS)	Negative	NO	NO
TCGA-HS-A5N8	22	1	Not Evaluated	69	FEMALE	Leiomyosarcoma (LMS)	NA	NA	NA
TCGA-HS-A5N9	1585	0	Not Evaluated	58	FEMALE	Leiomyosarcoma (LMS)	Negative	NO	NO
TCGA-HS-A5NA	298	0	Not Evaluated	65	FEMALE	Leiomyosarcoma (LMS)	NA	NO	YES
TCGA-IE-A3OV	2448	1	NOT HISPANIC OR LATINO	42	MALE	Leiomyosarcoma (LMS)	Negative	YES	NA
TCGA-IE-A4EH	819	0	NOT HISPANIC OR LATINO	35	FEMALE	Leiomyosarcoma (LMS)	Negative	NO	NO
TCGA-IE-A4EI	594	0	NOT HISPANIC OR LATINO	67	FEMALE	Leiomyosarcoma (LMS)	Negative	NO	NO
TCGA-IE-A4EJ	98	0	NOT HISPANIC OR LATINO	84	FEMALE	Undifferentiated Pleomorphic Sarcoma (UPS)	Positive	NA	NA
TCGA-IE-A4EK	42	0	NOT HISPANIC OR LATINO	54	MALE	Leiomyosarcoma (LMS)	Positive	NO	NA
TCGA-IE-A6BZ	605	0	NOT HISPANIC OR LATINO	65	FEMALE	Undifferentiated Pleomorphic Sarcoma (UPS)	Negative	NO	NO
TCGA-IF-A3RQ	1129	1	NOT HISPANIC OR LATINO	70	FEMALE	Dedifferentiated liposarcoma	Negative	NO	YES
TCGA-IF-A4AJ	767	1	NOT HISPANIC OR LATINO	80	MALE	Leiomyosarcoma (LMS)	Negative	YES	YES
TCGA-IF-A4AK	1590	0	NOT HISPANIC OR LATINO	82	FEMALE	Leiomyosarcoma (LMS)	Negative	NO	NO
TCGA-IS-A3K6	858	1	Not Available	55	FEMALE	Leiomyosarcoma (LMS)	NA	YES	NA
TCGA-IS-A3K7	5204	0	Not Available	63	FEMALE	Leiomyosarcoma (LMS)	NA	YES	NA
TCGA-IS-A3K8	4845	0	Not Available	44	FEMALE	Leiomyosarcoma (LMS)	NA	NA	NA
TCGA-IS-A3KA	413	1	NOT HISPANIC OR LATINO	73	FEMALE	Leiomyosarcoma (LMS)	NA	YES	NA
TCGA-IW-A3M4	2615	0	NOT HISPANIC OR LATINO	48	FEMALE	Leiomyosarcoma (LMS)	NA	NO	NA
TCGA-IW-A3M5	180	1	Not Available	76	FEMALE	Leiomyosarcoma (LMS)	Negative	YES	NA
TCGA-IW-A3M6	688	0	NOT HISPANIC OR LATINO	59	FEMALE	Leiomyosarcoma (LMS)	NA	NO	NA
TCGA-JV-A5VE	499	0	NOT HISPANIC OR LATINO	60	FEMALE	Leiomyosarcoma (LMS)	Negative	NO	NO
TCGA-JV-A5VF	32	1	NOT HISPANIC OR LATINO	69	FEMALE	Leiomyosarcoma (LMS)	Positive	YES	NO
TCGA-JV-A75J	119	1	HISPANIC OR LATINO	43	FEMALE	Leiomyosarcoma (LMS)	Positive	YES	NO
TCGA-K1-A3PN	3080	0	NOT HISPANIC OR LATINO	64	FEMALE	Leiomyosarcoma (LMS)	Negative	YES	NA
TCGA-K1-A3PO	1622	0	NOT HISPANIC OR LATINO	42	MALE	Leiomyosarcoma (LMS)	Negative	NO	NA
TCGA-K1-A42W	1891	0	NOT HISPANIC OR LATINO	65	FEMALE	Leiomyosarcoma (LMS)	Negative	NA	YES
TCGA-K1-A42X	3765	0	Unknown	62	FEMALE	Leiomyosarcoma (LMS)	Negative	NA	YES
TCGA-K1-A6RT	528	0	NOT HISPANIC OR LATINO	48	MALE	Leiomyosarcoma (LMS)	Negative	NA
TCGA-K1-A6RU	711	1	NOT HISPANIC OR LATINO	66	FEMALE	Myxofibrosarcoma	Positive	NA	YES
TCGA-K1-A6RV	158	0	NOT HISPANIC OR LATINO	67	MALE	Leiomyosarcoma (LMS)	Positive	NA	YES
TCGA-KD-A5QS	1941	1	NOT HISPANIC OR LATINO	55	FEMALE	Leiomyosarcoma (LMS)	NA	YES	NA
TCGA-KD-A5QT	499	0	Not Evaluated	69	FEMALE	Leiomyosarcoma (LMS)	Negative	NA	YES
TCGA-KD-A5QU	1073	1	NOT HISPANIC OR LATINO	41	FEMALE	Leiomyosarcoma (LMS)	Negative	NA	NO
TCGA-KF-A41W	356	0	NOT HISPANIC OR LATINO	71	FEMALE	Leiomyosarcoma (LMS)	Negative	NO	NO
TCGA-LI-A67I	922	0	NOT HISPANIC OR LATINO	75	FEMALE	Myxofibrosarcoma	Positive	NO	NO
TCGA-LI-A9QH	540	1	NOT HISPANIC OR LATINO	72	FEMALE	Undifferentiated Pleomorphic Sarcoma (UPS)	Negative	NO	NO
TCGA-MB-A5Y8	773	0	NOT HISPANIC OR LATINO	60	FEMALE	Undifferentiated Pleomorphic Sarcoma (UPS)	Negative	NA	NO
TCGA-MB-A5Y9	0	0	NOT HISPANIC OR LATINO	90	MALE	Undifferentiated Pleomorphic Sarcoma (UPS)	Positive	NA	NO
TCGA-MB-A5YA	15	0	NOT HISPANIC OR LATINO	63	MALE	Leiomyosarcoma (LMS)	Negative	NA	NO
TCGA-MB-A8JK	661	0	NOT HISPANIC OR LATINO	49	MALE	Undifferentiated Pleomorphic Sarcoma (UPS)	Negative	NO	NO
TCGA-MB-A8JL	600	0	Unknown	53	FEMALE	Leiomyosarcoma (LMS)	Negative	NO	NO
TCGA-MJ-A68H	456	0	NOT HISPANIC OR LATINO	57	FEMALE	Leiomyosarcoma (LMS)	Negative	NO	NO
TCGA-MJ-A68J	547	0	NOT HISPANIC OR LATINO	55	FEMALE	Myxofibrosarcoma	Positive	NA	NO
TCGA-MJ-A850	681	0	NOT HISPANIC OR LATINO	28	MALE	Synovial Sarcoma - Monophasic	NA	NO	YES
TCGA-MO-A47P	352	0	NOT HISPANIC OR LATINO	37	FEMALE	Dedifferentiated liposarcoma	NA	NA	NO
TCGA-MO-A47R	318	1	NOT HISPANIC OR LATINO	75	FEMALE	Leiomyosarcoma (LMS)	NA	NA	NO
TCGA-N1-A6IA	224	1	NOT HISPANIC OR LATINO	41	FEMALE	Leiomyosarcoma (LMS)	NA	NA	NO
TCGA-PC-A5DK	3740	0	NOT HISPANIC OR LATINO	63	MALE	Leiomyosarcoma (LMS)	Negative	NA	YES
TCGA-PC-A5DL	1142	1	NOT HISPANIC OR LATINO	67	MALE	Leiomyosarcoma (LMS)	NA	NA	NO
TCGA-PC-A5DM	193	1	NOT HISPANIC OR LATINO	73	MALE	Leiomyosarcoma (LMS)	Positive	NA	NO
TCGA-PC-A5DN	1175	1	NOT HISPANIC OR LATINO	77	FEMALE	Leiomyosarcoma (LMS)	NA	NA	NO
TCGA-PC-A5DO	2464	1	NOT HISPANIC OR LATINO	59	FEMALE	Leiomyosarcoma (LMS)	Negative	NA	NO
TCGA-PC-A5DP	550	1	NOT HISPANIC OR LATINO	72	FEMALE	Leiomyosarcoma (LMS)	NA	NA	NO
TCGA-PT-A8TR	813	0	NOT HISPANIC OR LATINO	57	FEMALE	Leiomyosarcoma (LMS)	Positive	NO	NO
TCGA-QC-A6FX	637	0	NOT HISPANIC OR LATINO	68	MALE	Undifferentiated Pleomorphic Sarcoma (UPS)	Negative	NO	NO
TCGA-QC-A7B5	398	0	NOT HISPANIC OR LATINO	75	MALE	Undifferentiated Pleomorphic Sarcoma (UPS)	Positive	NO	NO
TCGA-QC-AA9N	537	0	NOT HISPANIC OR LATINO	53	FEMALE	Undifferentiated Pleomorphic Sarcoma (UPS)	Negative	NO	NO
TCGA-QQ-A5V2	56	0	NOT HISPANIC OR LATINO	42	MALE	Undifferentiated Pleomorphic Sarcoma (UPS)	NA	NA	NO
TCGA-QQ-A5V9	1424	1	NOT HISPANIC OR LATINO	76	MALE	Undifferentiated Pleomorphic Sarcoma (UPS)	Negative	NO	NA
TCGA-QQ-A5VA	550	1	NOT HISPANIC OR LATINO	60	FEMALE	Dedifferentiated liposarcoma	Negative	NO	YES
TCGA-QQ-A5VB	1478	1	Unknown	53	FEMALE	Leiomyosarcoma (LMS)	Positive	YES	NO
TCGA-QQ-A5VC	1092	0	NOT HISPANIC OR LATINO	63	FEMALE	Leiomyosarcoma (LMS)	Negative	NO	YES
TCGA-QQ-A5VD	1129	0	NOT HISPANIC OR LATINO	52	MALE	Leiomyosarcoma (LMS)	Negative	NO	NO
TCGA-QQ-A8VB	5723	0	Not Evaluated	68	FEMALE	Malignant Peripheral Nerve Sheath Tumors (MPNST)	Negative	NO	NO
TCGA-QQ-A8VD	3964	0	NOT HISPANIC OR LATINO	56	MALE	Desmoid Tumor	Positive	NA	YES
TCGA-QQ-A8VF	3406	0	NOT HISPANIC OR LATINO	70	MALE	Leiomyosarcoma (LMS)	Negative	NO	YES
TCGA-QQ-A8VG	1970	1	NOT HISPANIC OR LATINO	52	MALE	Malignant Peripheral Nerve Sheath Tumors (MPNST)	Negative	NO	NO
TCGA-QQ-A8VH	320	1	NOT HISPANIC OR LATINO	31	FEMALE	Malignant Peripheral Nerve Sheath Tumors (MPNST)	Positive	NO	NO
TCGA-RN-A68Q	22	0	NOT HISPANIC OR LATINO	62	FEMALE	Malignant Peripheral Nerve Sheath Tumors (MPNST)	NA	NA	YES
TCGA-RN-AAAQ	510	0	NOT HISPANIC OR LATINO	52	MALE	Malignant Peripheral Nerve Sheath Tumors (MPNST)	NA	NO	NO
TCGA-SG-A6Z4	576	0	NOT HISPANIC OR LATINO	47	MALE	Undifferentiated Pleomorphic Sarcoma (UPS)	Negative	YES	NO
TCGA-SG-A6Z7	118	1	NOT HISPANIC OR LATINO	44	FEMALE	Dedifferentiated liposarcoma	NA	NO	YES
TCGA-SG-A849	533	0	NOT HISPANIC OR LATINO	78	MALE	Undifferentiated Pleomorphic Sarcoma (UPS)	Positive	NO	NO
TCGA-SI-A71O	694	1	NOT HISPANIC OR LATINO	29	MALE	Malignant Peripheral Nerve Sheath Tumors (MPNST)	Positive	YES	NO
TCGA-SI-A71P	771	0	NOT HISPANIC OR LATINO	50	MALE	Malignant Peripheral Nerve Sheath Tumors (MPNST)	NA	NO	YES
TCGA-SI-A71Q	996	0	NOT HISPANIC OR LATINO	34	FEMALE	Malignant Peripheral Nerve Sheath Tumors (MPNST)	Negative	NO	NO
TCGA-SI-AA8B	262	1	NOT HISPANIC OR LATINO	80	FEMALE	Undifferentiated Pleomorphic Sarcoma (UPS)	Positive	NO	NO
TCGA-SI-AA8C	597	0	NOT HISPANIC OR LATINO	20	FEMALE	Malignant Peripheral Nerve Sheath Tumors (MPNST)	Positive	YES	NO
TCGA-UE-A6QT	402	0	NOT HISPANIC OR LATINO	50	FEMALE	Undifferentiated Pleomorphic Sarcoma (UPS)	Negative	NO	YES
TCGA-UE-A6QU	0	0	NOT HISPANIC OR LATINO	90	FEMALE	Undifferentiated Pleomorphic Sarcoma (UPS)	Negative	NO	NO
TCGA-VT-A80G	326	0	NOT HISPANIC OR LATINO	66	MALE	Undifferentiated Pleomorphic Sarcoma (UPS)	Negative	YES	NO
TCGA-VT-A80J	796	0	NOT HISPANIC OR LATINO	49	FEMALE	Undifferentiated Pleomorphic Sarcoma (UPS)	Negative	YES	YES
TCGA-VT-AB3D	379	0	NOT HISPANIC OR LATINO	71	MALE	Undifferentiated Pleomorphic Sarcoma (UPS)	Negative	NO	YES
TCGA-WK-A8XO	363	1	NOT HISPANIC OR LATINO	66	FEMALE	Dedifferentiated liposarcoma	Negative	NO	NO
TCGA-WK-A8XQ	146	1	Unknown	57	MALE	Dedifferentiated liposarcoma	Positive	NO	YES
TCGA-WK-A8XS	2579	0	NOT HISPANIC OR LATINO	58	FEMALE	Leiomyosarcoma (LMS)	Negative	NO	YES
TCGA-WK-A8XT	1262	1	NOT HISPANIC OR LATINO	40	FEMALE	Synovial Sarcoma - Monophasic	Negative	YES	NO
TCGA-WK-A8XX	1164	1	NOT HISPANIC OR LATINO	70	MALE	Leiomyosarcoma (LMS)	Negative	YES	YES
TCGA-WK-A8XY	1991	1	NOT HISPANIC OR LATINO	53	FEMALE	Leiomyosarcoma (LMS)	Positive	YES	YES
TCGA-WK-A8XZ	1722	1	Unknown	56	FEMALE	Leiomyosarcoma (LMS)	Negative	YES	YES
TCGA-WK-A8Y0	688	1	NOT HISPANIC OR LATINO	49	FEMALE	Undifferentiated Pleomorphic Sarcoma (UPS)	Negative	YES	YES
TCGA-WP-A9GB	261	1	NOT HISPANIC OR LATINO	59	FEMALE	Leiomyosarcoma (LMS)	Negative	NA	YES
TCGA-X2-A95T	1927	0	Not Evaluated	49	FEMALE	Leiomyosarcoma (LMS)	Negative	NO	YES
TCGA-X6-A7W8	24	1	NOT HISPANIC OR LATINO	89	MALE	Myxofibrosarcoma	Positive	NO	NO
TCGA-X6-A7WA	0	0	NOT HISPANIC OR LATINO	90	FEMALE	Leiomyosarcoma (LMS)	Positive	NO	YES
TCGA-X6-A7WB	550	1	NOT HISPANIC OR LATINO	58	FEMALE	Leiomyosarcoma (LMS)	Positive	NO	NO
TCGA-X6-A7WC	1379	0	NOT HISPANIC OR LATINO	74	MALE	Leiomyosarcoma (LMS)	Negative	NO	YES
TCGA-X6-A7WD	938	0	NOT HISPANIC OR LATINO	63	FEMALE	Leiomyosarcoma (LMS)	Negative	NO	YES
TCGA-X6-A8C2	1070	0	NOT HISPANIC OR LATINO	56	MALE	Undifferentiated Pleomorphic Sarcoma (UPS)	Positive	NO	NO
TCGA-X6-A8C3	583	0	NOT HISPANIC OR LATINO	59	FEMALE	Myxofibrosarcoma	Positive	NO	YES
TCGA-X6-A8C4	628	1	NOT HISPANIC OR LATINO	70	FEMALE	Undifferentiated Pleomorphic Sarcoma (UPS)	Positive	NO	NO
TCGA-X6-A8C5	1547	0	NOT HISPANIC OR LATINO	63	FEMALE	Leiomyosarcoma (LMS)	Negative	NO	YES
TCGA-X6-A8C6	1067	1	NOT HISPANIC OR LATINO	55	MALE	Myxofibrosarcoma	Positive	NO	NO
TCGA-X6-A8C7	896	0	NOT HISPANIC OR LATINO	24	FEMALE	Synovial Sarcoma - Biphasic	Negative	NO	YES
TCGA-X9-A971	831	0	NOT HISPANIC OR LATINO	52	FEMALE	Leiomyosarcoma (LMS)	Negative	NO	NO
TCGA-X9-A973	1108	0	NOT HISPANIC OR LATINO	55	MALE	Undifferentiated Pleomorphic Sarcoma (UPS)	Negative	YES	NO
TCGA-Z4-A8JB	133	0	NOT HISPANIC OR LATINO	24	FEMALE	Desmoid Tumor	Negative	NA	YES
TCGA-Z4-A9VC	407	0	NOT HISPANIC OR LATINO	37	MALE	Dedifferentiated liposarcoma	Negative	NA	NO
TCGA-Z4-AAPF	485	0	NOT HISPANIC OR LATINO	35	FEMALE	Sarcoma; synovial; poorly differentiated	Negative	NA	NO
TCGA-Z4-AAPG	486	0	NOT HISPANIC OR LATINO	64	FEMALE	Undifferentiated Pleomorphic Sarcoma (UPS)	Negative	NA	NO

## Sheet: Table S2
Table S2: Recognized basement membrane related genes
Gene	Type
ACAN	basement membrane
AGRN	basement membrane
BGN	basement membrane
COL4A1	basement membrane
COL4A2	basement membrane
COL4A3	basement membrane
COL5A1	basement membrane
COL6A1	basement membrane
COL6A2	basement membrane
COL6A3	basement membrane
COL8A2	basement membrane
DCN	basement membrane
FBLN1	basement membrane
FBN2	basement membrane
FN1	basement membrane
GPC6	basement membrane
ITGA7	basement membrane
LOXL1	basement membrane
MMP1	basement membrane
MMP14	basement membrane
MMP2	basement membrane
NTN1	basement membrane
P3H1	basement membrane
PXDN	basement membrane
ROBO3	basement membrane
SPARC	basement membrane
TIMP3	basement membrane
TNC	basement membrane
VCAN	basement membrane
ADAMTS14	basement membrane
COL14A1	basement membrane
EGFLAM	basement membrane
EVA1C	basement membrane
ISLR	basement membrane
ITGAV	basement membrane
LAMA5	basement membrane
LOXL2	basement membrane
NID1	basement membrane
PHF13	basement membrane
POSTN	basement membrane
PTN	basement membrane
SDC1	basement membrane
THBS2	basement membrane
TIMP1	basement membrane
TIMP2	basement membrane
TINAGL1	basement membrane
UNC5B	basement membrane

## Sheet: Table S3
Table S3: The primer sequences for qRT-PCR.
Gene	Primer Sequence
KCND3	F:AGCTGATTGTCCTCAACGTGA
	R:TCGTCGTCGTAGGCAGAGAT
ZNF385A	F:TGTGCTCTCCCACACTTTTGG
	R:TGGCGATTACCTTTGTAGTGC
GREM2	F:ATCCCCTCGCCTTACAAGGA
	R:TCTTGCACCAGTCACTCTTGA
PSAT1	F:TGCCGCACTCAGTGTTGTTAG
	R:GCAATTCCCGCACAAGATTCT
PRF1	F:GACTGCCTGACTGTCGAGG
	R:TCCCGGTAGGTTTGGTGGAA
HMGA1	F:AGCGAAGTGCCAACACCTAAG
	R:TGGTGGTTTTCCGGGTCTTG
C1S	F:TTTGGCATGGGTTTATGCTGA
	R:GGGTGAAGTAGAGGTGAATCCC
SOX11	F:AGCAAGAAATGCGGCAAGC
	R:ATCCAGAAACACGCACTTGAC

## Sheet: Table S4
Table S4: The prognostic values of BMRGs in STS patients
id	HR	HR.95L	HR.95H	pvalue	km
ACAN	1.01026	0.914519	1.11601	0.840808	0.154393
AGRN	1.23552	0.97434	1.56672	0.0809101	0.0161328
BGN	0.996649	0.891281	1.11447	0.953051	0.0285109
COL4A1	0.92534	0.799134	1.07148	0.299663	0.014891
COL4A2	0.939042	0.81657	1.07988	0.377725	0.0613978
COL4A3	0.728796	0.422452	1.25729	0.255515	0.185085
COL5A1	1.07246	0.938628	1.22537	0.303655	0.0221212
COL6A1	1.25639	0.997271	1.58284	0.052773	0.00257077
COL6A2	1.22189	0.982932	1.51894	0.0710883	0.0104212
COL6A3	1.06469	0.91726	1.23582	0.409782	0.103398
COL8A2	0.969419	0.885132	1.06173	0.503342	0.111633
DCN	1.0013	0.928899	1.07934	0.973008	0.0400577
FBLN1	0.968081	0.835445	1.12177	0.666114	0.178539
FBN2	1.23482	1.09548	1.39188	0.00055489	0.000908715
FN1	1.09086	0.943958	1.26062	0.238625	0.0184804
GPC6	1.06321	0.939959	1.20262	0.329559	0.00514421
ITGA7	0.884601	0.806445	0.970331	0.00937335	2.93133e-06
LOXL1	1.05622	0.923523	1.20799	0.424578	0.0053514
MMP1	1.03767	0.978103	1.10086	0.220231	0.00173631
MMP14	1.15455	1.00786	1.3226	0.0381867	0.00132765
MMP2	1.05403	0.931205	1.19306	0.405162	0.0218582
NTN1	0.987076	0.87731	1.11057	0.828769	0.199037
PXDN	1.27416	1.06159	1.52931	0.00927608	0.000222972
ROBO3	1.04655	0.876892	1.24904	0.6141	0.157335
SPARC	1.14082	0.959752	1.35605	0.135152	0.00445356
TIMP3	0.892746	0.78463	1.01576	0.0849701	0.0200442
TNC	0.992289	0.91421	1.07704	0.853123	0.321054
VCAN	0.920468	0.807562	1.04916	0.214526	0.141915
ADAMTS14	1.0259	0.898091	1.17189	0.706455	0.1084
COL14A1	0.914496	0.8266	1.01174	0.0829835	0.0153999
EGFLAM	1.01734	0.871086	1.18814	0.828169	0.00805602
EVA1C	0.818023	0.720695	0.928496	0.00188453	0.0011404
ISLR	1.00159	0.911241	1.10091	0.973649	0.0402885
ITGAV	1.09182	0.871626	1.36764	0.444623	0.0126458
LAMA5	0.920843	0.799497	1.06061	0.252693	0.0291926
LOXL2	1.23863	1.0374	1.4789	0.0179864	0.000108576
NID1	0.960276	0.817171	1.12844	0.622495	0.0458103
PHF13	1.36635	1.03645	1.80127	0.0268378	0.000641962
POSTN	1.04422	0.959456	1.13647	0.316453	0.0100286
PTN	0.978273	0.898306	1.06536	0.61366	0.011098
SDC1	1.06242	0.958072	1.17814	0.250989	0.0409943
THBS2	1.00017	0.916673	1.09126	0.997028	0.00759554
TIMP1	0.959071	0.815463	1.12797	0.613597	0.169042
TIMP2	1.0994	0.864688	1.39782	0.439278	0.225102
TINAGL1	0.722458	0.603676	0.864612	0.000389158	9.66275e-05
UNC5B	1.20352	1.02674	1.41075	0.0222817	0.00124295

## Sheet: Table S5
Table S5: Spearman correlation analysis of basement membrane related genes.
from	to	cor	pvalue	color	weight
ACAN	BGN	0.389675	8.05171e-11	pink	2.33805
ACAN	COL4A1	0.32564	8.22169e-08	pink	1.95384
ACAN	COL4A2	0.363921	1.57319e-09	pink	2.18352
ACAN	COL8A2	0.36265	1.80963e-09	pink	2.1759
ACAN	DCN	-0.264951	1.55442e-05	#6495ED	1.58971
ACAN	ITGA7	0.248597	5.22957e-05	pink	1.49158
ACAN	NTN1	0.293928	1.47791e-06	pink	1.76357
ACAN	TNC	0.339026	2.18944e-08	pink	2.03415
ACAN	ITGAV	0.328226	6.39854e-08	pink	1.96936
ACAN	LAMA5	0.292859	1.61951e-06	pink	1.75716
ACAN	NID1	0.270852	9.8346e-06	pink	1.62511
ACAN	PTN	0.32774	6.70855e-08	pink	1.96644
AGRN	COL4A1	0.293775	1.49737e-06	pink	1.76265
AGRN	COL5A1	0.407188	9.15688e-12	pink	2.44313
AGRN	COL6A2	0.242901	7.83094e-05	pink	1.4574
AGRN	FBN2	0.331436	4.67228e-08	pink	1.98861
AGRN	MMP14	0.296945	1.13901e-06	pink	1.78167
AGRN	PXDN	0.364924	1.408e-09	pink	2.18954
AGRN	SPARC	0.243004	7.7745e-05	pink	1.45802
AGRN	EGFLAM	0.343018	1.45742e-08	pink	2.05811
AGRN	EVA1C	-0.300876	8.07676e-07	#6495ED	1.80525
AGRN	LAMA5	0.27598	6.54914e-06	pink	1.65588
AGRN	LOXL2	0.500559	7.86909e-18	pink	3.00336
AGRN	PHF13	0.272643	8.54068e-06	pink	1.63586
AGRN	UNC5B	0.518869	2.97351e-19	pink	3.11321
BGN	COL4A1	0.271507	9.3413e-06	pink	1.62904
BGN	COL4A2	0.287811	2.48314e-06	pink	1.72687
BGN	COL6A1	0.265674	1.47054e-05	pink	1.59404
BGN	COL6A2	0.40127	1.93639e-11	pink	2.40762
BGN	COL6A3	0.314712	2.3118e-07	pink	1.88827
BGN	COL8A2	0.539064	6.32757e-21	pink	3.23438
BGN	FN1	0.270818	9.86056e-06	pink	1.62491
BGN	TNC	0.480956	2.12551e-16	pink	2.88573
BGN	COL14A1	0.290882	1.91649e-06	pink	1.74529
BGN	ITGAV	0.27779	5.66239e-06	pink	1.66674
BGN	POSTN	0.284575	3.25194e-06	pink	1.70745
BGN	PTN	0.249818	4.7899e-05	pink	1.49891
BGN	SDC1	0.308425	4.11406e-07	pink	1.85055
COL4A1	COL4A2	0.944214	5.66177e-126	pink	5.66529
COL4A1	FN1	0.249269	4.98327e-05	pink	1.49561
COL4A1	ITGA7	0.432906	2.96367e-13	pink	2.59743
COL4A1	MMP2	-0.27534	6.89301e-06	#6495ED	1.65204
COL4A1	PXDN	0.351388	6.09377e-09	pink	2.10833
COL4A1	TNC	0.272876	8.38453e-06	pink	1.63726
COL4A1	COL14A1	0.360192	2.3682e-09	pink	2.16115
COL4A1	EGFLAM	0.314962	2.25881e-07	pink	1.88977
COL4A1	EVA1C	0.247376	5.70701e-05	pink	1.48426
COL4A1	ITGAV	0.422598	1.21412e-12	pink	2.53559
COL4A1	LAMA5	0.513825	7.47769e-19	pink	3.08295
COL4A1	NID1	0.642605	1.45179e-31	pink	3.85563
COL4A1	PHF13	0.39072	7.0979e-11	pink	2.34432
COL4A1	TINAGL1	0.512104	1.0207e-18	pink	3.07262
COL4A2	COL8A2	0.242062	8.30344e-05	pink	1.45237
COL4A2	DCN	-0.322615	1.09912e-07	#6495ED	1.93569
COL4A2	ITGA7	0.475503	5.12426e-16	pink	2.85302
COL4A2	LOXL1	-0.24898	5.08788e-05	#6495ED	1.49388
COL4A2	MMP2	-0.373151	5.58603e-10	#6495ED	2.2389
COL4A2	NTN1	0.269238	1.11584e-05	pink	1.61543
COL4A2	PXDN	0.249455	4.917e-05	pink	1.49673
COL4A2	TNC	0.299127	9.41691e-07	pink	1.79476
COL4A2	COL14A1	0.33613	2.93082e-08	pink	2.01678
COL4A2	EGFLAM	0.27937	4.98275e-06	pink	1.67622
COL4A2	EVA1C	0.369883	8.08974e-10	pink	2.2193
COL4A2	ITGAV	0.371435	6.78823e-10	pink	2.22861
COL4A2	LAMA5	0.553982	3.10414e-22	pink	3.32389
COL4A2	NID1	0.55931	1.01908e-22	pink	3.35586
COL4A2	PHF13	0.378449	3.03728e-10	pink	2.2707
COL4A2	TIMP1	-0.269492	1.09391e-05	#6495ED	1.61695
COL4A2	TINAGL1	0.542197	3.40147e-21	pink	3.25318
COL5A1	COL6A1	0.457254	8.71373e-15	pink	2.74352
COL5A1	COL6A2	0.314831	2.28647e-07	pink	1.88899
COL5A1	COL6A3	0.364151	1.53368e-09	pink	2.18491
COL5A1	DCN	0.635308	1.11218e-30	pink	3.81185
COL5A1	FBLN1	0.287786	2.48846e-06	pink	1.72672
COL5A1	FBN2	0.279801	4.81127e-06	pink	1.67881
COL5A1	FN1	0.276983	6.0423e-06	pink	1.6619
COL5A1	GPC6	0.414326	3.63798e-12	pink	2.48596
COL5A1	ITGA7	-0.440654	9.94523e-14	#6495ED	2.64392
COL5A1	LOXL1	0.469661	1.29301e-15	pink	2.81796
COL5A1	MMP1	0.284609	3.24259e-06	pink	1.70766
COL5A1	MMP14	0.577393	1.99478e-24	pink	3.46436
COL5A1	MMP2	0.664713	2.13816e-34	pink	3.98828
COL5A1	PXDN	0.515565	5.44895e-19	pink	3.09339
COL5A1	SPARC	0.733026	6.57257e-45	pink	4.39816
COL5A1	TIMP3	0.291182	1.86834e-06	pink	1.74709
COL5A1	VCAN	0.52213	1.62459e-19	pink	3.13278
COL5A1	ADAMTS14	0.65448	4.68015e-33	pink	3.92688
COL5A1	EVA1C	-0.503133	5.02473e-18	#6495ED	3.0188
COL5A1	ISLR	0.240816	9.05604e-05	pink	1.4449
COL5A1	LAMA5	-0.314938	2.26397e-07	#6495ED	1.88963
COL5A1	LOXL2	0.551705	4.96587e-22	pink	3.31023
COL5A1	POSTN	0.612358	4.77505e-28	pink	3.67415
COL5A1	THBS2	0.402012	1.76443e-11	pink	2.41207
COL5A1	TIMP1	0.315013	2.24826e-07	pink	1.89008
COL5A1	TIMP2	0.400485	2.13638e-11	pink	2.40291
COL5A1	UNC5B	0.595572	2.96773e-26	pink	3.57343
COL6A1	COL6A2	0.866801	1.23768e-79	pink	5.20081
COL6A1	COL6A3	0.497624	1.30672e-17	pink	2.98574
COL6A1	DCN	0.295252	1.31876e-06	pink	1.77151
COL6A1	FBLN1	0.337948	2.44128e-08	pink	2.02769
COL6A1	FN1	0.471604	9.5215e-16	pink	2.82963
COL6A1	GPC6	0.289394	2.17358e-06	pink	1.73637
COL6A1	LOXL1	0.373743	5.22123e-10	pink	2.24246
COL6A1	MMP14	0.478874	2.97958e-16	pink	2.87324
COL6A1	MMP2	0.271552	9.30788e-06	pink	1.62931
COL6A1	PXDN	0.373327	5.47518e-10	pink	2.23996
COL6A1	SPARC	0.514585	6.5136e-19	pink	3.08751
COL6A1	VCAN	0.316855	1.89373e-07	pink	1.90113
COL6A1	ADAMTS14	0.353653	4.79175e-09	pink	2.12192
COL6A1	ITGAV	0.24915	5.02613e-05	pink	1.4949
COL6A1	LOXL2	0.354108	4.56459e-09	pink	2.12465
COL6A1	NID1	0.278133	5.50764e-06	pink	1.6688
COL6A1	POSTN	0.424513	9.3758e-13	pink	2.54708
COL6A1	THBS2	0.502058	6.06222e-18	pink	3.01235
COL6A1	TIMP1	0.253326	3.71291e-05	pink	1.51996
COL6A1	TIMP2	0.441694	8.57182e-14	pink	2.65016
COL6A1	UNC5B	0.332505	4.20428e-08	pink	1.99503
COL6A2	COL6A3	0.482934	1.53861e-16	pink	2.8976
COL6A2	FBLN1	0.277347	5.86822e-06	pink	1.66408
COL6A2	FN1	0.445196	5.17622e-14	pink	2.67117
COL6A2	LOXL1	0.262987	1.80605e-05	pink	1.57792
COL6A2	MMP14	0.395338	4.04264e-11	pink	2.37203
COL6A2	PXDN	0.289583	2.13935e-06	pink	1.7375
COL6A2	SPARC	0.36175	1.99739e-09	pink	2.1705
COL6A2	TNC	0.30258	6.94739e-07	pink	1.81548
COL6A2	ITGAV	0.260208	2.22844e-05	pink	1.56125
COL6A2	LOXL2	0.298943	9.57027e-07	pink	1.79366
COL6A2	NID1	0.290112	2.04581e-06	pink	1.74067
COL6A2	PHF13	0.28461	3.24243e-06	pink	1.70766
COL6A2	POSTN	0.357092	3.31412e-09	pink	2.14255
COL6A2	SDC1	0.306219	5.02006e-07	pink	1.83732
COL6A2	THBS2	0.409273	7.00928e-12	pink	2.45564
COL6A2	TIMP2	0.351404	6.08368e-09	pink	2.10842
COL6A3	DCN	0.281914	4.04885e-06	pink	1.69149
COL6A3	FN1	0.484016	1.28826e-16	pink	2.90409
COL6A3	MMP1	0.25153	4.23192e-05	pink	1.50918
COL6A3	MMP14	0.436323	1.83729e-13	pink	2.61794
COL6A3	MMP2	0.332994	4.00543e-08	pink	1.99797
COL6A3	PXDN	0.414334	3.63405e-12	pink	2.48601
COL6A3	SPARC	0.400308	2.18426e-11	pink	2.40185
COL6A3	TNC	0.282695	3.79744e-06	pink	1.69617
COL6A3	VCAN	0.395306	4.05825e-11	pink	2.37184
COL6A3	ADAMTS14	0.341911	1.63247e-08	pink	2.05147
COL6A3	EVA1C	-0.269216	1.11778e-05	#6495ED	1.61529
COL6A3	ITGAV	0.340875	1.81465e-08	pink	2.04525
COL6A3	LOXL2	0.257289	2.77202e-05	pink	1.54374
COL6A3	NID1	0.272864	8.39269e-06	pink	1.63718
COL6A3	POSTN	0.413668	3.96489e-12	pink	2.48201
COL6A3	PTN	0.28281	3.76173e-06	pink	1.69686
COL6A3	THBS2	0.421928	1.32837e-12	pink	2.53157
COL6A3	TIMP2	0.328534	6.20918e-08	pink	1.97121
COL6A3	UNC5B	0.340959	1.79906e-08	pink	2.04576
COL8A2	TNC	0.454644	1.28907e-14	pink	2.72787
COL8A2	COL14A1	0.262229	1.91308e-05	pink	1.57337
COL8A2	ITGAV	0.374288	4.90557e-10	pink	2.24573
COL8A2	PHF13	0.243596	7.4582e-05	pink	1.46158
COL8A2	PTN	0.378815	2.91092e-10	pink	2.27289
COL8A2	SDC1	0.448777	3.07148e-14	pink	2.69266
COL8A2	THBS2	0.244928	6.79038e-05	pink	1.46957
DCN	FBLN1	0.382855	1.81476e-10	pink	2.29713
DCN	GPC6	0.383851	1.61341e-10	pink	2.30311
DCN	ITGA7	-0.430927	3.89958e-13	#6495ED	2.58556
DCN	LOXL1	0.370946	7.17522e-10	pink	2.22567
DCN	MMP1	0.32452	9.15751e-08	pink	1.94712
DCN	MMP14	0.431002	3.85956e-13	pink	2.58601
DCN	MMP2	0.714504	9.3821e-42	pink	4.28703
DCN	PXDN	0.304611	5.79858e-07	pink	1.82766
DCN	SPARC	0.631081	3.5297e-30	pink	3.78648
DCN	TIMP3	0.433259	2.82154e-13	pink	2.59955
DCN	TNC	-0.324401	9.26347e-08	#6495ED	1.9464
DCN	VCAN	0.477903	3.48514e-16	pink	2.86742
DCN	ADAMTS14	0.555412	2.30638e-22	pink	3.33247
DCN	EVA1C	-0.418102	2.21258e-12	#6495ED	2.50861
DCN	ISLR	0.266616	1.36758e-05	pink	1.5997
DCN	LAMA5	-0.513059	8.58962e-19	#6495ED	3.07836
DCN	LOXL2	0.259099	2.42194e-05	pink	1.55459
DCN	PHF13	-0.247705	5.57444e-05	#6495ED	1.48623
DCN	POSTN	0.525245	9.06581e-20	pink	3.15147
DCN	THBS2	0.336419	2.84695e-08	pink	2.01852
DCN	TIMP1	0.471702	9.37514e-16	pink	2.83021
DCN	TIMP2	0.381555	2.11433e-10	pink	2.28933
DCN	UNC5B	0.409116	7.15182e-12	pink	2.4547
FBLN1	GPC6	0.26709	1.31845e-05	pink	1.60254
FBLN1	MMP14	0.263193	1.77786e-05	pink	1.57916
FBLN1	MMP2	0.307995	4.27754e-07	pink	1.84797
FBLN1	PXDN	0.247245	5.7605e-05	pink	1.48347
FBLN1	SPARC	0.287248	2.60314e-06	pink	1.72349
FBLN1	VCAN	0.320315	1.36768e-07	pink	1.92189
FBLN1	COL14A1	0.36179	1.98864e-09	pink	2.17074
FBLN1	ISLR	0.352819	5.23625e-09	pink	2.11691
FBLN1	POSTN	0.333168	3.93693e-08	pink	1.99901
FBLN1	THBS2	0.266752	1.35327e-05	pink	1.60051
FBLN1	TIMP2	0.343905	1.33043e-08	pink	2.06343
FBN2	MMP14	0.283304	3.61172e-06	pink	1.69983
FBN2	NTN1	0.355255	4.03798e-09	pink	2.13153
FBN2	PXDN	0.397243	3.19661e-11	pink	2.38346
FBN2	VCAN	0.270179	1.03673e-05	pink	1.62108
FBN2	EGFLAM	0.282221	3.94819e-06	pink	1.69333
FBN2	LOXL2	0.309553	3.71362e-07	pink	1.85732
FBN2	NID1	0.2922	1.71338e-06	pink	1.7532
FBN2	PHF13	0.371975	6.38516e-10	pink	2.23185
FBN2	TIMP1	-0.254553	3.39355e-05	#6495ED	1.52732
FBN2	UNC5B	0.290241	2.02361e-06	pink	1.74144
FN1	GPC6	0.370205	7.80103e-10	pink	2.22123
FN1	LOXL1	0.271957	9.01585e-06	pink	1.63174
FN1	MMP14	0.319344	1.49906e-07	pink	1.91606
FN1	PXDN	0.376909	3.63016e-10	pink	2.26145
FN1	SPARC	0.284292	3.32901e-06	pink	1.70575
FN1	TNC	0.401909	1.7874e-11	pink	2.41145
FN1	VCAN	0.32287	1.07263e-07	pink	1.93722
FN1	ITGAV	0.444243	5.94119e-14	pink	2.66546
FN1	NID1	0.36182	1.98224e-09	pink	2.17092
FN1	PHF13	0.261928	1.95713e-05	pink	1.57157
FN1	POSTN	0.282733	3.78581e-06	pink	1.6964
FN1	SDC1	0.320585	1.33307e-07	pink	1.92351
FN1	THBS2	0.494549	2.21107e-17	pink	2.9673
FN1	TIMP2	0.276681	6.19091e-06	pink	1.66009
GPC6	LOXL1	0.33765	2.51568e-08	pink	2.0259
GPC6	MMP14	0.307984	4.28171e-07	pink	1.8479
GPC6	MMP2	0.306062	5.09157e-07	pink	1.83637
GPC6	PXDN	0.312197	2.91607e-07	pink	1.87318
GPC6	SPARC	0.457923	7.87719e-15	pink	2.74754
GPC6	TIMP3	0.271514	9.33596e-06	pink	1.62908
GPC6	VCAN	0.446818	4.08969e-14	pink	2.68091
GPC6	ADAMTS14	0.252463	3.95449e-05	pink	1.51478
GPC6	ITGAV	0.303246	6.54863e-07	pink	1.81947
GPC6	POSTN	0.369038	8.89634e-10	pink	2.21423
GPC6	THBS2	0.505675	3.21365e-18	pink	3.03405
GPC6	TIMP2	0.295105	1.33551e-06	pink	1.77063
ITGA7	MMP1	-0.31	3.56544e-07	#6495ED	1.86
ITGA7	MMP14	-0.428276	5.61673e-13	#6495ED	2.56965
ITGA7	MMP2	-0.525628	8.43386e-20	#6495ED	3.15377
ITGA7	NTN1	0.249502	4.90015e-05	pink	1.49701
ITGA7	TNC	0.276348	6.35848e-06	pink	1.65809
ITGA7	ADAMTS14	-0.321517	1.22022e-07	#6495ED	1.9291
ITGA7	COL14A1	0.302358	7.08561e-07	pink	1.81415
ITGA7	EVA1C	0.545596	1.72184e-21	pink	3.27357
ITGA7	ITGAV	0.261236	2.0623e-05	pink	1.56742
ITGA7	LAMA5	0.568815	1.32861e-23	pink	3.41289
ITGA7	LOXL2	-0.318663	1.59842e-07	#6495ED	1.91198
ITGA7	NID1	0.261089	2.0854e-05	pink	1.56653
ITGA7	TINAGL1	0.535774	1.20579e-20	pink	3.21465
ITGA7	UNC5B	-0.435668	2.01454e-13	#6495ED	2.61401
LOXL1	MMP14	0.280736	4.45853e-06	pink	1.68441
LOXL1	MMP2	0.373262	5.51562e-10	pink	2.23957
LOXL1	SPARC	0.340906	1.80884e-08	pink	2.04544
LOXL1	VCAN	0.33436	3.49732e-08	pink	2.00616
LOXL1	ADAMTS14	0.334163	3.56662e-08	pink	2.00498
LOXL1	EVA1C	-0.344638	1.23351e-08	#6495ED	2.06783
LOXL1	ISLR	0.275207	6.96644e-06	pink	1.65124
LOXL1	LOXL2	0.272405	8.70251e-06	pink	1.63443
LOXL1	POSTN	0.342334	1.56329e-08	pink	2.05401
LOXL1	THBS2	0.275226	6.95576e-06	pink	1.65136
LOXL1	TIMP1	0.323655	9.95045e-08	pink	1.94193
LOXL1	TIMP2	0.250907	4.42771e-05	pink	1.50544
LOXL1	UNC5B	0.257441	2.74104e-05	pink	1.54464
MMP1	MMP14	0.327296	7.00384e-08	pink	1.96378
MMP1	MMP2	0.29793	1.04548e-06	pink	1.78758
MMP1	ADAMTS14	0.262484	1.87633e-05	pink	1.57491
MMP1	COL14A1	-0.277857	5.63147e-06	#6495ED	1.66714
MMP1	EVA1C	-0.348642	8.13538e-09	#6495ED	2.09185
MMP1	LOXL2	0.342389	1.55461e-08	pink	2.05433
MMP1	POSTN	0.264956	1.55392e-05	pink	1.58973
MMP1	TIMP1	0.376546	3.7854e-10	pink	2.25927
MMP1	UNC5B	0.331972	4.43153e-08	pink	1.99183
MMP14	MMP2	0.505827	3.12849e-18	pink	3.03496
MMP14	PXDN	0.481625	1.90599e-16	pink	2.88975
MMP14	SPARC	0.479298	2.78223e-16	pink	2.87579
MMP14	VCAN	0.315101	2.22983e-07	pink	1.89061
MMP14	ADAMTS14	0.548492	9.57963e-22	pink	3.29095
MMP14	EVA1C	-0.431323	3.6919e-13	#6495ED	2.58794
MMP14	ITGAV	0.259922	2.27702e-05	pink	1.55953
MMP14	LAMA5	-0.319394	1.49206e-07	#6495ED	1.91636
MMP14	LOXL2	0.430978	3.87213e-13	pink	2.58587
MMP14	PHF13	0.298675	9.79669e-07	pink	1.79205
MMP14	POSTN	0.494239	2.33074e-17	pink	2.96544
MMP14	SDC1	0.333748	3.71689e-08	pink	2.00249
MMP14	THBS2	0.4276	6.16114e-13	pink	2.5656
MMP14	TIMP2	0.526541	7.09811e-20	pink	3.15925
MMP14	TINAGL1	-0.347223	9.43488e-09	#6495ED	2.08334
MMP14	UNC5B	0.556092	2.00185e-22	pink	3.33655
MMP2	PXDN	0.304682	5.76157e-07	pink	1.82809
MMP2	SPARC	0.56999	1.02803e-23	pink	3.41994
MMP2	TIMP3	0.312659	2.79469e-07	pink	1.87595
MMP2	VCAN	0.432787	3.01312e-13	pink	2.59672
MMP2	ADAMTS14	0.62817	7.73869e-30	pink	3.76902
MMP2	EVA1C	-0.495736	1.80581e-17	#6495ED	2.97442
MMP2	ISLR	0.297472	1.08803e-06	pink	1.78483
MMP2	LAMA5	-0.56822	1.51216e-23	#6495ED	3.40932
MMP2	LOXL2	0.304375	5.92177e-07	pink	1.82625
MMP2	POSTN	0.51551	5.50465e-19	pink	3.09306
MMP2	THBS2	0.26866	1.16724e-05	pink	1.61196
MMP2	TIMP1	0.342521	1.53366e-08	pink	2.05513
MMP2	TIMP2	0.433897	2.58123e-13	pink	2.60338
MMP2	TINAGL1	-0.338623	2.28046e-08	#6495ED	2.03174
MMP2	UNC5B	0.543093	2.84474e-21	pink	3.25856
NTN1	EVA1C	0.322345	1.12772e-07	pink	1.93407
NTN1	LAMA5	0.381162	2.214e-10	pink	2.28697
PXDN	SPARC	0.477094	3.97042e-16	pink	2.86256
PXDN	VCAN	0.513709	7.63668e-19	pink	3.08225
PXDN	ADAMTS14	0.328312	6.34538e-08	pink	1.96987
PXDN	COL14A1	0.240166	9.47357e-05	pink	1.44099
PXDN	EGFLAM	0.292343	1.69259e-06	pink	1.75406
PXDN	EVA1C	-0.241723	8.50236e-05	#6495ED	1.45034
PXDN	ISLR	0.268826	1.15226e-05	pink	1.61296
PXDN	ITGAV	0.310156	3.51509e-07	pink	1.86093
PXDN	LOXL2	0.485667	9.81162e-17	pink	2.914
PXDN	NID1	0.462915	3.68351e-15	pink	2.77749
PXDN	PHF13	0.356662	3.47129e-09	pink	2.13997
PXDN	POSTN	0.415999	2.92106e-12	pink	2.49599
PXDN	THBS2	0.377517	3.38382e-10	pink	2.2651
PXDN	TIMP2	0.311564	3.0905e-07	pink	1.86938
PXDN	UNC5B	0.450383	2.42592e-14	pink	2.7023
SPARC	TIMP3	0.41224	4.77547e-12	pink	2.47344
SPARC	VCAN	0.478412	3.21059e-16	pink	2.87047
SPARC	ADAMTS14	0.567445	1.78918e-23	pink	3.40467
SPARC	COL14A1	0.256602	2.91709e-05	pink	1.53961
SPARC	EVA1C	-0.298113	1.02896e-06	#6495ED	1.78868
SPARC	ISLR	0.296505	1.18339e-06	pink	1.77903
SPARC	ITGAV	0.29646	1.18801e-06	pink	1.77876
SPARC	LAMA5	-0.308398	4.12414e-07	#6495ED	1.85039
SPARC	LOXL2	0.439643	1.14864e-13	pink	2.63786
SPARC	NID1	0.293045	1.59402e-06	pink	1.75827
SPARC	POSTN	0.640967	2.30356e-31	pink	3.8458
SPARC	THBS2	0.604526	3.38038e-27	pink	3.62716
SPARC	TIMP1	0.400425	2.15258e-11	pink	2.40255
SPARC	TIMP2	0.428326	5.57785e-13	pink	2.56996
SPARC	UNC5B	0.503751	4.50901e-18	pink	3.0225
TIMP3	TNC	-0.312041	2.95815e-07	#6495ED	1.87224
TIMP3	VCAN	0.301162	7.87511e-07	pink	1.80697
TIMP3	ADAMTS14	0.256474	2.94499e-05	pink	1.53884
TIMP3	THBS2	0.360324	2.33428e-09	pink	2.16195
TIMP3	TIMP1	0.284955	3.15091e-06	pink	1.70973
TIMP3	UNC5B	0.284286	3.33059e-06	pink	1.70572
TNC	ITGAV	0.4164	2.77052e-12	pink	2.4984
TNC	LAMA5	0.37863	2.97419e-10	pink	2.27178
TNC	PHF13	0.399657	2.36887e-11	pink	2.39794
TNC	PTN	0.380476	2.39891e-10	pink	2.28285
TNC	SDC1	0.372695	5.88347e-10	pink	2.23617
VCAN	ADAMTS14	0.380478	2.39817e-10	pink	2.28287
VCAN	COL14A1	0.311564	3.09043e-07	pink	1.86938
VCAN	ISLR	0.254948	3.29638e-05	pink	1.52969
VCAN	LOXL2	0.334111	3.58508e-08	pink	2.00467
VCAN	NID1	0.31451	2.35566e-07	pink	1.88706
VCAN	POSTN	0.458459	7.26408e-15	pink	2.75076
VCAN	THBS2	0.432318	3.21583e-13	pink	2.59391
VCAN	TIMP1	0.264114	1.65728e-05	pink	1.58469
VCAN	TIMP2	0.26623	1.40886e-05	pink	1.59738
VCAN	UNC5B	0.300691	8.20937e-07	pink	1.80414
ADAMTS14	EVA1C	-0.397341	3.15814e-11	#6495ED	2.38405
ADAMTS14	LAMA5	-0.291043	1.89048e-06	#6495ED	1.74626
ADAMTS14	LOXL2	0.297161	1.1179e-06	pink	1.78296
ADAMTS14	POSTN	0.427157	6.54531e-13	pink	2.56294
ADAMTS14	THBS2	0.379298	2.7521e-10	pink	2.27579
ADAMTS14	TIMP1	0.241942	8.37345e-05	pink	1.45165
ADAMTS14	TIMP2	0.378264	3.10335e-10	pink	2.26958
ADAMTS14	TINAGL1	-0.243643	7.43372e-05	#6495ED	1.46186
ADAMTS14	UNC5B	0.474873	5.66702e-16	pink	2.84924
COL14A1	EVA1C	0.270898	9.79912e-06	pink	1.62539
COL14A1	ISLR	0.308478	4.09432e-07	pink	1.85087
COL14A1	ITGAV	0.311179	3.20134e-07	pink	1.86707
COL14A1	NID1	0.339354	2.11796e-08	pink	2.03612
COL14A1	PTN	0.277181	5.9468e-06	pink	1.66309
COL14A1	THBS2	0.355138	4.08876e-09	pink	2.13083
COL14A1	TINAGL1	0.439657	1.14634e-13	pink	2.63794
EVA1C	LAMA5	0.32225	1.138e-07	pink	1.9335
EVA1C	LOXL2	-0.465499	2.47348e-15	#6495ED	2.79299
EVA1C	POSTN	-0.32999	5.38548e-08	#6495ED	1.97994
EVA1C	TINAGL1	0.557399	1.52321e-22	pink	3.34439
EVA1C	UNC5B	-0.51888	2.96713e-19	#6495ED	3.11328
ITGAV	NID1	0.418903	1.98948e-12	pink	2.51342
ITGAV	PHF13	0.417949	2.25794e-12	pink	2.50769
ITGAV	POSTN	0.257269	2.77628e-05	pink	1.54361
ITGAV	PTN	0.252742	3.87464e-05	pink	1.51645
ITGAV	THBS2	0.546676	1.38452e-21	pink	3.28006
ITGAV	TIMP2	0.380758	2.32093e-10	pink	2.28455
LAMA5	NID1	0.330465	5.14048e-08	pink	1.98279
LAMA5	PHF13	0.295343	1.30839e-06	pink	1.77206
LAMA5	POSTN	-0.272942	8.34069e-06	#6495ED	1.63765
LAMA5	TIMP1	-0.354552	4.35341e-09	#6495ED	2.12731
LAMA5	TINAGL1	0.418981	1.96909e-12	pink	2.51389
LOXL2	NID1	0.309654	3.6795e-07	pink	1.85792
LOXL2	PHF13	0.243194	7.6717e-05	pink	1.45916
LOXL2	POSTN	0.375441	4.29821e-10	pink	2.25265
LOXL2	TINAGL1	-0.245032	6.74043e-05	#6495ED	1.47019
LOXL2	UNC5B	0.535386	1.30064e-20	pink	3.21231
NID1	PHF13	0.479778	2.57378e-16	pink	2.87867
NID1	THBS2	0.35935	2.59538e-09	pink	2.1561
NID1	TINAGL1	0.347884	8.8057e-09	pink	2.08731
PHF13	PTN	0.33731	2.60322e-08	pink	2.02386
PHF13	SDC1	0.256188	3.00787e-05	pink	1.53713
PHF13	TIMP1	-0.291383	1.83677e-06	#6495ED	1.7483
POSTN	THBS2	0.443733	6.39455e-14	pink	2.6624
POSTN	TIMP1	0.280299	4.62026e-06	pink	1.68179
POSTN	TIMP2	0.413608	3.99616e-12	pink	2.48165
POSTN	UNC5B	0.378619	2.97818e-10	pink	2.27171
PTN	SDC1	0.320637	1.32661e-07	pink	1.92382
THBS2	TIMP2	0.454366	1.34375e-14	pink	2.7262
THBS2	UNC5B	0.296829	1.15053e-06	pink	1.78098
TIMP2	UNC5B	0.259659	2.32237e-05	pink	1.55795
TINAGL1	UNC5B	-0.296569	1.17681e-06	#6495ED	1.77941

## Sheet: Table S6
Table S6: The biological pathways in distinct subtypes by GSVA enrichment analysis
id	logFC	AveExpr	t	P.Value	adj.P.Val	B
KEGG_N_GLYCAN_BIOSYNTHESIS	-0.351112	0.017786	-12.3033	8.3151e-28	8.15609e-26	52.4482
KEGG_GLYCOSAMINOGLYCAN_BIOSYNTHESIS_CHONDROITIN_SULFATE	-0.393115	0.0268732	-12.2951	8.86532e-28	8.15609e-26	52.3851
KEGG_BUTANOATE_METABOLISM	0.313892	-0.00291123	12.1222	3.44882e-27	2.11528e-25	51.0473
KEGG_LYSOSOME	-0.34887	0.0165945	-12.0557	5.80844e-27	2.67188e-25	50.534
KEGG_FC_GAMMA_R_MEDIATED_PHAGOCYTOSIS	-0.278451	0.0259436	-11.6097	1.87311e-25	6.89303e-24	47.1139
KEGG_BLADDER_CANCER	-0.238173	0.0397322	-11.2558	2.86548e-24	8.78746e-23	44.4286
KEGG_COMPLEMENT_AND_COAGULATION_CASCADES	-0.3898	-0.00624748	-10.9969	2.06839e-23	5.43691e-22	42.4831
KEGG_NATURAL_KILLER_CELL_MEDIATED_CYTOTOXICITY	-0.348478	0.00617713	-10.8211	7.84686e-23	1.80478e-21	41.171
KEGG_LEISHMANIA_INFECTION	-0.407216	0.0223445	-10.7869	1.01611e-22	2.07738e-21	40.9167
KEGG_MELANOMA	-0.187573	0.0194105	-10.7204	1.67846e-22	3.08837e-21	40.4229
KEGG_PROPANOATE_METABOLISM	0.29022	-0.000795756	10.6567	2.71023e-22	4.53347e-21	39.9514
KEGG_O_GLYCAN_BIOSYNTHESIS	-0.277792	-0.00013937	-10.6351	3.18873e-22	4.88939e-21	39.7915
KEGG_B_CELL_RECEPTOR_SIGNALING_PATHWAY	-0.314072	0.0183879	-10.4939	9.18137e-22	1.29952e-20	38.7511
KEGG_VEGF_SIGNALING_PATHWAY	-0.189797	0.0156464	-10.4331	1.44574e-21	1.90012e-20	38.3044
KEGG_ONE_CARBON_POOL_BY_FOLATE	0.352183	0.00150693	10.3498	2.6876e-21	3.29679e-20	37.6946
KEGG_SPHINGOLIPID_METABOLISM	-0.270472	0.0193196	-10.3052	3.74346e-21	4.30498e-20	37.3687
KEGG_AMYOTROPHIC_LATERAL_SCLEROSIS_ALS	-0.214307	0.00675409	-10.2229	6.88894e-21	7.45626e-20	36.7688
KEGG_ENDOCYTOSIS	-0.158992	0.0108407	-9.97582	4.24019e-20	4.33441e-19	34.982
KEGG_ETHER_LIPID_METABOLISM	-0.238155	0.0247028	-9.89558	7.62003e-20	7.3794e-19	34.4057
KEGG_AMINO_SUGAR_AND_NUCLEOTIDE_SUGAR_METABOLISM	-0.289165	0.0160878	-9.77382	1.84718e-19	1.6994e-18	33.5354
KEGG_GLYCOSAMINOGLYCAN_DEGRADATION	-0.304457	0.0351994	-9.71317	2.86587e-19	2.51105e-18	33.1037
KEGG_OTHER_GLYCAN_DEGRADATION	-0.358505	0.0534658	-9.70348	3.07388e-19	2.57088e-18	33.0348
KEGG_CYTOKINE_CYTOKINE_RECEPTOR_INTERACTION	-0.311751	-0.0167811	-9.38867	2.94099e-18	2.35279e-17	30.8159
KEGG_HEDGEHOG_SIGNALING_PATHWAY	-0.248421	-0.00106494	-9.36924	3.37692e-18	2.58897e-17	30.6802
KEGG_FC_EPSILON_RI_SIGNALING_PATHWAY	-0.215465	0.0159853	-9.25048	7.83711e-18	5.76811e-17	29.8533
KEGG_PATHWAYS_IN_CANCER	-0.131655	0.0118863	-9.09495	2.34172e-17	1.65721e-16	28.7786
KEGG_NOD_LIKE_RECEPTOR_SIGNALING_PATHWAY	-0.293201	0.0186167	-8.89741	9.27805e-17	6.32282e-16	27.4272
KEGG_VIRAL_MYOCARDITIS	-0.297079	0.0254799	-8.8727	1.10093e-16	7.23467e-16	27.2593
KEGG_GLYCOSAMINOGLYCAN_BIOSYNTHESIS_HEPARAN_SULFATE	-0.261863	0.013908	-8.62397	6.07882e-16	3.85691e-15	25.5831
KEGG_PRION_DISEASES	-0.251383	0.0196967	-8.59688	7.31066e-16	4.48387e-15	25.4021
KEGG_PANCREATIC_CANCER	-0.197485	0.0253999	-8.50524	1.36159e-15	8.08167e-15	24.7923
KEGG_APOPTOSIS	-0.214148	0.0218379	-8.48101	1.604e-15	9.22299e-15	24.6317
KEGG_CYTOSOLIC_DNA_SENSING_PATHWAY	-0.252555	0.0148949	-8.4455	2.03835e-15	1.13653e-14	24.3967
KEGG_THYROID_CANCER	-0.188729	-0.00458755	-8.3758	3.25745e-15	1.76286e-14	23.9372
KEGG_VIBRIO_CHOLERAE_INFECTION	-0.180512	0.0260719	-8.15928	1.378e-14	7.24433e-14	22.524
KEGG_TOLL_LIKE_RECEPTOR_SIGNALING_PATHWAY	-0.237987	0.0211764	-8.14329	1.53161e-14	7.82822e-14	22.4205
KEGG_GLYCOSPHINGOLIPID_BIOSYNTHESIS_GLOBO_SERIES	-0.270055	0.0300491	-8.09944	2.04515e-14	1.01705e-13	22.1373
KEGG_INOSITOL_PHOSPHATE_METABOLISM	0.199453	0.0123903	8.03338	3.15639e-14	1.52836e-13	21.7123
KEGG_LYSINE_DEGRADATION	0.225776	0.00861406	7.91044	7.0389e-14	3.32092e-13	20.9272
KEGG_PRIMARY_BILE_ACID_BIOSYNTHESIS	-0.237891	-0.0368299	-7.77846	1.65169e-13	7.59779e-13	20.0925
KEGG_EPITHELIAL_CELL_SIGNALING_IN_HELICOBACTER_PYLORI_INFECTION	-0.1724	0.0201709	-7.74572	2.03818e-13	9.14695e-13	19.8868
KEGG_LEUKOCYTE_TRANSENDOTHELIAL_MIGRATION	-0.190461	0.0246736	-7.65703	3.59288e-13	1.57403e-12	19.3324
KEGG_T_CELL_RECEPTOR_SIGNALING_PATHWAY	-0.233485	0.0020164	-7.62066	4.52797e-13	1.93755e-12	19.1062
KEGG_HEMATOPOIETIC_CELL_LINEAGE	-0.314769	-0.0193599	-7.57898	5.89747e-13	2.46622e-12	18.8478
KEGG_VALINE_LEUCINE_AND_ISOLEUCINE_DEGRADATION	0.209824	0.0148501	7.51193	9.00504e-13	3.68206e-12	18.434
KEGG_PHOSPHATIDYLINOSITOL_SIGNALING_SYSTEM	0.177578	0.0160227	7.45179	1.31379e-12	5.25516e-12	18.0649
KEGG_PATHOGENIC_ESCHERICHIA_COLI_INFECTION	-0.200466	0.0140626	-7.44799	1.34541e-12	5.26714e-12	18.0417
KEGG_JAK_STAT_SIGNALING_PATHWAY	-0.1776	-0.0161916	-7.44447	1.37543e-12	5.27246e-12	18.0201
KEGG_BETA_ALANINE_METABOLISM	0.181317	-0.00361002	7.39029	1.9293e-12	7.24473e-12	17.6895
KEGG_HISTIDINE_METABOLISM	0.203401	-0.0301451	7.30441	3.28862e-12	1.21021e-11	17.1686
KEGG_NOTCH_SIGNALING_PATHWAY	-0.178468	0.0204401	-7.25341	4.50536e-12	1.62546e-11	16.8612
KEGG_BASAL_CELL_CARCINOMA	-0.213062	-0.0116146	-7.18136	7.01237e-12	2.4813e-11	16.4293
KEGG_INTESTINAL_IMMUNE_NETWORK_FOR_IGA_PRODUCTION	-0.320964	-0.0294013	-6.95414	2.77747e-11	9.64254e-11	15.0865
KEGG_GLIOMA	-0.142876	0.0237583	-6.91597	3.49009e-11	1.18922e-10	14.8638
KEGG_ARRHYTHMOGENIC_RIGHT_VENTRICULAR_CARDIOMYOPATHY_ARVC	0.179682	0.00243584	6.83434	5.67257e-11	1.89773e-10	14.3905
KEGG_AXON_GUIDANCE	-0.150169	-0.00110443	-6.81033	6.53879e-11	2.1307e-10	14.252
KEGG_SYSTEMIC_LUPUS_ERYTHEMATOSUS	-0.309551	0.0058956	-6.80874	6.60053e-11	2.1307e-10	14.2428
KEGG_PYRUVATE_METABOLISM	0.174492	0.00620199	6.77237	8.18074e-11	2.59527e-10	14.0337
KEGG_PRIMARY_IMMUNODEFICIENCY	-0.309627	-0.00356562	-6.60436	2.18301e-10	6.77157e-10	13.0781
KEGG_STEROID_HORMONE_BIOSYNTHESIS	-0.188322	-0.0030505	-6.60239	2.20812e-10	6.77157e-10	13.067
KEGG_CHEMOKINE_SIGNALING_PATHWAY	-0.19307	0.00780989	-6.5949	2.30596e-10	6.95569e-10	13.0248
KEGG_GALACTOSE_METABOLISM	-0.179933	0.0306719	-6.56412	2.75467e-10	8.17516e-10	12.8518
KEGG_PENTOSE_AND_GLUCURONATE_INTERCONVERSIONS	-0.214087	0.017912	-6.46378	4.8996e-10	1.43099e-09	12.2917
KEGG_GLYCOSAMINOGLYCAN_BIOSYNTHESIS_KERATAN_SULFATE	-0.209973	0.0252812	-6.40995	6.65611e-10	1.91363e-09	11.9938
KEGG_GLUTATHIONE_METABOLISM	-0.163467	0.0301687	-6.03751	5.27982e-09	1.49459e-08	9.9833
KEGG_DILATED_CARDIOMYOPATHY	0.150639	0.0230717	6.02089	5.77933e-09	1.61121e-08	9.89567
KEGG_RENIN_ANGIOTENSIN_SYSTEM	-0.221019	0.00799089	-5.98408	7.0553e-09	1.93758e-08	9.70231
KEGG_CALCIUM_SIGNALING_PATHWAY	0.111747	-0.00541756	5.97723	7.32157e-09	1.98113e-08	9.66641
KEGG_ANTIGEN_PROCESSING_AND_PRESENTATION	-0.250829	-0.00150003	-5.95383	8.30737e-09	2.2153e-08	9.54401
KEGG_INSULIN_SIGNALING_PATHWAY	0.109547	0.0263675	5.94182	8.86259e-09	2.32959e-08	9.48133
KEGG_AUTOIMMUNE_THYROID_DISEASE	-0.28073	-0.00767517	-5.85928	1.37884e-08	3.57334e-08	9.05329
KEGG_TGF_BETA_SIGNALING_PATHWAY	-0.13272	0.0091596	-5.8399	1.52859e-08	3.90639e-08	8.95348
KEGG_GRAFT_VERSUS_HOST_DISEASE	-0.346605	-0.00756124	-5.73074	2.72004e-08	6.85599e-08	8.3959
KEGG_PHENYLALANINE_METABOLISM	0.193921	0.00187772	5.70176	3.1656e-08	7.87123e-08	8.24922
KEGG_ALLOGRAFT_REJECTION	-0.340419	-0.0168093	-5.69721	3.24175e-08	7.95309e-08	8.22624
KEGG_MATURITY_ONSET_DIABETES_OF_THE_YOUNG	-0.185477	0.0184878	-5.62815	4.64158e-08	1.12375e-07	7.87933
KEGG_TYPE_I_DIABETES_MELLITUS	-0.29373	-0.00139306	-5.56751	6.34478e-08	1.51615e-07	7.57742
KEGG_VASCULAR_SMOOTH_MUSCLE_CONTRACTION	0.122205	0.0176331	5.56185	6.53174e-08	1.54082e-07	7.54938
KEGG_CELL_ADHESION_MOLECULES_CAMS	-0.196839	-0.00416394	-5.54819	7.00536e-08	1.63163e-07	7.4818
KEGG_NON_SMALL_CELL_LUNG_CANCER	-0.123317	0.0172625	-5.5434	7.17936e-08	1.65125e-07	7.45811
KEGG_CARDIAC_MUSCLE_CONTRACTION	0.155002	0.00285897	5.5384	7.36531e-08	1.67311e-07	7.43343
KEGG_WNT_SIGNALING_PATHWAY	-0.104496	-0.0034049	-5.50904	8.55612e-08	1.91991e-07	7.28878
KEGG_ARACHIDONIC_ACID_METABOLISM	-0.172334	0.00919498	-5.45268	1.13888e-07	2.52474e-07	7.01288
KEGG_HYPERTROPHIC_CARDIOMYOPATHY_HCM	0.137543	0.0224656	5.36521	1.76761e-07	3.87191e-07	6.58909
KEGG_P53_SIGNALING_PATHWAY	-0.126562	0.0159707	-5.34575	1.94782e-07	4.21646e-07	6.49555
KEGG_SULFUR_METABOLISM	-0.197351	0.0250029	-5.20558	3.88886e-07	8.22472e-07	5.82997
KEGG_PPAR_SIGNALING_PATHWAY	-0.118805	0.00712931	-5.01577	9.70184e-07	2.02857e-06	4.95163
KEGG_GLYCOSPHINGOLIPID_BIOSYNTHESIS_LACTO_AND_NEOLACTO_SERIES	-0.133836	0.0119458	-4.92068	1.51898e-06	3.14035e-06	4.52169
KEGG_ASTHMA	-0.250635	-0.0172538	-4.8063	2.58192e-06	5.27859e-06	4.01367
KEGG_PROTEASOME	-0.210701	0.00651954	-4.56945	7.5116e-06	1.50232e-05	2.99367
KEGG_DRUG_METABOLISM_OTHER_ENZYMES	-0.11395	0.00833184	-4.55704	7.93468e-06	1.56987e-05	2.94144
KEGG_FATTY_ACID_METABOLISM	0.127812	0.0337617	4.537	8.66679e-06	1.69648e-05	2.85734
KEGG_CHRONIC_MYELOID_LEUKEMIA	-0.114023	0.0323355	-4.50896	9.80081e-06	1.89826e-05	2.7402
KEGG_PROXIMAL_TUBULE_BICARBONATE_RECLAMATION	0.107413	-0.00803856	4.18604	3.86897e-05	7.33908e-05	1.43646
KEGG_PENTOSE_PHOSPHATE_PATHWAY	-0.125311	0.00444357	-4.07901	5.99178e-05	0.000112499	1.02299
KEGG_PROTEIN_EXPORT	-0.151297	0.00695009	-4.06274	6.39875e-05	0.000118926	0.960955
KEGG_PANTOTHENATE_AND_COA_BIOSYNTHESIS	-0.136296	-0.00179326	-4.03244	7.22786e-05	0.000131676	0.846001
KEGG_GLYCOSPHINGOLIPID_BIOSYNTHESIS_GANGLIO_SERIES	-0.134656	0.0093017	-3.99049	8.54526e-05	0.00015415	0.688164
KEGG_NON_HOMOLOGOUS_END_JOINING	0.139947	0.0177386	3.95739	9.74301e-05	0.000172376	0.564622
KEGG_BASAL_TRANSCRIPTION_FACTORS	0.130055	0.0219412	3.8881	0.00012786	0.000221945	0.308961
KEGG_RNA_POLYMERASE	-0.143216	0.00540607	-3.85511	0.000145327	0.000249908	0.188671
KEGG_HUNTINGTONS_DISEASE	0.102246	0.00278189	3.78082	0.000193293	0.000326292	-0.0788804
KEGG_ALPHA_LINOLENIC_ACID_METABOLISM	-0.108368	0.0192924	-3.74359	0.000222625	0.000372391	-0.211207
KEGG_GLYCOSYLPHOSPHATIDYLINOSITOL_GPI_ANCHOR_BIOSYNTHESIS	0.115551	0.0132917	3.73105	0.000233414	0.00038692	-0.255498
KEGG_ECM_RECEPTOR_INTERACTION	-0.106313	0.0132873	-3.7185	0.000244706	0.000402018	-0.299702
KEGG_STEROID_BIOSYNTHESIS	-0.125614	-0.0116773	-3.5295	0.000490935	0.000792386	-0.949142
KEGG_CITRATE_CYCLE_TCA_CYCLE	0.12102	0.0138704	3.46326	0.000622362	0.000987194	-1.16949
KEGG_OXIDATIVE_PHOSPHORYLATION	0.123178	-0.0011942	3.13682	0.00190105	0.00289086	-2.19927
KEGG_DNA_REPLICATION	0.155946	0.0133954	3.11094	0.00206925	0.00309546	-2.27688
KEGG_FOLATE_BIOSYNTHESIS	-0.120049	0.00625451	-3.00246	0.0029346	0.00428544	-2.59571
KEGG_PARKINSONS_DISEASE	0.110774	-0.0117183	2.99473	0.00300741	0.00435719	-2.61801
KEGG_MISMATCH_REPAIR	0.137804	0.00631206	2.82932	0.00502247	0.00710872	-3.0826
KEGG_RIBOSOME	-0.160255	-0.00917071	-2.60213	0.00978733	0.0134393	-3.68011
KEGG_HOMOLOGOUS_RECOMBINATION	0.10149	0.00559359	2.18526	0.0297483	0.0382775	-4.65233

## Sheet: Table S7
Table S7: Relative Fractions of tumor infiltrating immune cells of STS patients by the CIBERSORT algorithm
Mixture	B cells naive	B cells memory	Plasma cells	T cells CD8	T cells CD4 naive	T cells CD4 memory resting	T cells CD4 memory activated	T cells follicular helper	T cells regulatory (Tregs)	T cells gamma delta	NK cells resting	NK cells activated	Monocytes	Macrophages M0	Macrophages M1	Macrophages M2	Dendritic cells resting	Dendritic cells activated	Mast cells resting	Mast cells activated	Eosinophils	Neutrophils	P-value	Correlation	RMSE
TCGA_TCGA-X6-A8C6	0.00685095	0	4.38213e-05	0.0259948	0	0	0	0.00432371	0.0129388	0.0431326	0	0.0331199	0.0465906	0	0.138734	0.521899	0.0174634	0	0.141389	0	0	0.00751949	0.003	0.36108	0.941745
TCGA_TCGA-HS-A5N9	0.00140299	0	0	0	0	0.125236	0.00434401	0	0.0312393	0.00579714	0	0.0365886	0	0.542366	0.0657601	0.162101	0	0	0.019954	0	0.00521127	0	0.006	0.341637	0.976009
TCGA_TCGA-Z4-A8JB	0.0178322	0	0	0.0141399	0	0.154577	0	0.0112135	0	0.00205848	0	0	0.00178227	0.124815	0.118914	0.256325	0	0	0.298343	0	0	0	0.02	0.229465	0.999556
TCGA_TCGA-3B-A9HO	0.0168926	0	0.0081942	0.266461	0	0	0.00507606	0.0796128	0.0162793	0.0605531	0	0	0.0397953	0	0.15379	0.286984	0.0113172	0	0	0.0372868	0.00804642	0.0097116	0	0.60111	0.809201
TCGA_TCGA-DX-A6BB	0	0.0519848	0	0.00933349	0.0670548	0.0162254	0	0	0	0.00930199	0	0.0358868	0.0413019	0	0.216914	0.249169	0	0	0.301871	0	0	0.000956303	0.126	0.100971	1.07368
TCGA_TCGA-X6-A8C2	0	0.00571887	0	0.00703536	0	0	0.0304852	0.0163744	0.00711494	0.0283885	0	0	0	0.485858	0.0176346	0.360668	0	0	0.0407222	0	0	0	0	0.743311	0.678333
TCGA_TCGA-IF-A4AJ	0.0189763	0	0	0.303071	0	0	0.0137907	0.0640862	0.0119003	0.0291091	0	0.0262108	0.0106617	0	0.165476	0.300696	0.0230261	0	0	0.0250696	0.00757084	0.000354794	0.01	0.310628	0.966153
TCGA_TCGA-DX-AB2L	0.0103281	0.00902743	0.00476773	0.0315373	0	0.00766737	0.0210755	0.0102058	0.0219684	0.012668	0.0144614	0	0	0.167491	0.0193621	0.620007	0	0	0.0418143	0	0	0.00761828	0	0.442783	0.903799
TCGA_TCGA-QQ-A5V9	0.0122224	0	0.00253101	0.12246	0	0	0.0153806	0.0239102	0.0266051	0.00624438	0	0.00830639	0	0.0342556	0.0441787	0.617811	0.00837475	0	0	0.0538148	0.00533434	0.0185707	0	0.537038	0.843373
TCGA_TCGA-DX-A7EU	0.000495474	0	0.00356379	0.0900211	0	0	0	0.0118665	0.00828492	0.0288576	0	0.0242716	0.218131	0	0.119053	0.438883	0	0	0.0565727	0	0	0	0	0.460299	0.887226
TCGA_TCGA-PC-A5DK	0.0222142	0	0.00706989	0.157318	0	0.115422	0	0.0577931	0.0299014	0.0932095	0	0.125775	0.00445041	0	0.0726419	0.119756	0.019252	0	0.175055	0.000140404	0	0	0.002	0.380585	0.929894
TCGA_TCGA-DX-A1L1	0.0580542	0	0.00721415	0.135513	0	0	0.0478956	0.0485993	0	0.0997133	0	0	0	0	0.261044	0.204889	0.0154694	0	0.103841	0	0	0.0177667	0	0.531625	0.846666
TCGA_TCGA-DX-A6BH	0.00925679	0	0.00596448	0.0143362	0	0.174173	0	0	0.0157567	0.0568882	0	0.0159351	0	0.271624	0.135276	0.203061	0	0	0.0977287	0	0	0	0.003	0.361742	0.93822
TCGA_TCGA-K1-A3PN	0	0.00683256	0.00850331	0.0369226	0.0638266	0.153508	0.00282274	0	0	0	0	0.000484723	0.0173666	0	0.0834612	0.421669	0.0809015	0.00216009	0.121541	0	0	0	0.014	0.25436	0.981866
TCGA_TCGA-DX-A7ET	0	0.00542476	0.00287823	0.29645	0	0	0.0756242	0.0329936	0.00706921	0.117276	0	0.0262549	0.0541683	0	0.159496	0.212408	8.28785e-05	0	0.0087743	0	0	0.00110006	0	0.592375	0.809814
TCGA_TCGA-IE-A6BZ	0.00708061	0	0	0	0	0.180759	0	0.00393951	0.021712	0.0488347	0	0.0787072	0	0.0993774	0.135608	0.211901	0.00994743	0	0.202133	0	0	0	0.081	0.131096	1.03819
TCGA_TCGA-DX-A3UE	0	0.00418733	0	0	0	0.0502174	0	0.0540208	0	0.0107363	0	0.0183532	0.0627763	0	0.0875547	0.492175	0.16525	0	0.0429747	0	0.011754	0	0.077	0.134323	1.04939
TCGA_TCGA-X6-A7WD	0.00518069	0.00678763	0	0	0.113431	0.244084	0	0	0	0	0.0402802	0	0	0.281978	0.00940361	0.158356	0.0158846	0	0.0910352	0.0335787	0	0	0.166	0.085912	1.06473
TCGA_TCGA-DX-A48K	0.00534226	0.00277265	0	0.0202236	0	0.0154902	0.00927442	0.0460053	0.0200613	0.0236636	0	0	0	0.0846963	0.0797966	0.579955	0.00464324	0	0.103936	0	0	0.00413907	0.036	0.183028	1.03533
TCGA_TCGA-MB-A8JL	0	0.00151177	0.0202133	0.0431278	0	0.00253155	0.0202782	0.0542812	0.0206936	0.0543251	0	0	0	0.323433	0.0541582	0.364741	0	0	0.03443	0	0	0.00627567	0.013	0.272751	0.994053
TCGA_TCGA-X6-A7WB	0.00172073	5.99869e-05	0	0	0	0.0750626	0	0.0547891	0	0.0463029	0	0.0365793	0	0.0894739	0.0820608	0.455402	0	0	0	0.148646	0	0.00990193	0.543	0.0142281	1.11081
TCGA_TCGA-DX-A48O	0	0	0.00651297	0.119614	0	0.0647766	0	0.0346204	0.0098675	0.0531469	0	0.0206661	0	0	0.155378	0.169082	0.0776847	0	0.288651	0	0	0	0.001	0.410055	0.912234
TCGA_TCGA-IE-A4EJ	0.0184469	0	0.000879316	0.0715957	0	0	0.0190972	0.0355796	0.0449025	0.0763714	0	0.03362	0	0	0.32715	0.249112	0.0287939	0	0.0873723	0	0	0.00707958	0.009	0.316009	0.989131
TCGA_TCGA-QQ-A5V2	0	0.0053895	0	0.0298816	0	0	0	0.0398581	0.0175223	0.0345834	0.00514423	0.0236282	0.0142235	0.445744	0.00914642	0.344298	0	0	0.0305811	0	0	0	0	0.744504	0.683697
TCGA_TCGA-DX-A8BX	0	0.00289731	0	0	0	0.0426893	0	0	0	0	0	0.029754	0.231516	0	0.0681355	0.588519	0	0	0	0.0233575	0.011915	0.00121731	0.002	0.386546	0.935529
TCGA_TCGA-IS-A3KA	0	0	0.00547688	0.468997	0	0	0.0708776	0.0714701	0.0764499	0.0564849	0	0.0339592	0	0.109696	0.0462946	0.042857	0.0128798	0	0	0	0.00455768	0	0.026	0.211046	1.04011
TCGA_TCGA-DX-A6BG	0.0566342	0	0.0158179	0.179325	0	0.00264953	0.0485874	0.0233334	0.0103698	0.0784061	0	0.00493521	0	0.137531	0.14856	0.275662	0	0	0	0.0145861	0	0.00360285	0	0.573024	0.825987
TCGA_TCGA-3B-A9I1	0.00765445	0	0.00399554	0.0086153	0	0.169697	0	0.0184524	0.0184342	0	0	0.074041	0.0181861	0.210008	0.0637628	0.29862	0.00658806	0	0.0884186	0	0.0135272	0	0.012	0.287916	0.970497
TCGA_TCGA-IW-A3M4	0.0536912	0	0.0158349	0.0036994	0	0.0703001	0	0.0833851	0	0.0549524	0	0.0968813	0.0374797	0.0873351	0.020084	0.286916	0	0	0.0967846	0.0902913	0	0.00236446	0.103	0.11484	1.04295
TCGA_TCGA-DX-AB2Z	0	0	0.00140529	0.368947	0	0	0.0797281	0.0188928	0	0.156988	0	0	0	0.150045	0.0594581	0.157686	0.000472573	0	0	0.00444724	0	0.00193002	0.001	0.425554	0.907946
TCGA_TCGA-DX-A8BU	0.00433024	0	0.0248887	0.0552443	0	0.156979	0	0.0816491	0.0800808	0.0138429	0.00756178	0	0	0.191932	0.062376	0.31698	0	0	0.0041356	0	0	0	0.06	0.150256	1.03668
TCGA_TCGA-WK-A8XZ	0.00678385	0	0	0	0	0.233511	0	0.0092526	0.00451503	0	0	0.00214046	0.0668905	0	0.147824	0.345067	0.0146953	0	0.160999	0.00168156	0	0.00664037	0.029	0.200114	1.00804
TCGA_TCGA-DX-A1L0	0.0468541	0	0	0.00836491	0	0.136484	0	0.0211256	0.0395613	0	0	0.0690952	0.0414956	0	0.250928	0.322876	0.0134671	0	0.0497485	0	0	0	0.027	0.209063	1.02615
TCGA_TCGA-DX-A7EO	0	0.00511702	0.00368366	0.111845	0	0	0	0.131008	0.0571101	0	0	0.0769148	0	0.429606	0.0360021	0.0958017	0	0	0.0529111	0	0	0	0.578	0.00901723	1.12171
TCGA_TCGA-DX-A48R	0.00231911	0	0	0	0	0.300379	0	0.00520483	0.0157675	0	0	0.0465813	0.0157615	0	0.0848568	0.290705	0	0	0.189271	0	0.0491544	0	0.14	0.0970183	1.04433
TCGA_TCGA-DX-A3UB	0	0.00875938	0.0108249	0.0370725	0	0.118274	0	0.0129	0.0471064	0	0.0139306	0.00170924	0.0308869	0	0.0443341	0.496922	0	0	0.17728	0	0	0	0.104	0.114145	1.04557
TCGA_TCGA-3B-A9HS	0.00270706	0	0	0.325706	0	0	0.0182799	0.0459265	0.00546947	0.106862	0	0.0111931	0	0.0513979	0.150236	0.267586	0.0146362	0	0	0	0	0	0	0.56569	0.826008
TCGA_TCGA-DX-A1KX	0.0227555	0.00425909	0	0.056859	0	0.0320737	0.0311307	0.00264393	0.0182932	0	0.0267814	0	0.0112048	0.151334	0.17368	0.383781	0.0105312	0	0.0598741	0	0	0.0147986	0	0.434859	0.902045
TCGA_TCGA-DX-AB2T	0	0	0.000385125	0.196322	0	0	0.00134766	0.0353628	0	0.171412	0	0.0502496	0.018604	0	0.174853	0.305728	0.0118751	0	0.0269852	0.0068757	0	0	0	0.559338	0.829568
TCGA_TCGA-MB-A5Y9	0.00250457	0	0.0269361	0.15635	0	0	0.0709582	0.00913762	0	0.041887	0	0.0213544	0.00359415	0	0.0960648	0.486831	0.00294862	0.00937858	0.0399629	0	0	0.032092	0.006	0.350293	0.941136
TCGA_TCGA-WK-A8XX	0	0.0225618	0	0.0324019	0	0.0461457	0.0194167	0	0	0	0.0144941	0	0.0432912	0	0.00561078	0.645191	0.0226226	0.00874007	0.108961	0	0.0161914	0.0143717	0.001	0.414574	0.914887
TCGA_TCGA-3B-A9I0	0.0274573	0	0.00650137	0.101945	0	0.0783291	0	0.0300143	0.0258189	0.0563395	0	0.0179076	0.039718	0.0568483	0.125538	0.290377	0.0229281	0	0.116728	0	0	0.00354889	0	0.507648	0.865172
TCGA_TCGA-DX-A8BZ	0	0.00574154	0	0.00048084	0	0	0.00363257	0.00937925	0.0070617	0.0111854	0.00633625	0	0	0.39988	0.00532213	0.485778	0	0	0.0561374	0	0	0.00906435	0	0.657699	0.754221
TCGA_TCGA-DX-A6YT	0.00390185	0	0	0	0	0.200987	0	0	0.0150405	0	0	0.0904484	0.0244491	0	0.144509	0.484346	0.00623692	0	0.0277315	0	0.00103072	0.00131909	0.012	0.29719	0.973171
TCGA_TCGA-WK-A8XO	0.0209674	0	0.00348871	0.0875747	0	0.161658	0	0	0	0.0280804	0	0	0	0.0622077	0.0525569	0.333443	0.0140699	0	0.157047	0.0604718	0.013261	0.00517445	0	0.453283	0.891184
TCGA_TCGA-3B-A9HX	0.00701782	0	0.00238664	0	0	0.173608	0.0195689	0.00251182	0	0.0398538	0.026184	0	0	0.175626	0.0440963	0.0939881	0	0.0361678	0	0.28339	0.0139475	0.0816535	0.014	0.25742	0.998276
TCGA_TCGA-DX-A48U	0	0.0159244	0.00355576	0.0438783	0	0.132894	0	0	0	0.036012	0	0.0404748	0	0	0.0649122	0.352687	0.00958058	0	0.300081	0	0	0	0.087	0.128614	1.03919
TCGA_TCGA-SG-A849	0	0	0.00225208	0.334638	0	0	0.023334	0.0234506	0.00386469	0.13188	0	0.0147582	0.0295524	0	0.20548	0.217544	0.00843189	0	0.00412356	0	0	0.000690844	0	0.6264	0.783165
TCGA_TCGA-VT-A80G	0.0100941	0	0	0.109567	0	0.0119458	0.00679691	0.0415759	0.0239018	0.0586661	0	0.0418421	0	0	0.135478	0.394415	0.0195096	0	0.133986	0	0	0.0122211	0.026	0.212955	1.00385
TCGA_TCGA-DX-A2J4	0.0223278	0.00457679	0.00879657	0.0446397	0	0.0334078	0	0.0280035	0	0.0112475	0	0.000721159	0	0	0.0415955	0.144419	0.0120571	0	0.647517	0	0	0.000690859	0	0.610817	0.792636
TCGA_TCGA-DX-A8BR	0	0	0	0.0359171	0	0.0273608	0.0120102	0	0.00386856	0	0.00448739	0	0.0904012	0	0.0700767	0.659161	0	0	0.0967172	0	0	0	0	0.502709	0.864692
TCGA_TCGA-DX-A3UD	0	0.020792	0.00864798	0.0666421	0	0.066594	0.000100108	0.0133532	0.0222601	0.0429307	0	0.020018	0.0118313	0	0.113202	0.374236	0.0522441	0	0.187148	0	0	0	0.025	0.217131	0.997398
TCGA_TCGA-IS-A3K8	0.0195545	0	0	0.0109894	0	0.0662949	0	0.0701225	0.0303342	0	0	0.0417048	0	0.308005	0.0292628	0.223405	0	0	0.199324	0	0	0.00100337	0.025	0.215876	1.00906
TCGA_TCGA-QQ-A5VD	0.00175684	0.00250492	0.00181425	0.00786144	0	0.0324341	0	0.0151235	0.0182989	0.0240611	0	0.0248488	0	0.479267	0.0723112	0.129132	0.0917975	0	0.0987884	0	0	0	0	0.766529	0.673646
TCGA_TCGA-SG-A6Z4	0	0.0191278	0.00197658	0	0	0	0.00249938	0.0285128	0.0195132	0.0171234	0.00638182	0	0	0.342953	0.0631918	0.440125	0.000603396	0	0.05657	0	0	0.00142134	0	0.672517	0.745828
TCGA_TCGA-DX-A7ER	0	0.000227566	0	0.141465	0	0	0	0.0832751	0.0542719	0	0	0.196653	0	0.106585	0.0204805	0.363041	0	0	0	0.0231849	0	0.0108162	0.725	-0.00678113	1.12638
TCGA_TCGA-DX-A7EF	0.000300698	0	0	0	0	0.188877	0	0	0.0353173	0	0	0.0502835	0.0173118	0.365781	0.0283709	0.289344	0	0	0	0.00152516	0.0228884	0	0	0.508145	0.861486
TCGA_TCGA-DX-AB2E	0	0.00116163	0.00281932	0.135928	0	0	0.0252929	0.0387626	0.0115472	0.0128402	0.000479671	0	0	0.221652	0.0669643	0.267159	0	0	0	0.20992	0	0.00547275	0.002	0.363924	0.94187
TCGA_TCGA-3B-A9HR	0	0.068231	0.0351298	0.0143377	0.080316	0.103861	0	0	0	0	0	0.0395472	0	0.10458	0.0185758	0.264545	0	0	0.243789	0.0270865	0	0	0.626	0.00422933	1.0828
TCGA_TCGA-Z4-AAPG	0	0.0448632	0	0.00952604	0.0367034	0.111486	0.028709	0	0	0	0.00255591	0.0341935	0.00151297	0	0.0028658	0.635018	0.00438771	0	0	0.0806672	0	0.00751111	0.007	0.332763	0.958275
TCGA_TCGA-DX-A7EN	0	0	0	0	0	0.177283	0	0	0.0352928	0	0	0.0279714	0.0684466	0	0.076923	0.47308	0.0129896	0	0.128014	0	0	0	0.195	0.0791741	1.06079
TCGA_TCGA-IS-A3K6	0	0.00882076	0.027169	0.285722	0	0	0.0764898	0.084037	0.029606	0.0614301	0	0.0445718	0	0.0882568	0.114266	0.170203	0	0	0.00942737	0	0	0	0.012	0.293764	0.972792
TCGA_TCGA-3B-A9HP	0.0215148	0	0.0180654	0.0856187	0	0	0	0.0489531	0.0338708	0.058841	0	0.068893	0.0203176	0.0690221	0.172073	0.34222	0.014546	0	0.0348554	0	0	0.0112093	0.002	0.365382	0.936744
TCGA_TCGA-X6-A7WC	0	0	0.00137298	0.173619	0	0	0.175556	0.0185243	0	0.00641057	0	0.071314	0	0.132427	0.0679718	0.290425	0.00308491	0	0	0.0575205	0	0.00177444	0	0.531884	0.849828
TCGA_TCGA-X6-A7WA	0.00785994	0	0	0.00532492	0	0.0978529	0	0.0081978	0.0188973	0	0	0.0161632	0.176249	0.0307438	0.0675894	0.344226	0.0674226	0	0.153969	0	0	0.00550403	0.032	0.190247	1.00997
TCGA_TCGA-WP-A9GB	0	0.15453	0	0.0201691	0	0.138369	0	0	0.0597748	0	0	0.0710919	0.00871059	0.0629828	0.0642299	0.404725	0	0	0.0154165	0	0	0	0.495	0.0204699	1.08339
TCGA_TCGA-IF-A4AK	0.00536862	0	0.00204958	0.0163205	0	0.0662154	0	0.0367718	0.00935782	0.0367095	0	0	0	0.416876	0.143564	0.215536	0.00549347	0	0.0436921	0	0	0.00204455	0.008	0.328055	0.973074
TCGA_TCGA-DX-A3M1	0.00383094	0.0157908	0	0	0	0.038059	0.0132883	0.00174066	0.0158489	0.0385923	0	0	0	0.312183	0.11878	0.434665	0	0	0	0	0	0.00722204	0	0.599395	0.800139
TCGA_TCGA-RN-A68Q	0.00664372	0	0.00182969	0.0686883	0	0.000459781	0	0.0244613	0.00143899	0.0444926	0	0.0545893	0.255292	0	0.042917	0.395947	0	0	0	0.0976746	0.00120341	0.00436213	0.001	0.397862	0.920267
TCGA_TCGA-HS-A5N7	0	0	0.00531837	0.0847741	0	0.143086	0.016715	0	0	0.0263817	0	0	0.0237215	0.0449228	0.0849629	0.527665	0.0013722	0	0	0.0292141	0.0118661	0	0.059	0.151241	1.04163
TCGA_TCGA-X9-A971	0.0145654	0	0.00453473	0	0.0415579	0.150121	0	0	0.0174564	0	0.0273925	0.00123536	0	0.484573	0.019901	0.154719	0	0	0.0623366	0	0.021607	0	0	0.44841	0.900077
TCGA_TCGA-HB-A43Z	0.0323339	0	0	0	0	0.280054	0	0	0	0.0590945	0	0.0617271	0.0155949	0.0932268	0.0677052	0.234392	0.0074577	0	0.148415	0	0	0	0.122	0.102954	1.04117
TCGA_TCGA-VT-AB3D	0.000576871	0	0.00551906	0.396309	0	0	0.0255947	0.0726719	0.0214281	0.181661	0	0	0	0.0483304	0.110756	0.131627	0.00170902	0	0.00381724	0	0	0	0	0.623859	0.783667
TCGA_TCGA-DX-A3U9	0.0302578	0	0.00741541	0	0	0.141278	0	0.0444542	0	0	0	0.0367993	0.0173932	0.241009	0.0944291	0.177967	0.0336582	0	0.152694	0.00670823	0	0.0159358	0.5	0.0193092	1.08225
TCGA_TCGA-3B-A9HL	0	0	0.0011186	0.0185799	0	0.0963307	0	0	0.0116627	0	0	0.0521475	0.133362	0	0.055513	0.477192	0	0	0	0.0339999	0.119219	0.00087521	0.006	0.341874	0.947732
TCGA_TCGA-VT-A80J	0	0	0.0163341	0.149062	0	0	0.0814951	0.0096397	0	0.026636	0	0	0.0161306	0.15831	0.142199	0.268397	0.12845	0	0	0	0	0.00334738	0	0.591738	0.815406
TCGA_TCGA-DX-AB30	0.0676976	0	0	0	0	0.106361	0	0	0.0130659	0.0251081	0	0.0499956	0	0.385564	0.0326214	0.237757	0	0	0.0818299	0	0	0	0.042	0.170451	1.04216
TCGA_TCGA-DX-A6B8	0.000578878	0.00261752	0	0	0	0.243319	0	0	0	0	0.0304538	0.0320393	0.00164185	0.430292	0.000484051	0.241164	0	0	0.0174096	0	0	0	0.057	0.154527	1.06585
TCGA_TCGA-DX-A48L	0.000184971	0	0	0.0491801	0	0.112898	0	0	0.0126372	0	0.0399763	0	0.0818815	0	0.204464	0.357955	0.0687187	0	0.0721038	0	0	0	0.377	0.0389496	1.09356
TCGA_TCGA-3B-A9HU	0.0178062	0	0.00614431	0.0999437	0	0.121333	0.0252719	0.0345017	0	0.163005	0	0	0.0328978	0.0560409	0.209407	0.203492	0.00192878	0	0.0282284	0	0	0	0	0.52295	0.85197
TCGA_TCGA-K1-A3PO	0.101664	0	0.0285596	0.0997733	0	0.071788	0.0756029	0.000973055	0	0.088222	0	0.0223357	0	0.0139537	0.0431676	0.237407	0.0336101	0	0.180633	0	0.000216675	0.00209312	0.001	0.426788	0.904571
TCGA_TCGA-SG-A6Z7	0	0.00241164	0	0	0	0.187724	0	0	0.00756667	0.00933452	0	0.0692961	0	0.544807	0.00250326	0.125142	0	0	0.0512141	0	0	0	0.018	0.237901	1.03388
TCGA_TCGA-DX-AB2Q	0	0.0161774	0.0133895	0.000648977	0	0.0780588	0.00577755	0	0.0219918	0.00175394	0.0302061	0	0	0.322556	0.207728	0.214669	0	0	0	0.0870434	0	0	0.001	0.40284	0.929572
TCGA_TCGA-DX-AB2X	0	0.00657676	0.000357636	0.073212	0	0.00506863	0.0218606	0	0.0164883	0	0.000157394	0	0.0292145	0.321579	0.0153739	0.497148	0	0	0.00765742	0	0	0.00530627	0.001	0.410592	0.929852
TCGA_TCGA-HB-A3L4	0.00162147	0.00642634	0	0	0	0.00421636	0.0101227	0	0.0424955	0	0.0375815	0	0	0.538637	0.00810402	0.308007	0	0	0.0427875	0	0	0	0	0.69774	0.718711
TCGA_TCGA-DX-A3LY	0.0109331	0	0.00399774	0.0169805	0	0.0569132	0	0.0039345	0	0.013757	0	0.0354174	0.00532791	0	0.00950576	0.743589	0	0.00179981	0	0.0759406	0	0.0219035	0	0.481565	0.880277
TCGA_TCGA-IE-A3OV	0.07499	0	0.0164863	0.112365	0	0.0412645	0.0416626	0	0.0428144	0.038373	0.0339538	0	0.0347826	0.140918	0.113303	0.255633	0.0210973	0	0	0.0205487	0.0118077	0	0.001	0.40558	0.913463
TCGA_TCGA-FX-A3TO	0	0.00132211	0	0.0672674	0	0.0136573	0	0.033712	0.00356988	0.0344405	0	0.0334277	0.0172158	0.0356645	0.069369	0.547867	0	0.0932627	0.00388956	0	0	0.0453344	0.034	0.186559	1.03149
TCGA_TCGA-DX-A1KZ	0.0110138	0	0	0.0286994	0	0.0991647	0	0.000910117	0.0242438	0	0	0.0597056	0.120773	0	0.0173415	0.514385	0.00742526	0	0.112326	0	0	0.00401265	0.013	0.263774	0.983811
TCGA_TCGA-IE-A4EK	0	0.064989	0.0220326	0.0547797	0	0.0580279	0	0	0.0126025	0.0294001	0	0.0434663	0.00275714	0	0.12049	0.293367	0.00970741	0	0.280262	0	0	0.00811809	0.481	0.0223131	1.081
TCGA_TCGA-Z4-AAPF	0.000464603	0	0	0.0623655	0	0.0236958	0	0.0533168	0.000990506	0.0714793	0	0.0717928	0	0.293166	0.0953433	0.231365	0	0	0	0.0924986	0	0.00352124	0.003	0.361248	0.944202
TCGA_TCGA-FX-A2QS	0	0	0.00393187	0.1172	0	0.108972	0.0351492	0.0405752	0	0.00463003	0	0	0.0282529	0	0.251997	0.303232	0.0456034	0	0.0304829	0	0	0.029974	0.012	0.297499	0.979601
TCGA_TCGA-DX-A8BT	0.00557989	0.00216292	0	0.0182125	0	0.048463	0.00269486	0	0.00927429	0.0473568	0	0.03679	0	0.108763	0.0919171	0.572255	0	0	0.0529552	0	0	0.00357458	0	0.502823	0.863988
TCGA_TCGA-MJ-A68H	0	0.0362877	0	0	0	0.130726	0	0.0258335	0.00421591	0.00437546	0	0.058904	0.0154788	0	0.118732	0.402839	0.0470329	0	0.155367	0	0	0.000208158	0.136	0.0985858	1.04931
TCGA_TCGA-IF-A3RQ	0	0	0	0.00513099	0	0.11795	0	0	0.00661276	0.00605092	0	0.0320272	0.259917	0	0.0325879	0.537563	0	0	0	0.00216092	0	0	0.021	0.222398	1.01787
TCGA_TCGA-PT-A8TR	0	0	0	0	0.0244407	0.232737	0	0	0.0202696	0	0.0465132	0.0272824	0.045538	0	0.0609869	0.424303	0	0	0	0.111292	0.00663719	0	0.744	-0.00840548	1.09924
TCGA_TCGA-DX-A8BN	0.00394754	0	0	0.0106044	0	0.0181032	0	0	0.0195303	0	0.0122338	0.0405493	0.20149	0	0.0108512	0.642577	0	0	0.033776	0	0	0.00633717	0.013	0.261957	1.00674
TCGA_TCGA-JV-A5VF	0	0.00737673	0.00150762	0	0	0.0288084	0.0370044	0.00444279	0	0	0	0.0085356	0	0.607412	0.00731111	0.295919	0	0	0.00168255	0	0	0	0	0.780915	0.631012
TCGA_TCGA-DX-A23Z	0.0158468	0	0.00264834	0.0415437	0	0.0919489	0	0.0439206	0.0559963	0.0086523	0	0.0254322	0.0359511	0	0.129047	0.339295	0.017079	0	0.184116	0	0	0.00852184	0.013	0.264351	0.976994
TCGA_TCGA-DX-A6YV	0.0392224	0	0	0	0	0.178749	0	0.00551808	0.0491909	0	0	0.0883776	0	0.395457	0.020399	0.209955	0	0	0.0131312	0	0	0	0.092	0.123826	1.06919
TCGA_TCGA-DX-A6YZ	0.0163131	0	0	0.066938	0	0.00187504	0.00625052	0.0190092	0.0206729	0.0164218	0	0.00230098	0.0325394	0	0.0789312	0.45046	0.0140739	0.00971942	0.252295	0	0	0.0121993	0	0.449247	0.892875
TCGA_TCGA-HB-A5W3	0	0.00631311	0.00133457	0.0335204	0	0.154954	0	0	0	0.0245322	0	0.0292681	0.0372779	0.0283623	0.0818415	0.378384	0.0149955	0	0.209217	0	0	0	0.012	0.281516	0.970033
TCGA_TCGA-QQ-A5VA	0.0360163	0.023266	0.00877914	0.16318	0	0.0265461	0.0588372	0.091011	0.00414036	0.198796	0	0	0	0	0.13281	0.17598	0.0297109	0	0	0.0266243	0.00913273	0.0151698	0.009	0.313853	0.961621
TCGA_TCGA-DX-AB36	0.00343053	0	0	0	0.00419165	0.122689	0	0	0	0	0	0.0318743	0	0.405788	0.0565919	0.369596	0.000339708	0	0.00549994	0	0	0	0.048	0.161501	1.07584
TCGA_TCGA-FX-A8OO	0.00244688	0.000605867	0	0	0	0.161674	0	0	0.0515597	0	0.031756	0.00864077	0.017898	0.0966093	0.0113801	0.564017	0	0	0	0.0534132	0	0	0.297	0.0519762	1.09691
TCGA_TCGA-DX-AB3B	0.0809671	0	0.0652187	0.0796818	0	0	0	0.0890034	0.0223765	0.028887	0	0.0607793	0	0.258102	0.0170808	0.144692	0	0	0.153212	0	0	0	0.031	0.19229	1.00842
TCGA_TCGA-DX-A23R	0	0	8.13494e-06	0.0384682	0	0.136901	0.0101516	0.0789293	0.00573512	0	0	0.0351027	0.0722221	0.0770874	0.129324	0.308322	0	0	0.106391	0	0	0.00135808	0.101	0.116255	1.04118
TCGA_TCGA-HS-A5N8	0	0	0.000346213	0.0550983	0	0.0811264	0.108695	0	0	0	0	0.00640764	0.100639	0	0.0478079	0.514865	0	0.0162378	0.0636047	0	0	0.00517205	0.01	0.304859	0.962979
TCGA_TCGA-X6-A8C7	0.00159335	0.0120006	0.00155612	0	0	0.196582	0	0.0197043	0.017093	0	0	0.0790796	0.00174335	0.380337	0	0.0363482	0	0	0.253963	0	0	0	0.208	0.074989	1.08088
TCGA_TCGA-DX-A7EQ	0	0.00598603	0	0.0252298	0.0362234	0	0	0.0101557	0.0245486	0.0888568	0	0.0355626	0	0.261617	0.0310449	0.439192	0	0	0	0.0275553	0	0.0140278	0.032	0.190179	1.03974
TCGA_TCGA-DX-A23Y	0	0	0	0.269144	0	0	0.0370815	0.0281785	0	0.16213	0	0.0175182	0	0.0208814	0.136575	0.326802	0	0	0	0.00169006	0	0	0	0.485135	0.87392
TCGA_TCGA-X2-A95T	0.0437134	0	0	0	0	0.1395	0	0.0484619	0.0271249	0.0401246	0	0.0227351	0	0.239793	0.185679	0.203991	0	0	0.0428879	0	0	0.00598873	0.026	0.210582	1.01675
TCGA_TCGA-DX-A6BA	0	0	0.00355037	0.00819188	0	0.147729	0	0.0108835	0.00450013	0	0	0.0156551	0.332952	0	0.0433397	0.351589	0.00816758	0	0.0734426	0	0	0	0.031	0.192886	1.01716
TCGA_TCGA-DX-A23U	0	0.0324314	0	0.00229227	0	0.000437065	8.52338e-05	0.0107918	0.0118604	0.0193785	0	0.0151875	0	0.431204	0.0519766	0.4147	0	0	0	0.00940304	0	0.000251998	0	0.651667	0.758835
TCGA_TCGA-UE-A6QU	0.00360255	0	0	0.337991	0	0	0.0212101	0.0365115	0.0137264	0.0502135	0	0.0371016	0	0.125696	0.200886	0.166214	0.00211056	0	0.00334765	0	0	0.00138951	0	0.610584	0.79495
TCGA_TCGA-3B-A9HI	0.00926741	0	0.000872841	0.0972748	0	0	0.0692209	0.0230893	0	0.0157284	0	0.00549032	0	0.303044	0.156599	0.27471	0	0	0.0359825	0	0	0.00872084	0	0.664573	0.759873
TCGA_TCGA-DX-A48N	0.00515087	0	0	0	0	0.0772143	0	0	0.00167664	0.0660535	0	0.0214969	0.0246313	0	0.0755947	0.471458	0	0	0.243738	0	0	0.012986	0.159	0.0885785	1.06341
TCGA_TCGA-MO-A47P	0	0.00836472	0.0122591	0.12453	0	0.155924	0	0.0502444	0.00519786	0.143422	0	0.0913006	0.00140037	0	0.0683452	0.221082	0.0957827	0	0	0.0162123	0.00593528	0	0.382	0.0374956	1.09113
TCGA_TCGA-RN-AAAQ	0	0.00356312	0	0.00698668	0	0.0683486	0.0117696	0	0	0	0	0.0189664	0.401265	0.0522721	0	0.36734	0	0.0443492	0.0228423	0	0	0.00229744	0.002	0.379406	0.935457
TCGA_TCGA-DX-A8BH	0	0	0.00987675	0.316144	0	0	0.0414526	0.0134723	0.00486244	0.0469945	0	0.0274551	0.0152608	0	0.159655	0.263391	0.00384124	0.0573942	0	0.0401994	0	0	0	0.511514	0.858733
TCGA_TCGA-DX-A23T	0.0508204	0	0.0107714	0.134163	0	0.0797604	0.0417923	0.00393543	0.0107136	0.0195954	0	0	0.154824	0	0.0742601	0.32149	0.0312861	0	0	0.0287858	0.0213153	0.0164867	0.012	0.294516	0.961824
TCGA_TCGA-WK-A8XY	0.00151218	0.0141042	0	0	0.0565268	0.155577	0	0	0	0	0.0758929	0	0.0582116	0	0.0104958	0.3469	0	0	0.24227	0	0.0107957	0.0277143	0.377	0.0390819	1.06729
TCGA_TCGA-X6-A8C5	0.0187556	0	0.00560636	0.154317	0	0.0512759	0	0.0230741	0.00339311	0.0713166	0	0.0939682	0.102678	0	0.0899071	0.262614	0.0204023	0	0.102692	0	0	0	0.001	0.428073	0.902858
TCGA_TCGA-DX-A3UF	0.00707504	0	0	0.0333279	0	0.0226619	0.00277619	0.0183323	0.0171526	0.0383393	0	0.0357981	0.0373848	0	0.406109	0.239524	0.0179848	0	0.123533	0	0	0	0	0.586568	0.816986
TCGA_TCGA-DX-A3LU	0	0	0.0175738	0.213622	0	0	0.0022695	0.0341109	0.0463976	0.0827578	0	0.0250441	0.0317428	0.0445398	0.139145	0.362797	0	0	0	0	0	0	0.029	0.198618	1.01824
TCGA_TCGA-JV-A5VE	0	0.00854411	0.00337538	0.232334	0	0	0	0.0730894	0.0232111	0.0784041	0	0.0594804	0.00530615	0.00427625	0.227075	0.277316	3.14771e-05	0	0	0	0	0.00755616	0.015	0.252383	1.01073
TCGA_TCGA-PC-A5DL	0.0242805	0	0.00919405	0.0383422	0	0.235418	0	0	0	0.0651768	0	0.00296418	0.0888984	0.0161221	0.16048	0.152817	0.00260894	0	0.203697	0	0	0	0	0.433449	0.900302
TCGA_TCGA-DX-AB2F	0	0	0.000121133	0.0172938	0	0.0420985	0	0	0.0083981	0	0	0.0593024	0.195127	0	0.0922088	0.575427	0	0	0.00281345	0	0	0.00720983	0.009	0.316017	0.972713
TCGA_TCGA-PC-A5DN	0	0.00945135	0.00781816	0.0450815	0	0.118179	0	0.0259299	0	0.0213313	0	0.0176833	0.03076	0.223006	0.0537528	0.316055	0.00165122	0	0	0.127006	0	0.0022933	0.541	0.014635	1.10442
TCGA_TCGA-3B-A9HV	0	0.0841703	0.0507663	0.00576735	0	0.162103	0	0.0360424	0	0.00966284	0.0196017	0	0.000320065	0.112688	0.0426977	0.278103	0	0	0.103305	0.0741742	0	0.0205984	0.36	0.041359	1.06424
TCGA_TCGA-PC-A5DP	0	0.0214336	0.0499327	0	0	0.131447	0.0161902	0.0601901	0.0551465	0.092092	0	0	0	0.218253	0.0367699	0.200455	0	0	0.0982509	0	0	0.0198398	0.101	0.116238	1.03658
TCGA_TCGA-X6-A7W8	0	0.032524	0.000678799	0.0343697	0	0	0	0.0365025	0.0333604	0.0267335	0	0	0.00109895	0.121461	0.0615481	0.496886	0.00893128	0	0.0153736	0.0879698	0	0.0425626	0	0.559567	0.829946
TCGA_TCGA-LI-A67I	0	0.00255291	0.00264433	0	0	0.0763219	0.0187635	0	0	0.0152195	0	0.00250377	0	0.352014	0.0489945	0.465418	0	0	0.0126567	0	0	0.00291089	0	0.597001	0.802392
TCGA_TCGA-MJ-A68J	0	0.000213371	0.000341915	0.00984046	0	0.0894947	0	0.0140621	0.00518335	0.0015341	0	0.0277326	0.00012793	0	0.0651475	0.303472	0.136773	0	0.343865	0	0	0.00221242	0	0.441884	0.897007
TCGA_TCGA-K1-A6RV	0	0.0520674	0	0	0	0.0170389	0.0207147	0.0163232	0.00221575	0.015993	0	0	0	0.596858	0.00625749	0.211092	0.0107815	0	0	0.037632	0.00398448	0.00904224	0	0.550149	0.843821
TCGA_TCGA-DX-A8BP	0	0	0.00322985	0.366105	0	0	0.134426	0.00455764	0	0.0902324	0	0	0	0.0480346	0.138077	0.154157	0.036129	0	0	0.0138957	0	0.0111555	0	0.43494	0.901512
TCGA_TCGA-IE-A4EH	0.00281994	0	0	0	0	0.214852	0	0	0.0131037	0	0	0.0607233	0.0109167	0.16902	0.0722807	0.262601	0.00213075	0	0.191553	0	0	0	0.078	0.133062	1.03509
TCGA_TCGA-MB-A8JK	0.01733	0	0.00174921	0.147094	0	0	0.00709703	0.0433192	0.0409915	0.0397456	0	0.0129119	0	0.145442	0.144349	0.157813	0	0	0.242158	0	0	0	0.001	0.419614	0.907255
TCGA_TCGA-QQ-A5VC	0	0.0649597	0.00329957	0	0	0.24853	0	0.0414564	0	0.0275303	0	0.0821581	0	0.133612	0.0483722	0.199476	0.0127118	0	0.102655	0	0.0150247	0.0202145	0.156	0.0906822	1.04445
TCGA_TCGA-IS-A3K7	0.00310454	0	0	0.132686	0	0.0689538	0.00174718	0.0449706	0.0256449	0.0308117	0	0.0339397	0	0.0401399	0.168885	0.378861	0.0112351	0	0	0.0458989	0.00261519	0.0105066	0	0.442952	0.896793
TCGA_TCGA-DX-A2J1	0.0169823	0	0.00377915	0.08274	0	0.0430629	0.00211203	0.0132981	0.0251844	0.00105596	0	0.0367105	0.113811	0	0.0396754	0.380352	0.00945149	0	0.221583	0	0	0.0102017	0	0.54696	0.845888
TCGA_TCGA-QQ-A8VH	0.0413746	0	0.0140393	0.073014	0	0.0153597	0.00200045	0.0103489	0.0123937	0.107199	0	0	0	0.172334	0.0159791	0.503173	0	0	0.0269298	0	0.00585456	0	0.042	0.168914	1.03956
TCGA_TCGA-DX-AB2V	0.0356185	0	0.00235715	0.0791822	0	0.0294639	0.00389057	0	0.00152205	0	0.0420285	0.0256348	0.0718234	0	0.0506587	0.543663	0.0350371	0.0247354	0.0543848	0	0	0	0.014	0.255507	0.989232
TCGA_TCGA-DX-A3LS	0.000786372	0	0	0.103692	0	0.088096	0.0381326	0.00916423	0	0.0771999	0	0	0	0.140202	0.0696712	0.45593	0	0	0.00570412	0	0	0.0114217	0	0.57342	0.82352
TCGA_TCGA-DX-AB37	0	0.00480195	0.0289482	0.160784	0	0.0319951	0.0197999	0.00705563	0.00484613	0.0579915	0	0.00910542	0.0605982	0	0.0578253	0.548447	0	0	0.00234172	0.0054606	0	0	0.008	0.323399	0.957355
TCGA_TCGA-3R-A8YX	0	0	0	0.00397442	0	0.159748	0.0048764	0.00770676	0.0311553	0.0308471	0	0.0265941	0	0	0.0642801	0.632202	0.00542214	0	0	0.0129925	0	0.0202007	0.008	0.323917	0.963446
TCGA_TCGA-SI-A71P	0.00865093	1.48831e-05	0	0.0396626	0	0.0220874	0.0236759	0	0.00769016	0.0357355	0	0	0.30992	0	0.0543034	0.457825	0.00088893	0	0	0.0240386	0.00435529	0.0111513	0.002	0.38452	0.93094
TCGA_TCGA-SI-A71O	0	0	0.00742071	0.247566	0	0	0.0309153	0.0142866	0	0.0567562	0	0.00712175	0	0.226744	0.117499	0.196872	0	0.000467544	0	0.0932292	0	0.00112177	0	0.452788	0.891302
TCGA_TCGA-PC-A5DO	0	0.0100674	0.00670585	0.114636	0	0	0.0122313	0.0239293	0.0679972	0.037739	0	0.00692394	0.0179656	0.147914	0.0274523	0.470407	0.0283688	0	0.0276619	0	0	0	0.02	0.227799	1.00551
TCGA_TCGA-DX-A8BG	0.0106513	0	0.0129276	0.228678	0	0	0.0393508	0.0704454	0	0.199455	0	0.00116978	0	0.0692578	0.200406	0.131061	0.00605049	0	0	0.0305469	0	0	0.001	0.405344	0.922637
TCGA_TCGA-DX-AB2J	0.0100831	0	0	0	0	0.356176	0	0	0	0	0	0.0909196	0.0905849	0	0.00636467	0.308245	0.00683636	0	0.13079	0	0	0	0.241	0.0646338	1.06057
TCGA_TCGA-DX-AB2G	0	0	0.000839632	0.0735555	0	0.0520558	0.0163906	0	0.0113697	0.00761685	0	0.00865867	0.17111	0	0.108179	0.518461	0	0	0.0261777	0	0	0.00558581	0	0.484726	0.874045
TCGA_TCGA-KD-A5QS	0.00912085	0	0	0.0117823	0	0	0.00618177	0.0215254	0.0263618	0.00509826	0	0.0144576	0.0055124	0.392235	0.0560771	0.332212	0.00100084	0	0.118434	0	0	0	0	0.670743	0.749498
TCGA_TCGA-DX-A1KW	0	0	0	0.112773	0	0.017154	0	0.00906419	0	0	0	0.0552392	0.2938	0	0.0634434	0.419056	0	0	0	0.0173427	0.0121278	0	0.087	0.128273	1.05406
TCGA_TCGA-DX-A6YR	0	0.02261	0	0.0694559	0	0.0323947	0	0.0118624	0.00880039	0.0430952	0	0.0399074	0.0456518	0	0.149629	0.463743	0.00885449	0	0.103996	0	0	0	0.002	0.389054	0.924193
TCGA_TCGA-DX-A240	0.00212837	0	0	0	0	0.135126	0	0	0.0201276	0	0	0.0376466	0	0.370857	0.00580072	0.396055	0	0	0.0322581	0	0	0	0.016	0.245517	1.02235
TCGA_TCGA-DX-A8BQ	0	0	0.00216931	0.362106	0	0	0.00390823	0.0208439	0.00792431	0.149902	0	0.0240862	0.00161879	0.00887114	0.119516	0.249945	0.00271113	0	0.0162081	0.0301905	0	0	0	0.568366	0.82357
TCGA_TCGA-K1-A42X	0	0.0616259	0.0418687	0.0840454	0	0.0999534	0	0.0260589	0	0	0	0.0424073	0.0161683	0	0.0184465	0.24607	0.00653518	0	0.35682	0	0	0	0.061	0.149801	1.03018
TCGA_TCGA-JV-A75J	0.0394186	0	0	0	0	0.232782	0	0.0149016	0.0426796	0	0.0069614	0.0401726	0	0.474035	0	0.144936	0	0	0	0.00411303	0	0	0.373	0.03934	1.12436
TCGA_TCGA-DX-A3LT	0	0	0.000119687	0.0827482	0	0	0	0.0100396	0.00474611	0.0275318	0	0.00579754	0	0.108415	0.0286245	0.2967	0	0	0.435278	0	0	0	0	0.458538	0.890723
TCGA_TCGA-DX-A7EM	0.000987957	0	0.00893438	0.154733	0	0.178012	0	0.0252308	0	0.0201296	0	0.00490244	0.0325949	0	0.0947709	0.366857	0.00630998	0	0.106538	0	0	0	0.002	0.380477	0.925288
TCGA_TCGA-FX-A3NK	0.196856	0	0.121786	0.0764576	0	0.0196649	0.00941974	0.021397	0.0160589	0.0517657	0	0.0222484	0.00644985	0	0.0636857	0.326058	0	0	0.0373372	0.00685852	0.00786126	0.0160945	0.006	0.34933	0.942864
TCGA_TCGA-DX-A6YX	0	0.0489647	0	0.00772835	0	0.142964	0	0	0.00165666	0	0.0181518	0	0.000402734	0.335602	0.00847419	0.380361	0	0.0190418	0	0.0350743	0	0.00157793	0	0.445667	0.900611
TCGA_TCGA-DX-A3LW	0.090212	0	0.0107192	0.00679025	0	0.0513983	0	0.00443095	0.0189255	0	0	0.0592694	0.119911	0	0.0793478	0.437626	0	0	0.108263	0	0	0.0131073	0.035	0.186087	1.01369
TCGA_TCGA-QQ-A8VB	0.00388544	0.00681407	0.00683085	0.112804	0	0	0	0	0.0175313	0	0	0.0260296	0.0245976	0.0759393	0.0833784	0.0917501	0.0673423	0	0.483097	0	0	0	0.201	0.0768018	1.0903
TCGA_TCGA-FX-A3RE	0.00331837	0.00633906	0.00727577	0	0	0	0	0.0315484	0	0.045916	0	0.087095	0	0.341818	0.0152348	0.319901	0	0	0	0.133309	0.0082444	0	0.042	0.169181	1.0634
TCGA_TCGA-DX-A23V	0.0145449	0	0.00228915	0.0590467	0	0.118693	0.0152724	0	0	0	0.0110712	0	0.204586	0	0.0792745	0.452762	0.0137254	0	0.00876626	0	0.0128271	0.00714093	0.001	0.410581	0.912951
TCGA_TCGA-QQ-A5VB	0	0	0.00216901	0.169984	0	0	0	0.0668667	0.0206485	0.0453123	0	0.0570371	0.00812864	0.0620338	0.133071	0.333815	9.32518e-05	0	0	0.0950812	0	0.00575925	0	0.478677	0.877183
TCGA_TCGA-DX-AB3C	0.0754134	0	0	0	0	0.275869	0	0	0.120526	0	0.122905	0	0.0236211	0.0755971	0	0.214051	0	0	0.0920167	0	0	0	0.828	-0.0183497	1.09356
TCGA_TCGA-DX-A3U8	0.0164142	0	0.00151881	0.0707263	0	0.0337192	0.0376074	0.0469314	0.0308729	0.0254055	0.0217234	0	0.0173949	0	0.144241	0.488581	0.0184216	0	0	0.00895445	0	0.0374885	0.008	0.325507	0.957245
TCGA_TCGA-WK-A8Y0	0	0	0.0077907	0.148594	0	0	0.0510579	0.0754814	0	0.110411	0	0.0998875	0.0119118	0	0.125674	0.216172	0.0346046	0	0	0.0970927	0.0185342	0.00278699	0.006	0.347451	0.947545
TCGA_TCGA-KD-A5QU	0.00900569	0	0.00210784	0.0770408	0	0.0577508	0.0158807	0.0447918	0	0	0	0.0149387	0	0.197592	0.104784	0.292461	0.027867	0	0.127343	0	0.0261513	0.00228495	0.012	0.294848	0.96716
TCGA_TCGA-3B-A9HT	0	0.00402405	0.00509347	0.224096	0	0	0.0365607	0.0550115	0.00444013	0.0414424	0	0.0681342	0.00965928	0.0842174	0.159829	0.291776	0.00189606	0	0	0.00129684	0	0.012523	0	0.48646	0.87293
TCGA_TCGA-DX-A3U6	0.0138804	0	0.0114858	0.231988	0	0	0.0704865	0.00693048	0	0.179278	0	0.00683109	0.00332765	0.0016929	0.206558	0.245589	0.00215809	0	0.0170013	0	0	0.00279235	0	0.554279	0.832318
TCGA_TCGA-DX-A6BE	0	0.0146598	0.00197646	0.166303	0	0.112973	0.0272236	0.00953577	0.00446603	0.00455724	0	0	0.0357752	0.0684825	0.151616	0.341032	0	0	0.0606931	0	0	0.000706093	0	0.547519	0.841134
TCGA_TCGA-MB-A5Y8	0	0.0529291	0	0	0	0.0368309	0	0.0293384	0.0238743	0.0274111	0	0	0	0.406519	0.0286835	0.346356	0.0115563	0	0.0311405	0	0	0.00536161	0	0.723382	0.706977
TCGA_TCGA-WK-A8XS	0	0.0111619	0	0	0.0071223	0.157733	0	0.0845624	0.0127998	0.031212	0	0.0263755	0.02354	0.16035	0.116816	0.261456	0	0	0	0.056295	0.0505769	0	0.088	0.126045	1.04294
TCGA_TCGA-DX-AB3A	0.0123007	0	0	0.0637786	0	0.0518972	0	0.00980887	0.0324868	0.0149175	0	0.061697	0.0562455	0	0.186466	0.459423	0	0	0.0449281	0	0.00605045	0	0.014	0.257228	0.996461
TCGA_TCGA-X6-A8C3	0.00806741	0	0.000885459	0.12553	0	0.0289528	0	0.0251331	0.0207421	0.00663678	0	0.0707802	0.0935875	0	0.125287	0.4529	0.0184702	0	0.00637508	0.0120699	0	0.00458325	0	0.472107	0.880674
TCGA_TCGA-LI-A9QH	0.00109113	0	0	0	0	0.20056	0	0	0.00895353	0	0	0.0860506	0.0161004	0	0.0228861	0.413694	0	0	0.247845	0	0	0.00282034	0.087	0.127924	1.04017
TCGA_TCGA-IE-A4EI	0	0.03363	0	0	0	0.0707019	0	0	0.0131148	0	0	0.0250176	0	0.229241	0.0369803	0.494459	0	0	0.0936289	0	0	0.00322591	0.013	0.274385	0.994635
TCGA_TCGA-MB-A5YA	0.00106398	0.012551	0.000958718	0.00918834	0	0.146698	0	0	0	0.0343753	0	0.0245536	0.0986187	0	0.0761735	0.349125	0.0297057	0	0.216988	0	0	0	0.036	0.184078	1.00994
TCGA_TCGA-DX-AB2O	0.0126463	0	0.00337549	0.0560736	0	0.00929541	0	0.0834325	0.0629119	0.106376	0	0.0937177	0	0	0.178792	0.333466	0.0207218	0	0	0.0366404	0	0.00255117	0.006	0.345472	0.951282
TCGA_TCGA-DX-A1L3	3.29659e-05	0	0.00259395	0.0420892	0	0.0505216	0	0.0299141	0.0123333	0.0256377	0	0.0513664	0.051856	0	0.125369	0.398458	0.00471843	0	0.198346	0	0.00676351	0	0.002	0.366947	0.932992
TCGA_TCGA-K1-A6RT	0.0385969	0.0955413	0	0.211687	0	0	0.0634789	0.0755035	0.030534	0.157701	0	0	0.0088914	0.0752031	0.134645	0.0833139	0.00494313	0	0	0.0199609	0	0	0.001	0.407994	0.915033
TCGA_TCGA-DX-AB2P	0	0.0406453	0	0.0200354	0	0.00022852	0.0166464	0.0211983	0.0224464	0.0160909	0	0	0	0.387987	0.0424244	0.368867	0.00980146	0	0.0536283	0	0	0	0	0.718119	0.711671
TCGA_TCGA-QQ-A8VF	0.00174448	0	0.0307006	0.220081	0	0	0.0259135	0.0853427	0.0508633	0.085577	0	0.0537204	0	0.176293	0.153929	0.103628	0.000672294	0	0.0115347	0	0	0	0	0.517707	0.855051
TCGA_TCGA-DX-A8BJ	0	0.00738559	0.00212317	0.0355786	0	0.0382751	0.0262081	0.0432299	0	0.0105263	0	0.0123802	0	0.449948	0.0548342	0.290665	0	0	0.0224523	0	0	0.00639337	0	0.466507	0.891928
TCGA_TCGA-FX-A76Y	0	0.0227711	0.00785008	0.0509747	0	0.0846766	0	0.0571785	0.0118881	0.0660783	0	0.0687157	0	0.0800499	0.0939762	0.26127	0	0	0.194571	0	0	0	0.007	0.334623	0.945523
TCGA_TCGA-DX-A3UA	0.00409769	0	0.000615973	0	0	0.00338007	0	0.0300857	0.0248606	0.0354205	0	0.015803	0	0.38259	0.12016	0.289785	0.0188924	0	0.0743088	0	0	0	0	0.65231	0.762835
TCGA_TCGA-IW-A3M6	0	0.00809586	0.00133192	0.0699161	0	0	0	0.0391975	0.0525123	0.0596263	0	0.0431284	0	0.196218	0.0823564	0.439827	0.000355993	0	0	0.00331265	0	0.0041214	0.119	0.104182	1.07225
TCGA_TCGA-3B-A9HQ	0.0203055	0	0.00724034	0.00935261	0	0.137651	0.00480183	0.0436295	0	0.127969	0	0.0417657	0.0250169	0.0494422	0.0944363	0.195281	0.0298483	0	0.213259	0	0	0	0	0.507377	0.86611
TCGA_TCGA-QC-A6FX	0	0.012252	0	0.0436418	0	0.044665	0.00841369	0.0249262	0.0105351	0.011792	0	0	0.00809458	0.17237	0.211935	0.356166	0	0	0.0642893	0	0	0.0309185	0.001	0.427499	0.909452
TCGA_TCGA-3B-A9I3	0.0785382	0	0.0173095	0.0852499	0	0.290241	0	0.0227353	0.0267754	0.0420941	0	0.0248987	0.0381109	0.0286457	0.0597547	0.130676	0.00520971	0	0	0.117141	0.020496	0.0121246	0.242	0.063745	1.06512
TCGA_TCGA-SI-A71Q	0.0473663	0	0	0	0	0.243648	0	0	0.074513	0	0	0.11002	0.0138232	0.323633	0.0365053	0.125627	0	0	0.0248641	0	0	0	0.087	0.128815	1.05191
TCGA_TCGA-HB-A3YV	0.0347432	0	0	0.0512254	0	0.156914	0	0.0740995	0.0549271	0.0244947	0	0	0.101373	0.272096	0.107193	0.0803096	0	0	0.00460793	0	0.0117781	0.0262384	0.157	0.0901516	1.06123
TCGA_TCGA-FX-A3NJ	0	0.00719937	0.0106005	0.0410712	0	0.0714326	0	0.010798	0.00231703	0.0550888	0	0.0305869	0.0338613	0	0.0971521	0.269133	0.00413328	0	0.366625	0	0	0	0.013	0.276297	0.978829
TCGA_TCGA-QQ-A8VG	0.0224192	0	0.00250422	0.137425	0	0	0.0223142	0.0419529	0.0359786	0.0237538	0.00510708	0	0.0692871	0.113335	0.0580923	0.428609	0.0177269	0	0.00221212	0.00579412	0.00574125	0.00774712	0.007	0.339934	0.947374
TCGA_TCGA-DX-A6B9	0	0	0	0	0.00915653	0.30065	0	0	0.0249134	0	0	0.0497739	0.0418766	0.0458206	0.0175165	0.149112	0.00483649	0	0.356344	0	0	0	0.021	0.224745	1.00203
TCGA_TCGA-QC-A7B5	0	0	0.00344485	0.0498179	0	0.00716883	0.0136345	0.0498489	0.0539634	0.0102511	0.0207059	0.030016	0.000317767	0.315718	0.0510149	0.323522	0.00156792	0	0.0690075	0	0	0	0	0.673412	0.758205
TCGA_TCGA-SI-AA8B	0	0.00953169	0	0.0147401	0	0	0.000966337	0.0240329	0.00654363	0.00807627	0	0	0	0.397533	0.0401095	0.430551	0.000162613	0	0.0623211	0	0	0.00543197	0	0.70932	0.712023
TCGA_TCGA-DX-A6Z0	0.0175962	0	0.000746592	0.0951636	0	0.0197197	0.00759756	0.0664835	0.0275261	0.0285274	0	0.0254186	0	0.0220404	0.150536	0.286506	0	0	0.244809	0	0	0.00732952	0	0.449396	0.892454
TCGA_TCGA-DX-AB2S	0.0216012	0.019811	0.0465052	0.11642	0.00262995	0.0396751	0.0866825	0.00223557	0	0.12992	0	0	0	0.122311	0.223545	0.135263	0.0216089	0	0.0317907	0	0	0	0	0.675542	0.758855
TCGA_TCGA-KD-A5QT	0.00337745	0	0.000531117	0.0671208	0	0.119194	0	0.104684	0.0235081	0.0647013	0	0.0686845	0.00534537	0.0246039	0.176393	0.196803	0	0	0.145054	0	0	0	0.028	0.202477	1.01448
TCGA_TCGA-3B-A9HZ	0.0159753	0	0.0115742	0.102599	0	0.0396285	0.0277542	0.0420929	0	0.09417	0	0.00781921	0.0208266	0	0.126878	0.362748	0.0121437	0	0.11595	0.00599618	0	0.0138435	0	0.434599	0.899746
TCGA_TCGA-DX-A8BS	0	0.0134302	0	0.0440745	0	0	0.00881915	0.0278233	0.0121161	0.0489669	0	0	0	0.338199	0.0567554	0.420727	0.00483994	0	0	0.0104474	0	0.0138012	0	0.499731	0.868739
TCGA_TCGA-N1-A6IA	0	0	0.000736839	0	0	0.048885	0.0204487	0.0253133	0	0.0207577	0	0.0224098	0	0.588685	0.0703474	0.164312	0.00343009	0	0.0346742	0	0	0	0	0.686689	0.728597
TCGA_TCGA-IW-A3M5	0	0.00354984	3.10777e-05	0.0081846	0	0.0122308	0.0013973	0.0211109	0	0.00226258	0	0.00399285	0	0.721873	0.00249909	0.181309	0	0	0.0415595	0	0	0	0	0.775909	0.633252
TCGA_TCGA-DX-A1L2	0.00806961	0	0	0.0386229	0	0.0711067	0	0.00999818	0	0.000465969	0	0.0324774	0.00540724	0.00825387	0.0888631	0.628383	0.0107208	0	0.0932425	0	0	0.00438858	0.012	0.279641	0.986669
TCGA_TCGA-SI-AA8C	0	0	2.50752e-05	0.123731	0	0.101773	0.0167091	0.0302202	0.00243538	0.0091604	0	0	0	0.337325	0.100465	0.235262	0	0	0.0428939	0	0	0	0	0.507838	0.86088
TCGA_TCGA-3B-A9HJ	0.0559923	0.157781	0.0710012	0.0879645	0.0690093	0	0.0406704	0.0432796	0	0.134548	0	0	0	0.126583	0.0587012	0.115266	0	0	0.0392036	0	0	0	0	0.496989	0.868959
TCGA_TCGA-PC-A5DM	0	0.0164101	0	0	0.0345033	0.183428	0	0	0	0	0	0.0337435	0.00731158	0.267735	0.00800102	0.422084	0	0	0	0.0249867	0.00179725	0	0.001	0.392725	0.929083
TCGA_TCGA-DX-A6BF	0	0	0.000113122	0.0602842	0	0.0754213	0.014971	0.00814423	0	0.0735965	0	0.0278924	0.173532	0	0.080198	0.442198	0	0	0	0.0354135	0	0.00823569	0.007	0.332275	0.951996
TCGA_TCGA-DX-A7EL	0.0248443	0	0.00957197	0.211358	0	0.0278754	0.015829	0.06155	0	0.193621	0	0.0672058	0	0.0144045	0.123452	0.117185	0.0168362	0	0.0915782	0.0246891	0	0	0	0.444629	0.897329
TCGA_TCGA-3B-A9HY	0.0696689	0	0	0.0315341	0	0	0	0.0439643	0.0117654	0.0924533	0	0.0340849	0	0.167906	0.20968	0.257699	0	0	0.0573321	0.01732	0	0.00659113	0.001	0.415468	0.913352
TCGA_TCGA-Z4-A9VC	0.0203226	0	0.0397941	0.00916301	0	0.184477	0	0	0.00589726	0	0.013169	0	0.0224482	0	0.0207741	0.595044	0	0	0.0815204	0	0	0.0073899	0.018	0.236758	0.99913
TCGA_TCGA-DX-A1KU	0.00535993	0	0	0.00807155	0	0.215993	0	0	0	0.0655127	0	0.0304221	0.0153663	0.0784062	0.177039	0.354057	0.00266684	0	0.0203391	0	0	0.0267663	0.002	0.368132	0.936545
TCGA_TCGA-WK-A8XQ	0	0	0.00185149	0.186817	0	0	0.0459983	0.0759126	0	0.0575305	0	0.0199249	0.0919917	0	0.135216	0.370828	0	0	0.0103272	0	0	0.00360261	0.384	0.0371352	1.08417
TCGA_TCGA-DX-A48J	0	0.000505668	0.00484564	0.0527784	0	0.249751	0	0	0	0	0	0.0367939	0.00932803	0	0.0752105	0.117756	0.0357553	0	0.417276	0	0	0	0.002	0.375667	0.933071
TCGA_TCGA-DX-A7EI	0	0.0417351	0.0466571	0.212092	0	0.129896	0	0.118436	0.00873305	0	0	0.0524747	0.00395376	0.0689684	0.143409	0.110337	0	0	0.0633077	0	0	0	0.197	0.0781645	1.07091
TCGA_TCGA-DX-A6YS	0	0.00801259	0.0183686	0.0598966	0	0.0564356	0	0.0326247	0.0165359	0.0170378	0	0.026499	0.027827	0	0.250132	0.335177	0.0168061	0	0.133895	0	0	0.000752471	0.02	0.226365	1.01533
TCGA_TCGA-QQ-A8VD	0.00906472	0	0	0	0.021287	0.240238	0	0	0.00322495	0	0.0121582	0	0.00756876	0.228875	0.0163103	0.257337	0	0	0.203935	0	0	0	0.032	0.190323	1.01581
TCGA_TCGA-DX-AB32	0.0146377	0.0229927	0.00102262	0.113303	0	0	0.00512865	0.0515144	0.0186123	0.0341974	0	0.0203632	0.00350294	0.132078	0.265069	0.276015	0.0153278	0	0	0.0258097	0	0.000426077	0	0.710691	0.719863
TCGA_TCGA-DX-AB35	0.0109911	0	0.00350085	0.0649343	0	0.100414	0	0.0182346	0.034125	0.00461236	0	0.131843	0.00805405	0.0431079	0.105098	0.406956	0	0	0	0.0667263	0.00140242	0	0.009	0.31792	0.961928
TCGA_TCGA-DX-A1L4	0.00735012	0.000314596	0.00181767	0.01048	0.00176163	0.0524118	0	0	0	0	0	0.0179269	0.120971	0.175795	0.0122711	0.296709	0.0251773	0	0	0.165968	0	0.111047	0.003	0.361482	0.945814
TCGA_TCGA-DX-A8BM	0	0.0127188	0	0.0225785	0	0	0	0.0492159	0	0	0	0.0219418	0.293219	0.102795	0.12759	0.28723	0	0.0342046	0	0.0485061	0	0	0.088	0.126095	1.05951
TCGA_TCGA-DX-A48P	0	0.0208491	0	0.106523	0	0.0209829	0	0.0474668	0.0252203	0.0434852	0	0.00734318	0.00991689	0	0.147661	0.323475	0.0359059	0	0.205955	0	0	0.00521545	0.005	0.354938	0.937686
TCGA_TCGA-HB-A2OT	0	0.00588208	0	0	0.0121988	0	0.0134075	0	0	0	0.010403	0	0	0.661524	0	0.234046	0	0	0	0.048259	0	0.0142791	0	0.791774	0.614864
TCGA_TCGA-X9-A973	0.00465677	0	0	0	0	0.189076	0	0	0.0395028	0	0	0	0.223632	0.0390982	0.0251228	0.390169	0	0	0	0.0463702	0.0220065	0.0203663	0.011	0.299324	0.967131
TCGA_TCGA-DX-A8BO	0	0.014539	0	0.0600794	0	0	0.0314422	0.0361321	0.00554568	0.0241808	0	0.0192618	0	0.0464611	0.0858959	0.524682	0	0.064837	0.0798149	0	0	0.00712785	0.012	0.288628	0.975424
TCGA_TCGA-DX-A6YQ	0	0	0.00104306	0.158579	0	0	0.007257	0.0274732	0.0100961	0.0511999	0	0.0453697	0	0.0303923	0.405938	0.239808	0	0	0.0195436	0	0	0.00330011	0	0.583134	0.823046
TCGA_TCGA-DX-A3UC	0.046852	0	0.0141469	0.0299267	0	0.123589	0	0.0140932	0	0.0497805	0	0.0512133	0.0720913	0	0.0418969	0.297783	0.105425	0	0.153203	0	0	0	0.014	0.257045	0.974458
TCGA_TCGA-KF-A41W	0	0	0.0123457	0.0725815	0	0.155621	0.0221635	0.017297	0.00252031	0	0	0.00252316	0.134892	0.210167	0.13965	0.197662	0.0045194	0	0.0241452	0	0.0039117	0	0.012	0.298712	0.967135
TCGA_TCGA-UE-A6QT	0.0341821	0	0.0104853	0.227246	0	0	0.0640818	0.0658192	0.000786674	0.0914894	0	0	0	0.133183	0.231605	0.0959619	0.00723165	0	0.0379278	0	0	0	0	0.605456	0.800052
TCGA_TCGA-DX-A2IZ	0.015724	0	0	0	0.0162504	0.253648	0	0.0732009	0	0	0	0.0690898	0.0281283	0.23119	0.0384628	0.228375	0	0.0233647	0.0225663	0	0	0	0.092	0.124651	1.04567
TCGA_TCGA-DX-AB2H	0.0071635	0.00163356	0	0.112845	0	0	0	0.0795228	0.0394662	0.08953	0	0.0696374	0	0.475192	0.0239463	0.0846139	0	0.00686257	0	0.00958622	0	0	0.058	0.152771	1.06688
TCGA_TCGA-MO-A47R	0	0.028057	0	0	0	0.160386	0	0	0.00285747	0.0656484	0	0.0335306	0	0	0.091949	0.500189	0	0	0.0970887	0	0	0.0202945	0.553	0.0126384	1.09157
TCGA_TCGA-DX-AB2W	0	0.043064	0	0.0646092	0	0.0389391	0.0225532	0	0.00502864	0.00535159	0	0.00156317	0.0235067	0.091635	0.045878	0.530218	0.00379113	0	0	0.105135	0	0.0187276	0.002	0.370842	0.937488
TCGA_TCGA-WK-A8XT	0	0.162649	0	0.135499	0	0	0	0	0.0786893	0	0	0.0287296	0	0.277201	0.00635497	0.277148	0	0	0.0337293	0	0	0	0.926	-0.0297841	1.1173
TCGA_TCGA-DX-A7ES	0.0312492	0	0.236065	0.0930984	0	0	0.049115	0.00857088	0	0.0523152	0	0.0115285	0.0540978	0.0123486	0.0939117	0.320756	0.00183862	0	0.0275702	0	0	0.00753475	0	0.469934	0.882039
TCGA_TCGA-HS-A5NA	0	0.00312751	0	0.0885398	0	0.00812328	0.0249721	0.0580259	0	0.0751033	0	0.0184361	0.0595678	0.16533	0.140678	0.27678	0.0071763	0	0.035715	0	0.0384241	0	0.006	0.347881	0.943436
TCGA_TCGA-DX-A8BV	0	0.00556557	0	0.0108593	0	0.0273468	0.0151684	0	0.00822194	0	0.0135397	0.0050355	0.0280454	0.132065	0.0495435	0.622941	0	0	0.0776033	0	0	0.00406423	0	0.480522	0.879904
TCGA_TCGA-DX-A3M2	0	0	0	0.174782	0	0	0.033101	0	0.00417443	0.0280884	0	0.00859218	0.0338909	0	0.0839311	0.546557	0	0	0.0809531	0	0	0.00592962	0	0.461536	0.886439
TCGA_TCGA-K1-A6RU	0.00689309	0	0.00300663	0.0543238	0	0.0425842	0.00334587	0.00315326	0.00411471	0	0	0.00866975	0.0928885	0	0.140292	0.511614	0	0	0.129115	0	0	0	0	0.466882	0.883928
TCGA_TCGA-K1-A42W	0.00821665	0	0	0.0211025	0	0.0977078	0.00236635	0.0250392	0.0209267	0.0186021	0	0.0225618	0.0832398	0	0.109601	0.358593	0.0479065	0	0.184137	0	0	0	0.009	0.318681	0.953067
TCGA_TCGA-MJ-A850	0	0.0226066	0	0.0177906	0	0.100019	0	0.00496482	0.0195854	0	0	0.0713106	0.0364498	0.0560225	0.00677125	0.17285	0	0	0	0.459522	0.0017235	0.030384	0.057	0.153388	1.1032
TCGA_TCGA-DX-A6Z2	0.0245836	0	0.0049736	0.115226	0	0.107866	0.0391309	0.000681677	0.0133961	0.170914	0	0	0.0458804	0.0717922	0.105107	0.173562	0.0221996	0	0.096377	0.00831011	0	0	0.001	0.420588	0.906364
TCGA_TCGA-DX-A2J0	0.166481	0	0.12331	0.100284	0	0.0302586	0.00626125	0.0187675	0.0120391	0.0164046	0	0.0279008	0.00244961	0	0.0615249	0.292336	0.0103638	0	0.120643	0	0	0.0109759	0.013	0.277971	0.972994
TCGA_TCGA-DX-A3U7	0.0343176	0	0.0243099	0	0	0.205258	0.0106823	0	0.0187917	0	0.0360174	0.0269391	0.0307254	0.15491	0.123167	0.297698	0.0157994	0	0.0122991	0.00908435	0	0	0.007	0.332195	0.949379
TCGA_TCGA-DX-A6B7	0.00342882	0	0	0	0	0.14829	0	0	0.0153476	0.0539793	0	0.00531223	0.00307029	0	0.0520747	0.270691	0	0	0.442907	0	0	0.00489877	0.011	0.300397	0.974201
TCGA_TCGA-DX-A3U5	0.00113593	0	0	0.0615361	0	0.053361	0	0	0	0.00421169	0	0.00564841	0.151408	0	0.0594983	0.629863	0	0	0.0234603	0	0	0.00987748	0.012	0.283854	0.989758
TCGA_TCGA-FX-A48G	0.00828409	0	0.00416589	0.190351	0	0	0.00270323	0.0442854	0.0450763	0	0	0.104544	0.00878289	0.00420734	0.061522	0.375058	0.00299226	0	0.146026	0	0	0.00200144	0.046	0.164231	1.02294
TCGA_TCGA-X6-A8C4	0	0.0388897	0.0111804	0.0181503	0	0.105752	0	0.0125705	0.0283613	0	0	0.0565359	0.112225	0	0.0450791	0.417393	0.0305516	0	0	0.11263	0	0.0106808	0.101	0.116757	1.04526
TCGA_TCGA-DX-AATS	0	0.000288069	0.000917059	0.0200167	0	0	0.0207757	0.0423705	0.00786333	0.0172292	0	0.00956968	0	0.446974	0.0207511	0.33296	0	0	0.0745652	0	0	0.00571927	0	0.734554	0.693503
TCGA_TCGA-DX-A8BL	0	0.0370677	0.0359169	0.167832	0	0.000929371	0	0.118242	0.0409994	0.133542	0	0.036631	0.0130077	0.0539819	0.141775	0.159643	0	0	0.0192269	0.041206	0	0	0.014	0.255042	0.990317
TCGA_TCGA-DX-A6YU	0	0	0	0.281073	0	0	0.0100268	0.02727	0	0.165766	0	0.0378204	0.0333135	0	0.132432	0.310297	0.00170952	0	0	0.000292191	0	0	0	0.546719	0.837268
TCGA_TCGA-QC-AA9N	0	0.00507945	0	0	0	0.06807	0.02441	0.00087251	0.0114407	0	0.0859983	0	0.0196673	0.469701	0.0265274	0.136573	0	0	0	0.135596	0.00482989	0.0112347	0.006	0.345724	0.966157
TCGA_TCGA-DX-A8BK	0	0.0240846	0	0.164943	0	0	0.0758767	0.010421	0	0	0	0.0208959	0.0403212	0.0194703	0.10155	0.477976	0.0010736	0	0.0525058	0	0	0.0108817	0	0.526027	0.853016
TCGA_TCGA-DX-A1KY	0.00461462	0	0	0	0.10504	0.212013	0	0	0	0.05644	0	0.0199188	0.00660258	0	0.0273365	0.539679	0.000799002	0	0.00689268	0	0	0.0206645	0.478	0.0225194	1.09786
GSE71118_GSM1827058	0.002466	0	0.0419922	0.134729	0	0.169115	0	0.0354702	0	0	0	0.0532442	0.0414726	0	0.105888	0.368567	0.00434649	0	0	0.034469	0	0.00824049	0.329	0.0458534	1.07417
GSE71118_GSM1827059	0.00431475	0	0.00531686	0.0665567	0	0	0.0223233	0.0533268	0.0311061	0	0	0.0203177	0	0.381238	0.0385479	0.294755	0.00951279	0	0.0726845	0	0	0	0	0.447809	0.897801
GSE71118_GSM1827060	0	0	0.0242689	0.0201662	0	0.102244	0.0176083	0	0.0174353	0	0.0113843	0.0104318	0.216965	0	0.10791	0.410084	0	0	0.0615017	0	0	0	0.002	0.392052	0.921389
GSE71118_GSM1827061	0	0	0.31596	0.0936845	0.0221296	0	0.071033	0.00148054	0	0.0822113	0	0	0	0.209051	0.0236388	0.135819	0	0	0.0449921	0	0	0	0	0.736904	0.701357
GSE71118_GSM1827062	0	0.000695225	0.0157378	0.145608	0	0.0224362	0	0.0220848	0	0.137121	0	0.0701148	0	0	0.223878	0.349686	0	0	0.00415681	0	0	0.00848198	0	0.61898	0.788359
GSE71118_GSM1827063	0	0.00620809	0.111799	0.0761705	0	0.0994627	0	0	0.0578119	0	0	0.0813674	0.0178518	0	0.0324889	0.488289	0	0	0	0.0285503	0	0	0.594	0.00737085	1.09565
GSE71118_GSM1827064	0	0	0.032263	0.0934556	0	0.0727297	0.00487508	0	0	0.0327841	0	0.00790411	0	0.00842834	0.0580073	0.321166	0	0	0.368387	0	0	0	0.001	0.428891	0.903563
GSE71118_GSM1827065	0.0160668	0	0.0843269	0.159219	0	0	0.0321923	0.0592523	0.0523944	0.073599	0	0.0241097	0.0169546	0	0.132965	0.186538	0.0239136	0	0.132952	0	0.000236541	0.00528014	0	0.517336	0.860376
GSE71118_GSM1827066	0	0.0215725	0.00950459	0.00666684	0	0.0931076	0	0	0.0166071	0.0145993	0	0.0241603	0.123579	0	0.155	0.500516	0	0	0.0346867	0	0	0	0.002	0.389866	0.926574
GSE71118_GSM1827067	0.00382577	0	0.0238228	0	0	0.119076	0	0	0.0036303	0	0	0.0656064	0	0.316919	0.028097	0.381129	0	0	0.0468219	0	0	0.0110726	0.013	0.278343	0.992358
GSE71118_GSM1827068	0	0.0103389	0.160142	0.056766	0	0.108092	0	0.223745	0.0778907	0	0	0.176541	0.0536714	0.104802	0	0.0280105	0	0	0	0	0	0	0.611	0.00562299	1.13098
GSE71118_GSM1827069	0	0.0157045	0.0129321	0.137398	0	0.127355	0	0.0201463	0.0292748	0	0	0.0506147	0.0710411	0	0.0637817	0.356144	0.00919406	0	0.0595199	0	0.0468936	0	0.104	0.113509	1.03692
GSE71118_GSM1827070	0	0.0342692	0.012076	0.0200033	0	0.0794625	0	0.00917051	0	0	0	0.0255728	0.188765	0	0.0111779	0.547082	0	0	0.072421	0	0	0	0.013	0.270691	0.986079
GSE71118_GSM1827071	0	0.0159119	0.00593927	0.0115398	0	0.0164668	0	0.0038943	0.0127442	0	0	0.0155676	0	0.31907	0.0293364	0.558032	0	0	0	0.0114978	0	0	0	0.581564	0.814792
GSE71118_GSM1827072	0	0	0.00953442	0.0177852	0	0.0755086	0.00150331	0	0	0	0	0.000938187	0.000234977	0.00377678	0.0393655	0.689236	0	0	0.153774	0	0	0.00834256	0	0.501213	0.865785
GSE71118_GSM1827073	0	0.00236621	0.00273004	0.0454428	0	0.0931311	0.00150757	0	0	0.0535194	0	0	0.0330681	0	0.10811	0.483265	0.00458322	0	0.172277	0	0	0	0	0.496253	0.868285
GSE71118_GSM1827074	0	0.0550947	0.0215909	0.0960105	0	0.0564482	0.0251375	0.0214492	0	0.0703303	0	0.0273573	0.0447179	0.0924319	0.0250985	0.385718	0.010436	0	0	0.0360569	0	0.0321222	0.001	0.398873	0.917
GSE71118_GSM1827075	0	0.0814767	0.152338	0.101569	0.0176398	0.149804	0	0.00686755	0	0	0	0.0284442	0.0201875	0.175493	0.033538	0.10512	0	0.0012905	0.105429	0	0	0.0208025	0.318	0.0486855	1.06858
GSE71118_GSM1827076	0.000719091	0	0.015557	0.345468	0	0	0.0840251	0.0302363	0	0.213746	0	0.0179644	0	0.096248	0.0536664	0.129097	0.00324521	0	0	0.0100277	0	0	0.001	0.420322	0.913332
GSE71118_GSM1827077	0.0658383	0	0.274904	0.0173119	0	0.0174264	0	0.0175434	0.00628196	0.0116251	0	0.0182648	0	0.110462	0.0786621	0.261861	0	0	0.119413	0	0	0.000407059	0	0.639423	0.774933
GSE71118_GSM1827078	0	0.0079708	0.00479297	0.178002	0	0	0.0446312	0.0294476	0	0.0633951	0	0	0	0.30655	0.0624877	0.234435	0.0159888	0	0.0514299	0	0	0.000869241	0	0.699385	0.747925
GSE71118_GSM1827079	0	0.00428547	0.00540978	0.0501502	0	0.0883584	0	0.0249882	0.00369738	0	0	0.0462335	0	0.00555798	0.0925816	0.588711	0	0	0.0827035	0	0	0.0073234	0.015	0.2492	0.996886
GSE71118_GSM1827080	0.0322208	0	0.0253952	0.239031	0	0.0167527	0.0145628	0.0722748	0	0.166564	0	0	0	0.0117588	0.253487	0.0864603	0.0292853	0	0.0503404	0	0	0.00186674	0	0.475941	0.883497
GSE71118_GSM1827081	0	0.0183574	0.0286397	0.0881192	0	0.179249	0	0	0.00736606	0.0326946	0	0.0293467	0.0962117	0	0.0125757	0.0799872	0.00833193	0.000514016	0.324275	0	0.0943318	0	0	0.505734	0.865463
GSE71118_GSM1827082	0.0270373	0.140599	0.0139485	0.155813	0.0317457	0.0185281	0.0647142	0	0	0.136542	0	0	0	0.0206441	0.234654	0.115055	0.016676	0	0.00219141	0.00719952	0.0146521	0	0	0.595643	0.806266
GSE71118_GSM1827083	0	0.0478054	0.0209028	0.0473947	0	0.112542	0.0454391	0	0	0	0	0.0165047	0.0284014	0.0257666	0.218684	0.35546	0.000146635	0	0.0776818	0	0	0.00327104	0	0.430266	0.903602
GSE71118_GSM1827084	0	0.00918219	0.0120934	0.00229248	0	0.123974	0.00282551	0	0.0152771	0	0	0.0208366	0.0151985	0	0.0297782	0.513653	0.149885	0	0.0751441	0	0.0292277	0.000631968	0.007	0.33222	0.951997
GSE71118_GSM1827085	0	0.00563035	0.00336098	0.0148678	0	0	0.000354513	0.00464149	0.00646718	0.0403831	0	0.00829788	0	0.701187	0.0469066	0.10601	0	0	0.0618928	0	0	0	0	0.828081	0.574893
GSE71118_GSM1827086	0	0.0206742	0.0148374	0.0132087	0	0.180206	0.0278838	0	0	0	0.0115555	0.00369023	0.00319728	0.0324107	0.170912	0.400032	0.0754538	0	0.0323172	0	0	0.0136202	0.002	0.365186	0.936038
GSE71118_GSM1827087	0.0704645	0	0.0598984	0.0102779	0	0.20459	0	0.0100814	0	0.0302775	0	0.0244683	0.0881142	0	0.227842	0.207489	0	0	0.0664971	0	0	0	0.006	0.345384	0.947219
GSE71118_GSM1827088	0	0.00567056	0.00301473	0.0726116	0	0.0567831	0.0126323	0	0	0.00762425	0	0.042849	0.0913871	0	0.0772771	0.422973	0.195543	0	0.0110275	0	0.000606454	0	0	0.539452	0.844836
GSE71118_GSM1827089	0.00264064	0	0.00913901	0.0823608	0	0.167961	0.0280074	0	0.0366692	0.0465818	0.0749378	0	0.00723043	0.130976	0.122154	0.262472	0	0	0.0145298	0	0	0.0143403	0	0.538404	0.845986
GSE71118_GSM1827090	0	0.075917	0.0844334	0.0191082	0	0.0643336	0.00902736	0.0303049	0.0259864	0.0196331	0	0.0377363	0	0	0.16685	0.315108	0.0135376	0	0.130505	0	0	0.00751838	0.001	0.406071	0.913606
GSE71118_GSM1827091	0	0.0225367	0.0763487	0.0929283	0	0.0344713	0	0.0257658	0.00900354	0.0442445	0	0.0529216	0	0.277259	0.146762	0.127415	0.0181156	0	0.0526371	0	0.0195905	0	0.088	0.126525	1.04916
GSE71118_GSM1827092	0	0.0465511	0.0201513	0.055472	0	0.0483508	0.0659822	0.0157914	0	0.0567804	0	0.00842808	0	0.237769	0.0604949	0.268623	0.0261113	0	0.085065	0	0	0.00442915	0.001	0.394759	0.91922
GSE71118_GSM1827093	0	0.0132427	0.0115218	0.033164	0	0.162907	0.00323431	0	0.0286942	0	0	0.0104011	0.0866976	0	0.0436393	0.53435	0.00113313	0	0.0666821	0	0	0.00433327	0.012	0.282741	0.974727
GSE71118_GSM1827094	0	0.0102737	0.0406198	0.0035956	0	0.0206784	0	0.004739	0.0262454	0.00349713	0	0.0249953	0	0.563906	0.0278752	0.189278	0	0	0.0842955	0	0	0	0	0.717357	0.703915
GSE71118_GSM1827095	0.0156368	0	0.0455776	0	0.0297774	0.0471488	0.0527863	0.00252694	0.146631	0.00915746	0.0753673	0	0	0.250404	0.071735	0.180163	0.0126859	0	0.0525792	0	0.00782354	0	0.158	0.089406	1.05132
GSE71118_GSM1827096	0	0.0400488	0.0275561	0.0367147	0	0.114838	0	0.00406956	0	0.0121601	0	0.0131065	0.0815123	0.00720801	0.0771793	0.490263	0	0	0.0933298	0	0	0.00201443	0.054	0.158051	1.02719
GSE71118_GSM1827097	0	0.00330887	0.0188976	0.0810365	0	0.0756964	0.0448529	0.0160763	0.00286698	0.0677217	0.00305897	0	0.00780211	0.0152031	0.31441	0.263508	0	0	0.0302641	0	0.0118293	0.0434675	0.007	0.335779	0.973497
GSE71118_GSM1827098	0	0.0468223	0.0197932	0	0	0.118413	0	0	0	0	0.0240647	0	0	0.565306	0.0129496	0.190571	0	0.0143075	0.00573646	0	0	0.00203624	0	0.766577	0.658603
GSE71118_GSM1827099	0	0.0334646	0.0193427	0.119065	0	0	0	0.0290594	0.0160777	0	0	0.0250162	0.0297439	0	0.253768	0.404984	0.000730664	0	0.043304	0	0	0.0254441	0.021	0.224584	1.02324
GSE71118_GSM1827100	0.0201952	0	0.0550472	0.0426519	0	0	0.0193915	0.00292924	0.0320149	0.0393248	0	0.0331842	0.0941443	0	0.137201	0.333356	0.0146826	0	0.175877	0	0	0	0	0.54829	0.843711
GSE71118_GSM1827101	0.0260321	0.00556597	0.0469783	0.15394	0	0	0.0638582	0.015391	0	0.0472676	0	0	0.0397611	0	0.13202	0.322047	0.019697	0	0.116367	0	0	0.0110748	0	0.552717	0.844509
GSE71118_GSM1827102	0	0	0.00987711	0.0121842	0	0.10324	0.000752646	0.0253327	0.0209874	0.0598691	0	0.0336891	0.00670754	0	0.108631	0.453017	0	0	0.160332	0	0	0.00538044	0	0.538974	0.846681
GSE71118_GSM1827103	0	0.050519	0.056779	0.114355	0	0.122151	0	0	0.114613	0	0	0.17655	0.0338439	0.0792633	0.0273636	0.104803	0	0	0.119759	0	0	0	0.66	0.000772778	1.10035
GSE71118_GSM1827104	0	0	0.139003	0.0879024	0	0.193439	0	0	0.0661609	0	0.01135	0.0440419	0.0362384	0.0231734	0.0645859	0.303836	0	0	0.0302692	0	0	0	0.328	0.0470618	1.06857
GSE71118_GSM1827105	0	0.00887467	0.00502641	0.0322612	0	0.127095	0.0202195	0	0	0	0.0160877	0	0.0500042	0.0386387	0.142492	0.408329	0.108279	0	0.0271732	0	0.00652977	0.00898977	0	0.511257	0.859773
GSE71118_GSM1827106	0	0	0.0166847	0.12047	0	0.0707412	0	0.0472182	0.0512262	0.0176488	0	0.0790952	0.00235013	0.00788719	0.0894622	0.315141	0.00710104	0	0.174974	0	0	0	0.126	0.101084	1.04555
GSE71118_GSM1827107	0	0	0.040835	0.10352	0	0.0419686	0.00348684	0.0147268	0.0279702	0	0	0.122812	0.107133	0	0.0476859	0.488954	0	0	0.00079183	0.000115111	0	0	0.496	0.0203637	1.09636
GSE71118_GSM1827108	0	0.111061	0.0515055	0.122331	0.0121619	0.142383	0	0	0.0126814	0	0	0.106831	0.0133844	0	0.0159827	0.239431	0	0	0.153168	0	0	0.0190796	0.092	0.124049	1.03309
GSE71118_GSM1827109	0	0.00533273	0.0428031	0.0750866	0	0.117127	0.0308244	0	0	0	0.0227966	0	0	0.329051	0.0400574	0.294264	0	0	0	0.036813	0	0.00584397	0	0.56642	0.826214
GSE71118_GSM1827110	0	0.0422199	0.0237827	0.324197	0	0	0.0307388	0.0794903	0.0573166	0.0933294	0	0	0.00269882	0.11439	0.0578733	0.128316	0.0216258	0	0.00401087	0.0200102	0	0	0	0.579584	0.820706
GSE71118_GSM1827111	0.00967754	0	0.01018	0.442218	0	0	0.123303	0.0751843	0	0.0803102	0	0.0301097	0	0.0145722	0.10285	0.041252	0.0272491	0	0.0430944	0	0	0	0.01	0.309646	0.980147
GSE71118_GSM1827112	0	0.0518994	0.142698	0.0492838	0	0.0983812	0	0.139221	0.019975	0	0	0.0371102	0.00330483	0.275881	0.0381971	0.0825414	0	0	0.061506	0	0	0	0.545	0.0138292	1.09184
GSE71118_GSM1827113	0	0.00636439	0.00436357	0.0379547	0.0188778	0.0539124	0.0279724	0	0	0	0.026774	0	0.210984	0.112681	0.00565203	0.357471	0	0	0	0.119217	0	0.0177754	0.001	0.407152	0.915773
GSE71118_GSM1827114	0	0	0.0152289	0.0904951	0	0.0468387	0	0.0281985	0.0821841	0.000706801	0.0150681	0	0	0.200619	0.064207	0.433216	0	0	0.0232382	0	0	0	0.002	0.389738	0.925931
GSE71118_GSM1827115	0.0179386	0	0.120987	0.24118	0	0.0126906	0.0191453	0.0626136	0.0314809	0.124793	0	0	0	0.0575199	0.174765	0.116487	0.00623851	0	0.00582045	0.00775985	0	0.000580471	0	0.657259	0.768621
GSE71118_GSM1827116	0.0466493	0	0.143262	0.228943	0	0.0723585	0.0513938	0.0430102	0.0182808	0.0343866	0	0	0.0045469	0.0914732	0.140152	0.0984352	0	0	0.0158478	0.01126	0	0	0	0.65253	0.777924
GSE71118_GSM1827117	0	0.0791922	0.0321655	0.0967131	0	0.0609027	0.000383104	0.0278088	0.0725283	0	0	0.118445	0.0368945	0.253947	0	0.114247	0.0149164	0	0.0918573	0	0	0	0.625	0.00434493	1.08891
GSE71118_GSM1827118	0	0	0.0289069	0.0335358	0	0.154895	0	0.00458411	0.00702382	0	0	0.0909729	0.166039	0	0.135548	0.37622	0	0	0.00227529	0	0	0	0.028	0.203663	1.01266
GSE71118_GSM1827119	0	0.00170166	0.00796559	0.0963628	0	0.0835488	0	0.0559947	0.000536678	0.0304215	0	0.0107867	0	0.157017	0.0797205	0.475378	0	0	0	0	0	0.000565799	0	0.535579	0.844615
GSE71118_GSM1827120	0	0.0525716	0.0460943	0	0	0.275777	0	0	0.0192272	0	0	0.103685	0.0525057	0.0618273	0.047105	0.234254	0.00364923	0	0	0.0802161	0.0230877	0	0.329	0.0464585	1.06623
GSE71118_GSM1827121	0	0.0462697	0.0470497	0.0604371	0	0.0853381	0	0.0477148	0.027769	0	0	0.0304292	0.062511	0.00271791	0.0392081	0.278067	0.16932	0	0.0700214	0	0.0331478	0	0.158	0.0891492	1.03677
GSE71118_GSM1827122	0	0.0764136	0.0286973	0.038108	0	0.0364249	0.0155536	0	0.0180412	0.000237972	0	0.00622961	0	0.210574	0.0379188	0.366503	0.010529	0	0.134349	0	0	0.0204209	0.115	0.106655	1.0554
GSE71118_GSM1827123	0.00521358	0	0.0174858	0.0687406	0	0.0958515	0.00192949	0	0.053937	0	0	0.00438134	0.0133906	0.161502	0.0294497	0.46554	0	0	0.0825788	0	0	0	0.019	0.233524	1.00181
GSE71118_GSM1827124	0	0.00113769	0.0856152	0.289273	0	0	0.0368547	0.0847017	0.030106	0.143382	0	0	0	0.0518572	0.145861	0.112034	0	0	0	0.0191771	0	0	0	0.636242	0.781451
GSE71118_GSM1827125	0	0.00537762	0.0045	0.0340808	0	0.0360433	0.00745756	0.0124922	0.00716016	0.0486476	0	0	0.00247594	0.156358	0.134997	0.434708	0.00305603	0	0.112645	0	0	0	0	0.581333	0.817125
GSE71118_GSM1827126	0	0.00117246	0.0129844	0.0476619	0	0	0	0.0256012	0.0144295	0.0172649	0	0.040207	0	0.240256	0.063598	0.506735	0.000157005	0	0.0254928	0	0	0.00444004	0	0.459897	0.89192
GSE71118_GSM1827127	0	0.00327791	0.00813677	0.0228566	0	0.118624	0	0	0.00216758	0	0.000488645	0.0100511	0.100576	0	0.0972999	0.414148	0.00804484	0	0.210152	0	0	0.00417576	0	0.467196	0.883935
GSE71118_GSM1827128	0.0164269	0	0.0386804	0.0626516	0	0.145056	0	0.0314839	0	0.138368	0	0.0742536	0.0297879	0.000138682	0.141597	0.121219	0.0158975	0	0.184438	0	0	0	0.031	0.193448	1.01493
GSE71118_GSM1827129	0	0.00288871	0.34241	0.210409	0	0	0.038506	0.0245945	0.00950827	0.06271	0	0	0	0.111768	0.0516133	0.121867	0.00149314	0	0.0192877	0.00114659	0	0.0017974	0	0.581227	0.812946
GSE71118_GSM1827130	0	0.0442723	0.0232129	0.0976681	0	0.0934127	0.0887289	0	0	0	0	0.0191894	0.018303	0.171182	0.0873614	0.290565	0	0	0.0661043	0	0	0	0.043	0.165474	1.01798
GSE71118_GSM1827131	0	0.036228	0.0467771	0.115216	0	0.0166587	0	0.0384909	0.00931474	0.0134764	0	0.0819009	0.0609754	0	0.00495026	0.46066	0	0.0754736	0	0.0307406	0	0.00913693	0.087	0.128125	1.03943
GSE71118_GSM1827132	0	0.0939161	0.0763577	0.0117595	0	0.0769058	0.0302003	0.0251442	0.00693805	0.0644229	0	0.00587444	0	0	0.0571548	0.404622	0.0264767	0	0.103988	0	0	0.0162396	0	0.466949	0.885672
GSE71118_GSM1827133	0	0.00845803	0.00332959	0.0177552	0	0.0123523	0.00436757	0	0.00851281	0.0226546	0.00262817	0	0	0.489089	0.00253174	0.355354	0.0454421	0.00115758	0.0263678	0	0	0	0	0.764606	0.65612
GSE71118_GSM1827134	0	0.0149122	0.0059445	0.0241895	0	0.0329067	0.0231991	0.0202848	0	0	0	0.0280552	0.0899732	0	0.0651654	0.591088	0.0506322	0	0.0494191	0	0	0.0042302	0.003	0.358871	0.943553
GSE71118_GSM1827135	0	0.000692814	0.116914	0.165987	0	0.139048	0	0.0807223	0.0765623	0	0	0.037719	0.0440945	0	0.132681	0.170911	0	0	0.0189528	0.000210501	0	0.0155045	0.034	0.186244	1.02055
GSE71118_GSM1827136	0	6.68063e-05	0.0173309	0.0633736	0	0.00854346	0	0.0139957	0.0218738	0	0	0.0384275	0.0895569	0	0.225466	0.399277	0	0.00189458	0.0699537	0.0502404	0	0	0.001	0.414739	0.915972
GSE71118_GSM1827137	0	0.00466223	0.00325259	0.0130527	0	0	0.026366	0	0	0.00161025	0.00818073	0.000926629	0	0.49001	0.0783249	0.303458	0	0	0.0701558	0	0	0	0	0.776049	0.648244
GSE71118_GSM1827138	0	0	0.0119254	0.373079	0	0	0.0873447	0.0166451	0.0389698	0.0405642	0	0.0275304	0.0188748	0	0.228112	0.124233	0.00314876	0	0.0248588	0	0.00200308	0.00271063	0	0.55625	0.830615
GSE71118_GSM1827139	0	0	0.0106675	0	0	0.131339	0	0	0	0.0414679	0	0.0831554	0.0913982	0.0694362	0.0994414	0.0742256	0.0168732	0.00213313	0	0.325835	0.0171831	0.0368454	0.007	0.340875	0.963192
GSE71118_GSM1827140	0	0.0231204	0.0433886	0.219541	0	0.0645166	0	0.0160919	0.0709807	0	0	0.030546	0.0627906	0	0.0808376	0.257897	0.0644998	0	0.063699	0	0.00209065	0	0.178	0.0833206	1.04652
GSE71118_GSM1827141	0	0.019607	0.00721389	0.0345144	0	0.00528172	0.00183803	0.0162783	0.0079032	0.016543	0	0.0106816	0	0.332823	0.0467263	0.475699	0	0	0.0248738	0	0	1.7024e-05	0	0.65256	0.760598
GSE71118_GSM1827142	0	0.0360816	0.120311	0.114872	0	0.0162832	0.0791161	0.0335513	0	0.0780147	0	0	0	0.0322782	0.145775	0.270836	0.0249283	0	0.0294689	0	0	0.0184847	0	0.550265	0.841957
GSE71118_GSM1827143	0	0.0150319	0.00797692	0.0118082	0	0.130319	0	0.0161614	0	0.00292809	0	0.00636902	0.0434316	0.0522952	0.0966071	0.470212	0.000131336	0	0	0.141178	0	0.00555056	0	0.498655	0.866076
GSE71118_GSM1827144	0	0.0361119	0.0499833	0.0172862	0	0.0766357	0.0139874	0.00353629	0.0191249	0	0.0279453	0	0	0.463367	0.0120666	0.254472	0	0	0.0254836	0	0	0	0	0.696619	0.729472
GSE71118_GSM1827145	0	0.0365046	0.0130166	0	0	0.259314	0	0.00670687	0.0176848	0.0164602	0	0.0197023	0	0.421173	0.0110732	0.181432	0	0	0.0139962	0	0	0.00293667	0.031	0.191643	1.03738
GSE71118_GSM1827146	0	0.143738	0.0567101	0.0459443	0	0.257717	0	0	0.00356743	0	0.0172871	0.0143481	0.0113729	0.122612	0.0293654	0.287572	0.00450796	0.00327878	0	0.00197913	0	0	0.336	0.0447271	1.07106
GSE71118_GSM1827147	0	0.00877122	0.00293036	0.00504647	0	0	0.00734739	0.0100843	0.0185533	0.0128082	0.00149895	0.00175265	0	0.648765	0.0183219	0.229386	0	0	0.0347341	0	0	0	0	0.764618	0.648251
GSE71118_GSM1827148	0.00406843	0	0.0170198	0	0	0.171533	0	0	0	0.0998614	0	0.11952	0	0	0.0076492	0.440383	0.00668735	0	0.131524	0	0	0.00175442	0.108	0.110494	1.05156
GSE71118_GSM1827149	0	0.136026	0.0937661	0.098762	0	0.0962765	0.00404613	0.0510938	0	0.00782327	0.023949	0	0.0352124	0.0573719	0.0593788	0.172387	0.0212291	0	0	0.120497	0.00224918	0.0199314	0	0.497575	0.870442
GSE71118_GSM1827150	0.00365124	0	0.0193491	0	0	0.0586935	0.00515853	0.0112954	0	0.0352025	0	0.00457823	0.0308894	0	0.176323	0.562319	0.00867032	0	0.0781965	0	0	0.00567351	0	0.472595	0.882122
GSE71118_GSM1827151	0	0.0421674	0.019615	0	0	0.307454	0	0.00390581	0.0985687	0	0.0464613	0	0.0305071	0.245314	0.00509799	0.187004	0	0	0	0.0139044	0	0	0.007	0.338006	0.948833
GSE71118_GSM1827152	0	0.00683215	0.0104909	0.0444822	0	0.0358533	0	0.0151391	0.020011	0.00225951	0	0.0813963	0.0974889	0	0.157854	0.459909	0	0	0	0.0311311	0	0.0371534	0.002	0.375348	0.934919
GSE71118_GSM1827153	0	0.0207941	0.00842866	0.0352566	0	0.0116629	0.00528105	0.00989253	0.0187228	0.00478689	0	0.000930763	0	0.382426	0.0401407	0.381955	0.00465231	0	0.0601718	0	0	0.0148985	0	0.629236	0.77917
GSE71118_GSM1827154	0	0	0.0860653	0.458419	0	0	0.0357894	0.051575	0.0589924	0.0560712	0	0.0353076	0	0	0.0845094	0.0987923	0.0108704	0	0.0141402	0	0	0.00946786	0	0.485816	0.875412
GSE71118_GSM1827155	0.0104268	0	0	0	0	0.0698306	0	0.0178736	0.00924123	0.0208516	0	0.0509984	0.031711	0	0.0250794	0.163493	0.00747764	0	0	0.58897	0	0.00404664	0	0.629915	0.786639
GSE71118_GSM1827156	0	0.00546832	0.00297264	0.0129988	0.00178417	0	0	0.00646323	0.00207999	0	0	0.00451206	0	0.315181	0.0135979	0.125675	0	0	0	0.488328	0.016197	0.00474233	0	0.654605	0.759878
GSE71118_GSM1827157	0.0175203	0	0.224521	0.187972	0	0	0.164595	0.0491055	0.000748053	0	0	0.053043	0.012602	0.0812394	0.0832591	0.081544	0.0188666	0	0.0181752	0	0.00590813	0.000900167	0	0.581905	0.818986
GSE71118_GSM1827158	0	0.0140675	0.00391692	0	0.0146401	0.043229	0	0	0	0.00387768	0.00732906	0	0.0686737	0.452362	0.00488887	0.110377	0	0.00337197	0	0.175664	0	0.0976022	0	0.606997	0.794322
GSE71118_GSM1827159	0	0.0509201	0.15173	0.198181	0	0	0.0470979	0.0650599	0	0.0500441	0	0	0	0.00784762	0.179972	0.180796	0.00409384	0	0.0627662	0	0	0.0014911	0	0.553705	0.835379
GSE71118_GSM1827160	0.00736109	0	0.111027	0.0752461	0	0.0528034	0	0.0293629	0.015544	0	0	0.09308	0.00127654	0.0595768	0.0412248	0.416904	0	0	0.0666418	0.0278461	0	0.00210519	0.013	0.269907	0.977311
GSE71118_GSM1827161	0	0.00193044	0.00401461	0.0210546	0	0.030407	0	0.0123772	0.00163945	0.0167839	0	0.0196734	0.0118235	0.393095	0.0629922	0.311941	0	0	0	0.095904	0	0.0163638	0	0.596541	0.802263
GSE71118_GSM1827162	0	0.0129494	0.00785044	0.0119362	0	0	0.00771752	0.00207517	0	0	0.00765932	0	0	0.625297	0.00139597	0.280752	0	0	0.0123879	0	0	0.0299786	0	0.807872	0.597284
GSE71118_GSM1827163	0	0.0473679	0.0264433	0.0713346	0	0.261036	0	0.0504153	0.0716912	0	0	0.0827804	0.0124644	0.0912777	0.0113536	0.0969909	0.00795099	0	0.168893	0	0	0	0.47	0.0235215	1.08206
GSE71118_GSM1827164	0	0.00859416	0.0124882	0.0358107	0	0.0265234	0.0224933	0.0240996	0.0349893	0.0479229	0	0	0	0.0205604	0.0322663	0.616141	0.00974092	0	0.0962399	0	0.00176769	0.010362	0.007	0.336281	0.953641
GSE71118_GSM1827165	0.00965742	0	0.00776149	0.0508823	0	0.036584	0	0	0.0249083	0.00468774	0	0.0458067	0.00925906	0	0.0143037	0.428534	0	0	0.334063	0.0318079	0	0.00174478	0.136	0.0986991	1.06912
GSE71118_GSM1827166	0	0	0.247474	0.0373298	0.00439687	0.237239	0.0330392	0	0.00522199	0.0517759	0	0	0.00350247	0	0.0858876	0.227494	0.00306692	0.0121964	0.0308367	0	0.0120322	0.00850646	0	0.61003	0.801889
GSE71118_GSM1827167	0	0.0356286	0.00957561	0.096599	0	0.214386	0.0168763	0.0101907	0	0	0	0	0.063032	0	0.0212246	0.416517	0.00901355	0	0.0945639	0	0	0.0123925	0.016	0.245192	0.984201
GSE71118_GSM1827168	0	0.0292184	0.0217185	0.022067	0	0.0880991	0	0.0193742	0.0360326	0	0.0177506	0	0	0.229722	0.0434035	0.309303	0	0.016882	0.166429	0	0	0	0.087	0.128903	1.04188
GSE71118_GSM1827169	0	0.0399584	0.067681	0.0616385	0	0.0924216	0.0118697	0.0760834	0.0118432	0.113638	0	0	0	0.133407	0.0989525	0.199084	0.0260745	0	0.0486333	0	0	0.0187148	0	0.487471	0.875442
GSE71118_GSM1827170	0	0.0333235	0.0134572	0.0624708	0	0.178234	0.00200237	0.0145157	0.0200569	0	0	0	0.0262504	0	0.179759	0.36687	0.0254559	0	0.0761862	0	0	0.00141836	0.259	0.0599673	1.07424
GSE71118_GSM1827171	0	0.0726253	0.0335607	0.043614	0	0.100197	0.0447157	0.0102326	0	0.0509921	0	0	0.0253085	0.111619	0.157562	0.27635	0.0207678	0	0.0496011	0.00285442	0	0	0.001	0.4133	0.910041
GSE71118_GSM1827172	0.00456112	0	0.0036695	0	0	0.122204	0	0.0377534	0.0359068	0.000194656	0	0.0552778	0	0.118753	0.0125134	0.0773129	0	0	0	0.527878	0.0039761	0	0.012	0.297094	1.03867
GSE71118_GSM1827173	0	0.00142345	0.0103328	0.0597679	0	0.0701039	0	0.0576564	0.00626972	0.0522137	0	0.0391663	0.0066687	0.00286827	0.132981	0.251885	0.00232632	0	0.293391	0.0129451	0	0	0.027	0.210107	1.00725
GSE71118_GSM1827174	0	0.0164203	0.104703	0.0858665	0	0.10368	0	0.123797	0.0612737	0.0460356	0	0.0643236	0.0106146	0	0.0980133	0.235246	0	0.0134192	0.0366069	0	0	0	0.571	0.0100894	1.08914
GSE71118_GSM1827175	0	0	0.0795935	0.0466811	0	0.0338657	0	0.0211942	0	0	0	0.0299599	0.00409614	0	0.0841917	0.403414	0.0019907	0	0.293172	0	0	0.00184118	0.012	0.286962	0.97169
GSE71118_GSM1827176	0	0.0104054	0.00316695	0.00512892	0	0.029589	0	0	0.00443781	0	0.0291108	0	0.0607206	0.383704	0.0339068	0.39626	0	0	0	0.0133129	0	0.0302574	0	0.569422	0.822725
GSE71118_GSM1827177	0	0.0113004	0.0307701	0.0102196	0	0.117375	0	0	0	0	0.0188408	0	0.00729447	0.694828	0.00259395	0.0913174	0	0.00277369	0.0126868	0	0	0	0	0.774191	0.639999
GSE71118_GSM1827178	0	0.018701	0.00878905	0.0698906	0	0.0253298	0	0.0456013	0.00609172	0.0306312	0	0.10696	0.0501095	0	0.203121	0.265178	0.00463892	0	0	0.154618	0.0015419	0.00879786	0.054	0.15807	1.05467
GSE71118_GSM1827179	0	0	0.0116157	0.0132872	0	0.19308	0	0.0255238	0.00413542	0	0	0.031728	0	0.435817	0.0855943	0.193729	0.00463295	0	0	0.000856589	0	0	0	0.442577	0.902922
GSE71118_GSM1827180	0	0.00515964	0.00325764	0.0128912	0	0	0	0.0344952	0	0.0102955	0	0.022805	0.0216479	0.0945307	0.0363186	0.54936	0	0	0	0.207996	0	0.00124262	0.002	0.373115	0.946553
GSE71118_GSM1827181	0.00284872	0.00177031	0.0334997	0.145174	0	0.14258	0	0.0227981	0.00838455	0.0205839	0	0.0226384	0.0171809	0	0.131901	0.36813	0.0130691	0	0.0658726	0	0	0.00356968	0.426	0.0285356	1.08001
GSE71118_GSM1827182	0.0140712	0	0	0.0118658	0	0.0470904	0	0.0173747	0.00845434	0	0.0713632	0.289229	0.0232006	0.190039	0.00168679	0.215987	0.00334115	0	0.106297	0	0	0	0.003	0.358043	0.957733
GSE71118_GSM1827183	0	0.051447	0.0217215	0.0730538	0	0.131874	0	0.00898816	0	0.0447932	0	0.0261331	0.0312955	0	0.149176	0.317025	0.01025	0	0.130854	0	0	0.00338874	0.012	0.280113	0.970205
GSE71118_GSM1827184	0.0215938	0	0.116971	0.0820665	0	0.00961799	0.0649157	0.0785653	0.0184313	0.0401088	0	0.0455325	0	0.0232591	0.166253	0.178508	0.021918	0	0.116103	0	0	0.0161557	0	0.434171	0.899962
GSE71118_GSM1827185	0	0.0150973	0.0187823	0.0529673	0	0	0.00367588	0.0119884	0.0165666	0	0.00212636	0.0090111	0.0471955	0.265612	0.0210185	0.523294	0	0	0.0126644	0	0	0	0	0.476343	0.884327
GSE71118_GSM1827186	0	0	0.0174481	0.087622	0	0.0897944	0	0.0206366	0.0263905	0	0	0.0374074	0.0870147	0	0.0560453	0.414616	0	0	0.163025	0	0	0	0.009	0.315439	0.953989
GSE71118_GSM1827187	0.00363205	0	0.163075	0.12902	0	0.0170746	0	0.0508681	0.0184949	0	0	0.0816057	0.0315198	0.058692	0.25616	0.132982	0.0142921	0	0	0.0393701	0	0.00321319	0.007	0.34072	0.963032
GSE71118_GSM1827188	0.0184447	0	0.0860111	0.122899	0	0.00187408	0.0475167	0.0302722	0.0396479	0.148169	0	0	0	0.0739821	0.192594	0.0949282	0.0259681	0	0.106955	0	0	0.0107383	0.001	0.420987	0.907236
GSE71118_GSM1827189	0	0.0216254	0.00987607	0.00438764	0.00558411	0.0426674	0	0.001866	0	0	0.0126973	0	0	0.661916	0.00290371	0.234776	0	0	0	0.000932489	0	0.000768196	0	0.773907	0.637043
GSE71118_GSM1827190	0	0.0590869	0.0250728	0.0714529	0	0	0.0130844	0.0244005	0.025675	0.0131468	0	0.0217864	0	0.0160649	0.0319867	0.395599	0.0178922	0	0.277799	0	0	0.00695296	0.009	0.312939	0.956778
GSE71118_GSM1827191	0	0.125102	0.0883097	0.0227447	0	0.229735	0	0	0	0	0.0241551	0.00207238	0	0.424842	0.0263681	0.0454893	0	0	0	0	0	0.0111813	0.001	0.411602	0.916507
GSE71118_GSM1827192	0.0184208	0	0.0112191	0	0	0.0612721	0.00046858	0	0.00783309	0.0203945	0	0.0164625	0.118363	0.0204935	0.169876	0.535378	0	0	0.0198186	0	0	0	0.002	0.388098	0.932295
GSE71118_GSM1827193	0	0.00234907	0.018152	0.164755	0	0	0.0314372	0.0783002	0.0132377	0.00202086	0	0	0	0.462029	0.080693	0.139113	0	0	0.00791339	0	0	0	0	0.69683	0.73242
GSE71118_GSM1827194	0.00510815	0	0.00751612	0	0	0.0844545	0.0102508	0	0.0107799	0	0.0108959	0.00200775	0.00818592	0.150939	0.0774513	0.586526	0	0	0.0458853	0	0	0	0	0.462115	0.890226
GSE71118_GSM1827195	0	0.0151492	0.0105583	0.0079418	0	0.116158	0.0259868	0	0.00704434	0	0.00760126	0	0.151727	0	0.0477583	0.566669	0	0	0.0434062	0	0	0	0.006	0.343665	0.949686
GSE71118_GSM1827196	0	0.034669	0.0129546	0.0219898	0	0.0723049	0.00231681	0	0.0118409	0	0	0.0132902	0.115532	0	0.0471471	0.601644	0	0	0.0633353	0	0	0.00297499	0.013	0.277976	0.984777
GSE71118_GSM1827197	0	0.00418231	0.00789398	0.10721	0	0	0.0596484	0.00213443	0	0.0173295	0	0	0.0693401	0.457502	0.0349725	0.224178	0.00936773	0	0.00200912	0.00423215	0	0	0	0.758904	0.6794
GSE71118_GSM1827198	0	0.0874169	0.0130189	0.13136	0	0.329594	0	0	0.0207211	0	0.00658294	0.0344479	0.0357881	0.0716781	0.088994	0.0577125	0.0943039	0	0	0.0195794	0	0.00880158	0.434	0.0281477	1.08364
GSE71118_GSM1827199	0	0	0.0168532	0.0481254	0	0.081676	0	0.00614973	0	0.0267789	0	0.0682743	0.280076	0	0.0258945	0.299103	0	0	0	0.139375	0	0.00769412	0.002	0.370695	0.93295
GSE71118_GSM1827200	0.0395883	9.71425e-05	0.070473	0.224263	0	0	0.0152444	0.0785808	0.0499386	0.131915	0.000247762	0	0.0299138	0.0537139	0.19488	0.0740699	0.0188769	0	0	0.00179642	0.0164003	0	0	0.635087	0.782519
GSE71118_GSM1827201	0	0.012707	0.00299531	0.0225965	0	0.00372992	0	0.0174618	0.00901531	0.0287945	0	0.0192456	0	0.327552	0.00840864	0.158452	0	0	0.389041	0	0	0	0	0.647418	0.770583
GSE71118_GSM1827202	0	0.00296022	0.00560095	0.241248	0	0.139361	0.117648	0.00239859	0	0.0932639	0	0.00370924	0.0226835	0	0.0711816	0.172569	0.000726837	0	0.126649	0	0	0	0.055	0.156705	1.02834
GSE71118_GSM1827203	0	0.0116578	0.00605404	0	0	0.0401653	0.016003	0.0177289	0.0251436	0.014591	0	0	0.0284081	0.462208	0.0189295	0.274687	0	0	0	0.0570709	0	0.027352	0.012	0.290511	1.00563
GSE71118_GSM1827204	0.0095139	0	0.0104437	0	0	0.107707	0	0.00986475	0.00984873	0.0558297	0	0.0353376	0.00668664	0.0650895	0.120646	0.50006	0	0	0.0625931	0	0	0.00637933	0.001	0.427613	0.904841
GSE71118_GSM1827205	0	0.024353	0.0112848	0.0256726	0	0.158617	0.0109063	0	0.000859914	0	0	0.0519414	0.135051	0	0.0460059	0.412752	0.000414377	0	0.0467659	0	0	0.0753767	0.013	0.264002	0.979452
GSE71118_GSM1827206	0	0.0347498	0.0196402	0.0336765	0	0.162638	0	0.0163466	0.001259	0.00897159	0	0.0649898	0.0603297	0	0.0547548	0.394199	0.0893624	0	0.050056	0.00346805	0	0.0055585	0.029	0.197564	1.00348
GSE71118_GSM1827207	0.0171695	0	0.0147079	0	0	0.162558	0	0.020331	0.0095823	0.0796929	0	0	0.183511	0	0.191426	0.243275	0.0172514	0	0.0203954	0	0.0317251	0.00837415	0	0.436726	0.899223
GSE71118_GSM1827208	0	0.0505161	0.0429923	0.269663	0	0	0	0.109195	0.0360899	0	0	0.0871196	0.0640366	0	0.0103503	0.174195	4.91811e-05	0.0011311	0.154662	0	0	0	0.424	0.029146	1.07898
GSE71118_GSM1827209	0	0	0	0.00200285	0	0.125228	0.0165461	0.00691223	0.0131299	0.0376134	0	0.0250954	0	0.267166	0.11396	0.313392	0.00973995	0	0	0.0538498	0	0.0153644	0	0.45837	0.889611
GSE71118_GSM1827210	0	0.0487206	0.0230379	0.109584	0	0.0766987	0	0.0208149	0.039678	0	0	0.00343211	0.0104262	0.0196978	0.0868448	0.0984944	0.00419584	0	0.458374	0	0	0	0.001	0.429212	0.905665
GSE71118_GSM1827211	0.0175264	0	0.0128022	0.186827	0	0	0.0484976	0.0374265	0.0294147	0.107069	0	0.00824174	0	0	0.127536	0.259032	0.0204837	0	0.124658	0	0	0.0204849	0.015	0.246186	0.985145
GSE71118_GSM1827212	0	0.0237133	0.0117033	0.0418552	0	0	0	0.00893505	0.0194404	0.0241202	0	0.00883329	0	0.327021	0.109159	0.39111	0.00434069	0	0.0224225	0	0	0.00734649	0	0.664223	0.753842
GSE71118_GSM1827213	0.00537694	0	0	0.02123	0	0.0513432	0.0061274	0.00289326	0.00183883	0	0	0.00649592	0.0781376	0	0.0165034	0.49603	0.000675938	0	0.311271	0	0	0.00207647	0.012	0.283579	0.982184
GSE71118_GSM1827214	0	0.0123897	0.0879048	0.0349395	0	0.198464	0	0.0378308	0	0.144821	0	0.0419297	0.0116335	0	0.173678	0.174709	0	0	0	0.0738121	0	0.00788771	0	0.457566	0.888911
GSE71118_GSM1827215	0	0.0122691	0.00512431	0.0140552	0	0	0	0.0532776	0.00435749	0.0299437	0	0.0140314	0	0.473249	0.0130937	0.263115	0	0	0.117484	0	0	0	0	0.66984	0.748137
GSE71118_GSM1827216	0	0.0874754	0.0274015	0.00519763	0	0.0815826	0.0162403	0.00984228	0	0	0	0.00333164	0.0459728	0.104635	0.0307771	0.395822	0.0350254	0	0.15332	0	0	0.00337534	0	0.52434	0.856413
GSE71118_GSM1827217	0.0213318	0	0.00995635	0.244616	0	0	0.053324	0.0495251	0.0152761	0.0927897	0	0.00253014	0.0152656	0	0.146457	0.254814	0.0369085	0	0.0303151	0	0.00555491	0.0213351	0.012	0.281418	0.97411
GSE71118_GSM1827218	0	0.0275652	0.05064	0.0504349	0	0.15246	0.0130552	0	0	0	0.00625773	0.0029944	0	0.302228	0.0192705	0.259171	0	0	0.113186	0	0	0.00273712	0	0.477042	0.878997
GSE71118_GSM1827219	0.00792144	0	0.00917373	0.0384075	0	0.0264002	0	0.0282665	0.0408232	0	0	0.0561815	0.181133	0	0.0387091	0.509573	0	0	0	0.0542998	0.00103414	0.00807622	0.027	0.208843	1.01514
GSE71118_GSM1827220	0	0.0713109	0.138213	0.0764881	0	0.0600722	0	0.0295374	0.0511866	0	0	0.0600595	0.0459945	0.0520066	0.0494927	0.230995	0.0138648	0	0.120779	0	0	0	0.982	-0.0461838	1.09616
GSE71118_GSM1827221	0	0.0248526	0.0121303	0.0602828	0	0.126421	0.00569809	0	0.0333273	0	0	0.0610252	0.103458	0	0.0429529	0.333018	0.00158178	0.00226273	0.173871	0	0	0.0191176	0.112	0.107784	1.03581
GSE71118_GSM1827222	0	0.0145111	0.0248516	0.0251749	0	0.16112	0	0.018452	0.00345451	0.0406579	0	0.0232874	0.00518339	0	0.133117	0.191119	0.0108257	0	0.348244	0	0	0	0.011	0.300199	0.966419
GSE71118_GSM1827223	0	0.0202083	0.0071226	0.12843	0	0	0	0.0321143	0.0197716	0.0418144	0	0.0181454	0	0	0.284578	0.411548	0.00504359	0	0.02637	0	0	0.00485338	0	0.436353	0.91034
GSE71118_GSM1827224	0	0	0.0734228	0.181444	0	0.102909	0	0.00906688	0.0878259	0	0	0.0627581	0.0327167	0	0.162084	0.23855	0.0124424	0	0.0367801	0	0	0	0.191	0.0801344	1.06711
GSE71118_GSM1827225	0	0.00624997	0.0117218	0.0542129	0	0.196961	0.00674073	0.000219761	0	0	0.0323777	0	0.0385446	0	0.0481028	0.497055	0	0.0040291	0.101679	0	0	0.00210545	0.015	0.248993	0.986329
GSE71118_GSM1827226	0	0.0123698	0.0102243	0.101809	0	0.0762733	0	0.0044091	0.00353305	0.0717776	0	0.0973739	0	0.00963175	0.0883844	0.296914	0.0298479	0	0.19304	0	0	0.00441264	0.871	-0.0230345	1.09879
GSE71118_GSM1827227	0	0.131135	0.115725	0.0618217	0	0.248539	0	0.10444	0	0.0739438	0	0.0360531	0	0.0508377	0.104574	0.0718943	0.000779914	0	0	0.000257034	0	0	0.001	0.421201	0.908915
GSE71118_GSM1827228	0	0.0504982	0.0490078	0.0831314	0	0.0705196	0	0.00600906	0.0754817	0	0	0.0982964	0.00848027	0	0.0842239	0.393759	0.000474585	0	0.0801181	0	0	0	0.336	0.0447675	1.06899
GSE71118_GSM1827229	0	0.0116466	0.00670158	0.0166503	0	0.0694818	0	0	0.0069829	0.00249763	0	0.0096007	0.0174679	0.0110234	0.0260123	0.719572	0	0	0.0903737	0	0	0.0119897	0	0.469233	0.886269
GSE71118_GSM1827230	0	0	0	0.0427157	0.00827848	0.177963	0.0401648	0	0	0	0.0151196	0.0484429	0.00603536	0	0.0216058	0.515216	0.0338066	0	0	0.0397329	0.0152224	0.0356969	0.014	0.25855	0.986627
GSE71118_GSM1827231	0	0.0230869	0.0174709	0.126289	0	0.132784	0	0.00804255	0	0	0	0.0535061	0.00206367	0.112689	0.0625958	0.432783	0	0	0	0.0188695	0	0.00981964	0.013	0.268568	0.982468
GSE71118_GSM1827232	0	0.0418171	0.0195903	0.101871	0	0.111983	0	0	0.037806	0	0.0142307	0	0.123167	0.026697	0.018633	0.375013	0.0128815	0	0.107383	0	0.008928	0	0.082	0.130698	1.02832
GSE71118_GSM1827233	0.0341552	0	0.142126	0.176427	0	0	0.0752586	0.0586932	0.0147844	0.125514	0.00116979	0	0	0.0937785	0.175048	0.0673818	0.0225914	0	0	0.0130722	0	0	0	0.621037	0.793775
GSE71118_GSM1827234	0.00710487	0	0.0136941	0.301982	0	0	0.00209796	0.0929449	0.0303452	0.129699	0	0.0463434	0	0.127519	0.09901	0.105137	0	0	0.0441222	0	0	0	0.002	0.381187	0.932081
GSE71118_GSM1827235	0	0	0.155617	0.00750573	0	0.0242583	0.0317978	0	0	0	0.000143308	0.00217192	0	0.378874	0.0451671	0.281538	0	0	0	0.0546519	0	0.0182751	0	0.597732	0.802133
GSE71118_GSM1827236	0	0.00870951	0.00389035	0.0132902	0	0.00108654	0	0.0323968	0.00787209	0.00547902	0	0.0110831	0	0.363378	0.0128091	0.263074	0.119929	0.0416199	0.115383	0	0	0	0	0.595433	0.805777
GSE71118_GSM1827237	0	0	0.107749	0.242019	0	0	0.0773203	0.0486194	0.0231765	0.141357	0	0.00664288	0	0.128362	0.143495	0.0760145	0.00348358	0	0	0.00176182	0	0	0	0.523687	0.851801
GSE71118_GSM1827238	0	0.00798127	0.00947163	0.0214898	0	0	0.0369805	0.0143098	0	0	0	0.0100941	0	0.660077	0.0119571	0.204769	0	0	0	0.0228702	0	0	0	0.797697	0.610897
GSE71118_GSM1827239	0	0.013443	0.00588099	0.134591	0	0.0894085	0	0.0284316	0	0	0	0.0450267	0	0.187167	0.106858	0.343183	0	0	0	0.041601	0	0.00440911	0	0.489913	0.870979
GSE71118_GSM1827240	0	0.0170071	0.0058326	0	0.00754221	0.0534178	0.0485115	0	0	0	0.0280417	0.00535538	0	0.565387	0.0105299	0.219351	0	0	0.0390234	0	0	0	0	0.762821	0.661134
GSE71118_GSM1827241	0.0162295	0	0.0847287	0.351929	0	0	0	0.0465521	0.0660604	0.0335943	0	0.0731264	0.00584298	0	0.126679	0.150752	0.0195808	0	0.0014599	0.00516665	0.00925607	0.00904296	0.008	0.321754	0.964421
GSE71118_GSM1827242	0	0.0679145	0.0863811	0.139173	0	0.0804971	0	0.00740929	0.0695911	0	0	0.0360954	0.100946	0.00200787	0.0364833	0.252874	0	0.0172304	0	0.0126427	0.0614962	0.029257	0.65	0.00180158	1.07645
GSE71118_GSM1827243	0	0	0.00784152	0.00848447	0	0.119532	0	0.00217344	0.0033806	0.0390047	0	0.0497181	0.0687717	0	0.202253	0.495326	0	0	0.00351397	0	0	0	0	0.454133	0.893687
GSE71118_GSM1827244	0	0	0.0591416	0.291048	0	0	0.00891869	0.054927	0	0.287794	0	0.0205054	0	0.0273263	0.167442	0.0407552	0.0182813	0	0.0229007	0	0.000959617	0	0	0.559749	0.829018
GSE71118_GSM1827245	0	0.00516156	0.00251565	0.0430277	0	0	0.0298667	0.0149373	0	0.00213711	0.0164225	0	0	0.276087	0.0701018	0.500143	0	0	0.0357906	0	0	0.00380894	0	0.67261	0.747236
GSE71118_GSM1827246	0	0.0101989	0.00638964	0.0392524	0	0	0.0280983	0.00463474	0	0.0295608	0	0.00778353	0	0.341412	0.0588284	0.399736	0.00124442	0	0.0728604	0	0	0	0	0.695836	0.731642
GSE71118_GSM1827247	0.00839397	0	0	0.0476066	0	0.00814561	0.0146909	0.00703796	0.0354238	0	0	0.0164955	0.0521991	0	0.126361	0.571425	0.0112791	0	0.0823353	0	0	0.0186063	0.014	0.254558	0.998158
GSE71118_GSM1827248	0	0.047553	0.0133454	0.0542401	0	0.0194831	0.00307886	0.013007	0.0133955	0.0794895	0	0.0160165	0	0.0167736	0.0840424	0.582991	0.0045009	0	0.0460837	0	0	0.00599962	0	0.551585	0.835882
GSE71118_GSM1827249	0	0.000806764	0.00158717	0.211374	0	0	0	0.0291802	0.00788441	0.0805172	0	0.0216113	0.023893	0	0.175078	0.325287	2.03838e-05	0	0.12276	0	0	0	0	0.528819	0.849729
GSE71118_GSM1827250	0.00699162	0	0.02071	0.0385232	0	0.307069	0	0.0370281	0	0	0	0.0960927	0.0108217	0.232289	0.0229024	0.114838	0	0	0.112735	0	0	0	0.282	0.0549689	1.07233
GSE71118_GSM1827251	0	0	0.0129204	0.0674075	0	0.0966387	0	0.0628264	0	0	0.0302525	0	0.0550304	0	0.282525	0.325663	0	0	0.0667353	0	0	0	0.119	0.104012	1.08873
GSE71118_GSM1827252	0	0.0117191	0.0143966	0.0577175	0.00524738	0.00720443	0	0.0374637	0	0.0381796	0	0.044562	0	0.122784	0.15321	0.400434	0	0	0.0801083	0.0269738	0	0	0.502	0.0189568	1.10409
GSE71118_GSM1827253	0	0.0478973	0.0212663	0.0211479	0	0.187849	0	0	0	0	0.086891	0	0	0.337714	0.0189393	0.159154	0	0	0	0.117005	0.00190745	0.000228919	0.058	0.152848	1.04296
GSE71118_GSM1827254	0	0.0436239	0.0249802	0.0565697	0	0.109457	0	0	0.0610391	0	0	0.0134401	0.0313864	0.0825007	0.044602	0.427845	0	0	0.104555	0	0	0	0.044	0.165276	1.02028
GSE71118_GSM1827255	0	0.0445986	0.0890338	0.0668493	0	0.0230789	0.0275342	0.0497699	0.0394259	0.0221919	0.00167596	0.00268655	0.00650858	0	0.207664	0.227962	0.0341762	0	0.146889	0	0	0.00995572	0	0.496348	0.868173
GSE71118_GSM1827256	0	0.00345088	0.0108073	0.0757105	0	0	0.0063554	0.0274491	0.010065	0.0806937	0	0.0147425	0	0.202377	0.133898	0.418416	0	0	0.00256587	0	0	0.0134689	0	0.482283	0.876053
GSE71118_GSM1827257	0	0	0.00463059	0.39937	0	0	0.0339957	0.0711191	0.0542566	0.0205564	0	0	0.0195053	0.0371039	0.149617	0.198202	0.000932287	0	0.0095904	0.00112046	0	0	0	0.599677	0.804297
GSE71118_GSM1827258	0.00586761	0	0.0158885	0.305983	0	0	0.0412555	0.0879337	0	0.139458	0	0	0	0.129137	0.148778	0.0925231	0.00538215	0	0	0.025034	0.00109568	0.00166384	0	0.585327	0.813442
GSE71118_GSM1827259	0	0	0.0168226	0.0437038	0	0.0620634	0.0170773	0	0.0121731	0	0.0252419	0	0.173186	0	0.0308041	0.560023	0	0.0035833	0.0553214	0	0	0	0.013	0.27049	0.986362
GSE71118_GSM1827260	0	0.0385447	0.0150918	0.0834168	0	0	0.00744024	0.0189249	0.0637177	0	0.00735191	0.00332556	0.00130882	0.181781	0.0298055	0.359806	0.00147114	0	0.188014	0	0	0	0.02	0.225885	0.998577
GSE71118_GSM1827261	0	0.0675945	0.00884619	0.0213503	0	0.044625	0.013532	0.00707154	0.0152767	0	0	0.0378959	0.0201749	0	0.0871444	0.38045	0.0148664	0	0.27685	0	0	0.00432166	0.012	0.282574	0.97139
GSE71118_GSM1827262	0	0.00608127	0.00573888	0.198396	0	0	0.00550674	0.035406	0.000187548	0.0245386	0	0.00255626	0.0734073	0	0.159205	0.273847	0.100338	0	0.11275	0	0.00204175	0	0	0.596928	0.817781
GSE71118_GSM1827263	0	0.00257525	0.00691195	0.0183422	0	0.115273	0.00913318	0.00661119	0.00175733	0.00142891	0.0189049	0	0.000814048	0.211735	0.199457	0.37486	0.00401266	0	0.00897909	0	0.00917558	0.0100288	0	0.57462	0.818005
GSE71118_GSM1827264	0	0	0.0159754	0.197954	0	0	0.0469652	0.0529936	0	0.161765	0	0.0445761	0	0	0.100143	0.228374	0.033912	0	0.100385	0	0	0.0169568	0	0.544733	0.842922
GSE71118_GSM1827265	0	0.053446	0.0530541	0.0977014	0	0.0381236	0	0.0184223	0.056231	0	0	0.10328	0.148012	0	0.0322287	0.364329	0	0	0	0.0245348	0	0.0106369	0.675	-0.00194771	1.08939
GSE71118_GSM1827266	0.0095034	0	0.00831489	0.0127277	0	0.024213	0	0	0	0.0367565	0	0.0381477	0.0621654	0	0.0470933	0.468038	0.00680285	0	0.282821	0	0	0.00341644	0.003	0.359986	0.939656
GSE71118_GSM1827267	0	0.0800238	0.0325817	0.131838	0	0	0	0.00704213	0.0470352	0	0	0.0283399	0.120599	0.0460723	0.0172812	0.4406	0	0	0.0485866	0	0	0	0.087	0.128224	1.03754
GSE71118_GSM1827268	0	0	0.0109202	0.474911	0	0	0	0.075306	0.0439369	0.0437843	0	0.044216	0	0.0496574	0.128708	0.121083	0.00131298	0	0	0.00591197	0	0.000251659	0	0.528317	0.849382
GSE71118_GSM1827269	0	0.036679	0.0460017	0.0539678	0	0.147595	0	0.0147393	0.0351542	0	0	0.0447651	0.0839116	0	0.0621604	0.399036	0	0	0.0759897	0	0	0	0.382	0.0376153	1.0655
GSE71118_GSM1827270	0	0.0252805	0.0145965	0.0143874	0	0.028	0	0.0050798	0.0198393	0	0	0.00691826	0	0.479228	0.0350732	0.32049	0	0	0.0511069	0	0	0	0	0.665042	0.749035
GSE71118_GSM1827271	0	0	0.0249987	0	0	0.119379	0	0.0340962	0.0501575	0.00635639	0	0	0.0297508	0.359454	0.00166742	0.311108	0.00461873	0	0.0584143	0	0	0	0.044	0.165104	1.04986
GSE71118_GSM1827272	0	0.0387953	0.0168282	0.0388309	0	0.102637	0	0.00054259	0.0125062	0	0.0303509	0.0506874	0.104994	0	0.0406002	0.515182	0	0	0	0.0181561	0.0191582	0.0107305	0.012	0.295535	0.969093
GSE71118_GSM1827273	0	0.0225467	0.00896167	0.0434452	0	0.0469752	0.0673386	0	0	0	0.0224183	0	0	0.388114	0.0166286	0.285163	0	0	0	0.0886877	0	0.00972151	0	0.701879	0.728801
GSE71118_GSM1827274	0	0.0568401	0.0555892	0.111703	0	0.024956	0.00500453	0.0264645	0.0256214	0	0	0.0219351	0.0414519	0	0.164035	0.41777	0.0117767	0	0.036853	0	0	0	0.011	0.300757	0.966441
GSE71118_GSM1827275	0.026321	0	0.0372274	0.0986356	0	0	0	0.00480454	0.00157735	0.0188085	0	0.0399557	0.0663788	0	0.178188	0.431414	0.00201712	0	0.0946716	0	0	0	0	0.457917	0.888427
GSE71118_GSM1827276	0	0	0.154792	0.177257	0	0.0227038	0.0284121	0	0	0.0149154	0	0.000207366	0.0042997	0	0.0781596	0.479489	0.00259853	0	0.0293892	0	0	0.00777623	0	0.500165	0.865963
GSE71118_GSM1827277	0.0185735	0	0.103794	0.0961397	0	0	0.0369827	0.0668636	0.0370328	0.0657161	0	0	0.0299351	0	0.214673	0.232432	0.0198677	0	0.0779906	0	0	0	0	0.483883	0.874463
GSE71118_GSM1827278	0	0.0388676	0.030757	0.0481704	0	0.177104	0	0.0370415	0	0.128801	0	0.0436195	0	0	0.0979074	0.298507	0.0302297	0	0	0.0575816	0.00288995	0.00852339	0.007	0.332151	0.948277
GSE71118_GSM1827279	0	0.000904858	0.0478969	0.192218	0	0.0274524	0.0480649	0.0254472	0.020896	0.0427882	0	0.00565052	0	0.313986	0.167611	0.0738997	0	0	0	0.0256701	0	0.00751383	0	0.553751	0.833315
GSE71118_GSM1827280	0	0.00611586	0.00354619	0.0654477	0	0.13295	0.0271348	0.0440044	0	0.0190318	0	0.0133218	0	0.290648	0.159713	0.209105	0	0	0.0289802	0	0	0	0	0.633149	0.784094
GSE71118_GSM1827281	0	0	0.0214596	0.292742	0	0	0.0146092	0.069062	0.0293123	0.0715292	0	0.041076	0	0	0.188333	0.183331	0.0196863	0	0.0376583	0.0131645	0	0.018037	0	0.633586	0.783098
GSE71118_GSM1827282	0	0.0333275	0.0112512	0.0158978	0	0.0169746	0	0.00964388	0.0233603	0	0	0.00142494	0	0.266069	0.0167596	0.586376	0	0	0.0145045	0	0	0.00441043	0	0.501857	0.870702
GSE71118_GSM1827283	0	0.00764038	0.158311	0.0157738	0.00686619	0	0.0392561	0	0	0	0.0077318	0	0	0.518921	0.00586985	0.211969	0	0	0.0246632	0	0	0.00299738	0	0.788606	0.638636
GSE71118_GSM1827284	0	0	0.00914678	0.509821	0	0	0.0654101	0.0541667	0.0250172	0.103297	0	0	0.00768657	0	0.0537979	0.139281	0.0184455	0	0	0.00835653	0	0.00557351	0	0.650847	0.763214
GSE71118_GSM1827285	0	0.0062256	0.0470424	0.0754947	0	0.0854823	0	0.0174373	0	0	0	0.0345922	0	0.217839	0.0724656	0.409616	0	0	0	0.0249175	0	0.00888775	0.006	0.341481	0.951699
GSE71118_GSM1827286	0	0.023312	0.0103738	0.00682781	0	0.08231	0.0875471	0	0.00856028	0	0.0215433	0.00046741	0	0.412506	0.0179245	0.241748	0	0	0.0854488	0	0	0.00143064	0.001	0.397648	0.926439
GSE71118_GSM1827287	0	0.00251908	0.0135542	0.0630826	0	0.119701	0.00179645	0.00395238	0	0	0	0.00788555	0	0.407426	0.0152424	0.342576	0	0	0.0222643	0	0	0	0	0.706654	0.72101
GSE71118_GSM1827288	0	0.00613884	0.156136	0.127137	0	0.0760954	0	0.0665744	0.0346302	0.0781593	0	0.0223998	0.00515359	0.00494127	0.139575	0.112281	0.026861	0	0.132417	0	0	0.0114998	0	0.450246	0.89206
GSE71118_GSM1827289	0	0.0268225	0.00877235	0.0686048	0	0	0.00862498	0.012908	0.0439841	0	0.0114454	0	0.0222658	0.315348	0.0338502	0.41751	0	0	0.00961361	0	0	0.0202506	0.002	0.364535	0.948816
GSE71118_GSM1827290	0	0.0239594	0.0107365	0.0477491	0	0.122044	0	0.0210458	0	0	0.015306	0.0197518	0.000949616	0.22846	0.0490675	0.401432	0.0121206	0	0.0413053	0	0.00395845	0.00211413	0.003	0.361677	0.940137
GSE71118_GSM1827291	0	0	0.0212929	0.0217626	0	0.0439946	0.0213314	0	0.0207146	0	0	0.0206707	0	0.0393084	0.0122001	0.646564	0	0	0.142414	0	0	0.00974751	0.01	0.310112	0.972404
GSE71118_GSM1827292	0	0.0142871	0.0255083	0.0657263	0	0.382297	0	0.0364687	0	0	0	0.0840431	0	0.348029	0.00154138	0	0	0.0156696	0	0.0226164	0.00381352	0	0.408	0.0322274	1.11224
GSE71118_GSM1827293	0	0	0.0254292	0.0593064	0	0.071902	0.021082	0.0140245	0.00584554	0.0428406	0	0.00832772	0.082774	0.0399909	0.211011	0.287528	0	0	0.129859	0	0	7.92406e-05	0.01	0.302696	0.967562
GSE71118_GSM1827294	0	0.00138026	0.0087808	0.0474296	0	0.0968152	0	0	0	0	0	0.0455611	0.0257942	0	0.0163739	0.274156	0.0261284	0	0.398813	0	0.0587674	0	0.013	0.264651	0.986637
GSE71118_GSM1827295	0.00285852	0	0	0.022855	0	0.0477489	0.00733763	0	0.00704176	0	0.0305854	0	0.123074	0	0.00916129	0.704767	0	0.000495142	0.0408233	0	0	0.00325261	0.013	0.269305	1.00421
GSE71118_GSM1827296	0.0457208	0	0.0610492	0.146076	0	0	0.0738768	0.0838692	0	0.13809	0	0	0.0330023	0.0117547	0.118652	0.149508	0.0172057	0	0.107913	0	0	0.0132822	0	0.473125	0.882116
GSE71118_GSM1827297	0	0	0.00501819	0.206138	0	0	0.0170566	0.00231184	0	0.122411	0	0	0.00577642	0	0.321887	0.313494	0	0	0	0.00556846	0.000316022	2.1886e-05	0	0.572591	0.821627
GSE71118_GSM1827298	0	0.013316	0.0209452	0.00813385	0	0.137449	0.00540245	0.0475982	0.00686286	0.111186	0	0.0209395	0	0.252101	0.0934501	0.261206	0	0	0.00921724	0	0	0.0121927	0.002	0.384069	0.92666
GSE71118_GSM1827299	0.013314	0	0.109765	0.127234	0	0.0503267	0.0253409	0.0291898	0.023486	0.0704815	0	0	0.0462946	0.0476467	0.0955248	0.207481	0.0133236	0	0.124276	0	0	0.0163149	0.001	0.403397	0.914171
GSE71118_GSM1827300	0	0.024802	0.0100027	0.0304805	0	0.0541694	0	0.0102349	0.00126937	0.00362732	0	0.00707378	0	0.393241	0.121365	0.277476	0	0	0.0603363	0	0	0.00592204	0	0.703687	0.724522
GSE71118_GSM1827301	0	0.00288264	0.0252354	0.0705424	0	0	0	0.0352948	0.0413943	0	0	0.00966761	0.0462446	0.290631	0.0274404	0.432507	0	0	0.0156035	0	0	0.00255629	0	0.534972	0.844732
GSE71118_GSM1827302	0	0	0.0231991	0.0406088	0	0.0282534	0.00687557	0	0.0153861	0	0	0.0121444	0.265262	0	0.0745531	0.492175	0	0	0.0400711	0	0	0.00147127	0.007	0.33358	0.956788
GSE71118_GSM1827303	0	0.012501	0.0358223	0.090214	0	0.0863927	0	0.0309866	0.0284754	0.0632404	0	0.0309612	0.00792862	0	0.240228	0.334743	0.00260319	0.00425592	0.0168576	0	0	0.01479	0.018	0.239518	1.01039
GSE71118_GSM1827304	0	0	0.00928148	0.437259	0	0	0.0370116	0.0273244	0	0.0762725	0	0.076049	0.00886514	0	0.148529	0.145483	0.00546479	0	0.0214078	0	0	0.00705246	0	0.516456	0.857085
GSE71118_GSM1827305	0	0.0401724	0.0139907	0.0352715	0	0.129513	0.0182735	0	0	0	0	0.00809428	0.00697943	0	0.082436	0.482132	0.0031111	0	0.180027	0	0	0	0.001	0.399984	0.916882
GSE71118_GSM1827306	0	0.0504741	0.0128294	0.0255068	0	0.0428165	0.0185953	0.00675445	0	0.0153798	0	0.0162723	0.0166122	0	0.121091	0.47272	0.0314467	0	0.152563	0	0	0.0169398	0	0.469207	0.882434
GSE71118_GSM1827307	0	0.0154155	0.0481674	0.0375582	0	0.127908	0	0.0159411	0.0225677	0	0	0.0479059	0.0186252	0	0.107006	0.51108	0	0.00396378	0.0438614	0	0	0	0.181	0.082234	1.06487
GSE71118_GSM1827308	0	0.0127294	0.0480178	0.37835	0	0	0.0112424	0.0626668	0.0669447	0.0837569	0	0	0	0	0.123886	0.162503	0.0200639	0	0	0.0186819	0	0.0111571	0	0.566616	0.825328
GSE71118_GSM1827309	0.11454	0	0.447638	0.0675607	0	0.054235	0.0571352	0.0521344	0.0187184	0.00249723	0.020986	0	0	0.0564395	0.00137165	0.0920777	0	0.00821829	0	0.00504984	0	0.00139879	0	0.64553	0.769717
GSE71118_GSM1827310	0.00328324	0	0.00148793	0.0268182	0	0.0719638	0	0.00369568	0.00580447	0	0	0.0305799	0.111376	0	0.0131388	0.58754	0	0.00414025	0.130273	0	0	0.00989877	0.014	0.257648	0.994218
GSE71118_GSM1827311	0	0.00384745	0.00699907	0.0390575	0	0.00973785	0.0107351	0.00378711	0	0.0250514	0.00251417	0	0.0618861	0.366752	0.0263499	0.192854	0	0	0	0.0921587	0	0.15827	0	0.529365	0.848845
GSE71118_GSM1827312	0	0.0492589	0.0932979	0.176703	0	0	0.0450562	0.0343347	0.0284499	0.0517539	0	0	0	0.188862	0.095498	0.167187	0.0263123	0	0.029682	0.0004553	0	0.0131488	0	0.479454	0.878292
GSE71118_GSM1827313	0	0.0235218	0.0174654	0.0156057	0	0.00140603	0	0.00505168	0.00235867	0.000987256	0	0.014382	0	0.446392	0.0202612	0.402471	0	0	0.0500966	0	0	0	0	0.738421	0.683927
GSE71118_GSM1827314	0.0127507	0	0.0802628	0.049213	0	0.0390826	0.00962877	0.0047126	0	0.0193117	0	0.0341263	0.00674521	0	0.087411	0.301831	0.00375547	0	0.350625	0	0	0.000544357	0.009	0.320832	0.956278
GSE71118_GSM1827315	0	0.0144816	0.00794829	0.10778	0	0.14928	0	0.0207342	0.00193848	0.0649711	0	0.0131255	0.0173083	0	0.131504	0.307165	0.01044	0	0.153324	0	0	0	0.007	0.33186	0.9475
GSE71118_GSM1827316	0.00728113	0	0.00587816	0.00364622	0	0.106953	0	0.0121501	0.0204665	0.00696463	0	0.0227189	0.00259449	0.132754	0.0547241	0.549893	0	0	0.0739756	0	0	0	0.002	0.383853	0.931187
GSE71118_GSM1827317	0	0.0682686	0	0.0787273	0	0.0843088	0	0.0150226	0	0	0	0.0619504	0.101353	0.0172323	0.0388904	0.466626	0.0150372	0	0	0.0191852	0.0288582	0.00454025	0.042	0.167595	1.02448
GSE71118_GSM1827318	0	0.00581261	0.0184339	0.0472183	0	0	0.00366051	0.022517	0.0153426	0.0266165	0	0.00713173	0	0.443778	0.0525674	0.335637	0	0	0.0210491	0	0	0.000235967	0	0.694834	0.725917
GSE71118_GSM1827319	0	0.0460402	0.0323875	0.015488	0	0.127796	0.026536	0	0	0	0.0258975	0.00244815	0.090919	0	0.0126204	0.533755	0	0.0471292	0.0258639	0	0	0.0131201	0.027	0.20745	1.00828
GSE71118_GSM1827320	0.00514435	0.00196336	0.0197943	0	0	0.452678	0	0.0169185	0	0	0	0.0599137	0.0640251	0.292331	0.0653462	0	0	0	0	0.0218861	0	0	0.269	0.0583323	1.08655
GSE71118_GSM1827321	0.0099033	0	0.0102275	0.0952135	0	0.226655	0	0	0	0.0660445	0	0.0251139	0.058001	0	0.106952	0.246276	0.0143981	0	0.135234	0	0	0.00598128	0.002	0.362601	0.932768
GSE71118_GSM1827322	0	0.0443925	0.0189175	0.058899	0	0.0734588	0	0.0300143	0	0	0	0.0417574	0.0777007	0.0245349	0.0222017	0.380866	0.00503361	0	0.178004	0	0.030161	0.0140587	0.272	0.0579379	1.05723
GSE71118_GSM1827323	0	0.00469877	0.0179918	0.0825593	0	0.296614	0.00795211	0.0276281	0	0.0377842	0	0	0.000917359	0.191549	0.13664	0.155202	0	0	0.0248658	0.00245701	0	0.0131405	0.001	0.396892	0.919939
GSE71118_GSM1827324	0	0.0498299	0.0241934	0.0883076	0	0.0793454	0.0216518	0.0566576	0	0.0712847	0	0.000772788	0	0.0440235	0.143747	0.30203	0.0151512	0	0.0862139	0	0	0.0167913	0.027	0.204914	1.00207
GSE71118_GSM1827325	0	0.0305124	0.0708041	0.0635467	0	0.213592	0	0.024866	0.0331595	0	0.0211799	0.0235667	0.075629	0	0.0815961	0.349542	0	0.00466208	0.00734413	0	0	0	0.06	0.150217	1.02465
GSE71118_GSM1827326	0	0.0124007	0.00615036	0.0190437	0	0.0265665	0	0	0.0140331	0	0	0.0272507	0.0563123	0	0.0203693	0.270046	0	0	0.547827	0	0	0	0.005	0.351627	0.962565
GSE71118_GSM1827327	0	0.0120662	0.0487723	0.0347506	0	0.317499	0	0	0	0.00631077	0	0.0170047	0.161275	0	0.12513	0.206704	0	0	0.0467441	0	0	0.0237426	0.043	0.166146	1.01813
GSE71118_GSM1827328	0	0.0720208	0.0280449	0.0648726	0	0.108239	0	0.0195867	0.0400632	0	0	0.0188314	0.0146957	0.348537	0.0598112	0.186906	0	0	0	0.038391	0	0	0.015	0.248847	0.996525
GSE71118_GSM1827329	0	0	0.00174834	0.502115	0	0	0.0339389	0.0291588	0.00218834	0.126095	0	0.0136784	0	0	0.136531	0.151456	0.00106807	0	0	0.000444305	0	0.0015783	0	0.602577	0.797774
GSE71118_GSM1827330	0.00497905	0	0.0194912	0.0447989	0	0.115382	0	0	0.00600091	0	0	0.0296904	0.00865707	0.175648	0.0190651	0.277766	0.0375946	0	0.255896	0	0	0.00503158	0.224	0.0711159	1.06403
GSE71118_GSM1827331	0	0.132488	0.110218	0.210156	0	0.0243948	0	0.0179506	0.0705346	0	0	0.0400129	0.0250146	0.0118748	0.0748802	0.167889	0	0	0	0.052312	0.062274	0	0.878	-0.0239226	1.10106
GSE71118_GSM1827332	0.0190608	0	0.0131009	0.346473	0	0	0.186226	0.0335858	0	0.0684311	0	0.114732	0.00351578	0	0.0952088	0.0687944	0.0237874	0	0.0145487	0	0	0.0125352	0	0.505271	0.863299
GSE71118_GSM1827333	0	0.0552898	0.097296	0.0610554	0	0.0718668	0	0.0994977	0.0101748	0	0	0.047776	0.0256733	0	0.0182172	0.458413	0.00132378	0.00305254	0.0503643	0	0	0	0.377	0.0390654	1.07293
GSE71118_GSM1827334	0.00103281	0.000547295	0.00125453	0.0346469	0	0.191618	0.00283184	0.0214751	0.00217892	0	0	0.00345691	0.0236819	0.276601	0	0.392225	0	0	0	0.0414915	0.000126943	0.00683135	0.008	0.325042	0.966112
GSE71118_GSM1827335	0	0.0240778	0.0691157	0.0183932	0	0.21386	0	0.0297935	0.0775026	0	0	0.0761104	0.00912085	0	0.0426797	0.407868	0	0.0171599	0.0143186	0	0	0	0.405	0.0334424	1.07652
GSE71118_GSM1827336	0	0	0.00169952	0.545327	0	0	0.00601723	0.0381554	0.0527387	0.162791	0	0.0501232	0	0	0.0716414	0.0662832	0.00149958	0	0.00231155	0	0	0.00141257	0	0.509543	0.873291
GSE71118_GSM1827337	0	0.0918936	0.102267	0.211726	0	0.0410239	0.00940978	0.0627179	0.151224	0	0	0.0530159	0.030366	0.0158314	0.0482868	0.117008	0.0507505	0	0	0.014479	0	0	0.895	-0.0253579	1.11257
GSE71118_GSM1827338	0	0.00727717	0.00305017	0.00405077	0	0	0.00389973	0.0284392	0.0110594	0.0104259	0	0.0011653	0	0.6003	0.0897846	0.178665	0.0027273	0	0.059155	0	0	0	0	0.799224	0.616688
GSE71118_GSM1827339	0.0276279	0	0.122097	0.00637948	0	0.0790612	0	0.0253652	0.0462851	0.0653783	0.0183052	0	0.0266861	0.132424	0.183989	0.143077	0.0293386	0	0.0907767	0	0	0.00320892	0	0.513877	0.85923
GSE71118_GSM1827340	0.00727762	0.0150284	0.446902	0.0656727	0	0.0426406	0.0551841	0.0135891	0	0.0384493	0.00312592	0	0.00238179	0.065887	0.0171158	0.132718	0.0104767	0	0	0.0663736	0.00505315	0.0121232	0	0.65993	0.751308
GSE71118_GSM1827341	0.0160041	0	0.0690005	0.0799498	0	0	0.00158089	0.0424806	0.0197019	0.0429375	0	0.0330566	0.0751353	0	0.0618012	0.369765	0.0138111	0	0.174776	0	0	0	0.614	0.00510698	1.07631
GSE71118_GSM1827342	0.00169668	0	0.0079147	0	0	0.092702	0	0.0668812	0	0.0782032	0	0.0494925	0	0	0.0853614	0.147214	0.0365277	0	0.358199	0.0758074	0	0	0.057	0.154592	1.047
GSE71118_GSM1827343	0	0.01192	0.00647079	0.0402423	0	0	0.00772081	0.0162987	0.0331842	0	0.00867621	0	0.0105442	0.420166	0.0227623	0.366801	0	0	0.0369607	0	0	0.018253	0	0.521336	0.85655
GSE71118_GSM1827344	0.0135653	0.0699674	0.0483616	0.0674468	0	0.0733954	0.0713336	0	0	0.0393173	0	0	0	0.153313	0.100706	0.21408	0.0123016	0	0.133739	0	0	0.00247343	0.002	0.384889	0.922389
GSE71118_GSM1827345	0.00641334	0	0.0101465	0	0	0.209493	0	0.0259927	0.00336817	0	0	0.122436	0.00968454	0.35343	0.0614305	0.151324	0	0	0.00226106	0.04402	0	0	0.028	0.202922	1.02556
GSE71118_GSM1827346	0.00409652	0	0.00180638	0	0	0.187898	0	0.00827482	0.00904646	0	0	0.0316027	0	0	0.0124827	0.637488	4.12741e-05	0	0.101148	0	0	0.00611496	0.4	0.0344091	1.10048
GSE71118_GSM1827347	0.00111915	0.00136001	0.00223896	0	0	0.175257	0	0.0109093	0.0545921	0	0	0.120638	0.0196539	0	0.0101694	0.0447956	0	0	0	0.537072	0.0144567	0.0077377	0.023	0.22093	1.10279
GSE71118_GSM1827348	0.0289369	0	0.0301732	0.131431	0	0	0.0238115	0.0711283	0.0233625	0.0637867	0	0	0.0259507	0.343749	0.109415	0.109031	0.0211671	0	0	0.0180573	0	0	0	0.563422	0.829331
GSE71118_GSM1827349	0	0.00109714	0.009503	0	0	0.145956	0	0.025209	0.00408668	0.0459565	0.00299178	0	0	0.0495454	0.228626	0.149559	0	0	0	0.336077	0.00139279	0	0.349	0.0427913	1.14745
GSE71118_GSM1827350	0	0.0274874	0.0101649	0	0	0.0943771	0	0.0264914	0.0242237	0.000617603	0.00169691	0	0.035844	0	0.066572	0.077785	0	0	0	0.63474	0	0	0.028	0.200569	1.13839
GSE71118_GSM1827351	0	0	0.00528952	0.016099	0	0.0565131	0	0.0454825	0	0.0425554	0	0.0465258	0.0983347	0	0.225583	0.278013	0	0	0	0.185604	0	0	0.001	0.418472	0.916361
GSE71118_GSM1827352	0	0.0083913	0.0103063	0.0557977	0	0.0921372	0.0011592	0	0	0	0.00140972	0.000148439	0.0947384	0.015379	0.107722	0.57701	0.0112071	0	0	0.0245376	0	5.6009e-05	0.001	0.401319	0.921958
GSE71118_GSM1827353	0.0137466	0	0.00889816	0.0925105	0	0.0458021	0.00585995	0.0180068	0.00638464	0	0	0.0814631	0.254805	0	0.0124114	0.440427	0.000889602	0.00146868	0	0.00836891	0.00895823	0	0.017	0.24273	0.996828
GSE71118_GSM1827354	0	0.00309777	0.0283841	0.146944	0	0.103393	0.0123154	0	0	0	0.0213147	0	0	0.0701251	0.224394	0.291567	0	0	0.0909377	0	0	0.0075267	0.002	0.385676	0.928207
GSE71118_GSM1827355	0	0.00591935	0.018907	0.0370923	0	0.0661785	0	0.032039	0.0108639	0	0	0.0214561	0.009588	0	0.195063	0.12607	0	0.00482383	0	0.471371	0.000627696	0	0.02	0.225369	1.07858
GSE71118_GSM1827356	0.00777761	0	0.271389	0.0782656	0	0.062478	0.0136721	0.0648211	0.058446	0	0.00552221	0.0104962	0.0101706	0.0790232	0.196391	0.0857314	0.00174375	0	0.0312259	0.00894068	0	0.0139056	0.002	0.382163	0.939207
GSE71118_GSM1827357	0	0.015368	0.0161944	0.0120731	0	0.016276	0.0140266	0.00801053	0.0179969	0	0	0.0207824	0	0.36737	0.0114812	0.428458	0	0	0.0719627	0	0	0	0	0.662343	0.754187
GSE71118_GSM1827358	0	0.0108249	0.00767903	0.0562279	0	0.0250515	0.00995696	0.00664639	0.0110374	0	0	0.0125552	0.073473	0.103919	0.0392035	0.637086	0	0	0	0.0059487	0	0.000391176	0	0.537629	0.84309
GSE71118_GSM1827359	0	0.00611545	0.00495191	0.0730371	0	0.0987728	0	0.0181165	0	0.0453093	0	0.0121056	0.113525	0	0.0641862	0.522388	0.000725881	0	0.0343327	0	0	0.00643362	0.01	0.307038	0.964611
GSE71118_GSM1827360	0	0.0412166	0.0586304	0.110701	0	0.0766393	0	0.00714056	0.00324705	0	0.0049416	0	0.025376	0.0323876	0.0922909	0.511763	0	0	0.031749	0	0	0.00391725	0.043	0.166097	1.029
GSE71118_GSM1827361	0	0.0319052	0.141345	0.158902	0	0.0111085	0.044051	0.0773668	0.0403291	0.0376204	0.0303925	0	0	0.118359	0.0810529	0.171631	0.0159691	0	0.018238	0.00746092	0	0.014269	0	0.572295	0.831382
GSE71118_GSM1827362	0	0.0309961	0.0191288	0	0	0.16032	0.00104334	0.0170024	0	0	0	0.048714	0.0814787	0	0.0317924	0.488448	0.0032587	0	0.10297	0	0	0.0148481	0.104	0.113751	1.04387
GSE71118_GSM1827363	0	0.0341208	0.0426982	0.0800272	0	0.0247116	0.0346756	0.0682813	0.0299455	0.0561143	0.00109112	0	0	0.00401547	0.203084	0.310763	0	0	0.110472	0	0	0	0	0.647255	0.783562
GSE71118_GSM1827364	0	0.0309953	0.0160251	0.0580183	0	0	0	0.0343759	0.0198384	0.0534893	0	0.06261	0.00622635	0	0.0363496	0.409692	0.00533143	0	0.228775	0	0	0.038273	0.012	0.296933	0.96341
GSE71118_GSM1827365	0	0.0171036	0.0209614	0.0301757	0	0.0029531	0	0.0218741	0.0382627	0	0	0.0220081	0	0.438442	0.0244189	0.19974	0	0	0	0.184061	0	0	0	0.701105	0.721072
GSE71118_GSM1827366	0	0	0.0135949	0.0358425	0	0.165105	0	0.0200995	0	0	0	0.113416	0.0501734	0	0.0470237	0.275343	0	0.0134392	0	0.257216	0.0086842	6.27792e-05	0.068	0.143102	1.05402
GSE71118_GSM1827367	0	0.0617393	0.0535856	0.082258	0	0.0428679	0.00801678	0	0.0101718	0	0.0269124	0	0.109257	0.204201	0.0155381	0.341624	0.0166461	0	0.000974186	0	0	0.0262087	0.278	0.0563471	1.07906
GSE71118_GSM1827368	0.0788121	0	0.0288397	0.0458359	0	0	0	0.0619512	0.00932472	0.0225608	0	0.0392562	0.006177	0.0363306	0.1881	0.0319813	0	0	0	0.447528	0.00330212	0	0.002	0.365847	0.979338
GSE71118_GSM1827369	0.0180233	0	0.0101613	0.232253	0	0	0	0.0998335	0	0.119252	0	0.0494699	0.0293864	0.0227101	0.20236	0.084954	0	0	0	0.128905	0.00269121	0	0	0.572425	0.82042

## Sheet: Table S8
Table S8: Functional annotation of the differentially expressed basement membrane-related genes between the two distinct subypes.
GO											KEGG
ONTOLOGY	ID	Description	GeneRatio	BgRatio	pvalue	p.adjust	qvalue	geneID	Count		ID	Description	GeneRatio	BgRatio	pvalue	p.adjust	qvalue	geneID	Count
BP	GO:0030198	extracellular matrix organization	100/1340	395/18866	4.03084e-30	1.41614e-26	9.95375e-27	MYH11/DCN/ADAMTS2/LUM/CREB3L1/MMP2/COL4A6/FSCN1/FBN1/ITGA8/COL5A1/COL4A5/PDGFRA/FBLN2/ADAMTS8/BMP1/COL1A1/ANXA2/LAMA5/COL5A3/LAMA3/CDH1/LRP1/LOX/SPARC/PDPN/THSD4/DPP4/HAS1/HAPLN2/ADAMTS14/ITGAM/HAS3/NTN4/LAMA2/NPNT/ITGB2/TNFRSF1B/DPT/ADAM12/CTSV/POSTN/ITGA7/PTX3/MMP19/MFAP2/HAS2/COL1A2/CTSS/TIMP1/A2M/ADAMTS5/COL5A2/SERPINH1/COL12A1/SPP1/ADAMTS12/MMP14/LOXL1/ITGA3/SERPINE1/COL3A1/COL4A2/SLC2A10/FO…	100		hsa04610	Complement and coagulation cascades	31/686	86/8223	5.29911e-13	1.64802e-10	1.17138e-10	TFPI/PLAUR/VSIG4/CFH/F13A1/C1QC/C3AR1/C2/ITGAM/C1QB/PLAU/CFD/C1QA/ITGB2/CR1/A2M/C3/CD55/CLU/SERPINE1/C5AR1/MASP1/SERPINE2/PROCR/SERPINA1/SERPINB2/CFI/BDKRB1/THBD/BDKRB2/C1S	31
BP	GO:0043062	extracellular structure organization	100/1340	396/18866	5.03518e-30	1.41614e-26	9.95375e-27	MYH11/DCN/ADAMTS2/LUM/CREB3L1/MMP2/COL4A6/FSCN1/FBN1/ITGA8/COL5A1/COL4A5/PDGFRA/FBLN2/ADAMTS8/BMP1/COL1A1/ANXA2/LAMA5/COL5A3/LAMA3/CDH1/LRP1/LOX/SPARC/PDPN/THSD4/DPP4/HAS1/HAPLN2/ADAMTS14/ITGAM/HAS3/NTN4/LAMA2/NPNT/ITGB2/TNFRSF1B/DPT/ADAM12/CTSV/POSTN/ITGA7/PTX3/MMP19/MFAP2/HAS2/COL1A2/CTSS/TIMP1/A2M/ADAMTS5/COL5A2/SERPINH1/COL12A1/SPP1/ADAMTS12/MMP14/LOXL1/ITGA3/SERPINE1/COL3A1/COL4A2/SLC2A10/FO…	100		hsa04061	Viral protein interaction with cytokine and cytokine receptor	29/686	100/8223	1.21199e-09	1.88464e-07	1.33956e-07	CSF1R/CCL28/IL2RA/CSF1/TNFRSF1B/CCR1/IL20RB/IL10RA/IL18/CCR10/CCL26/CX3CL1/CCL13/CCL8/IL18R1/CXCL1/CCL4/CXCL13/TNFSF10/IL2RG/CCL18/CCL20/CXCL6/CXCL8/CXCL10/CXCL9/CCL5/CXCL14/IL6	29
BP	GO:0003012	muscle system process	106/1340	467/18866	1.39288e-27	2.61165e-24	1.83567e-24	MYOCD/PPP1R12B/MYH11/LMOD1/CNN1/KCNH2/SORBS1/MYLK/SLMAP/TPM3/CACNB2/MYL9/KCND3/CKMT2/TPM2/SYNM/ACTG2/TMOD1/TPM1/FBXO32/ATP2B4/FLNA/PLN/SLC8A1/CACNA1C/DTNA/TACR2/AKAP6/DMPK/RYR2/DRD2/ACTA2/KCNMA1/GNAO1/MYOM1/PPARGC1A/ADA/PDE4D/ADRA1A/CACNA1H/HAND2/DMD/SGCA/CASQ2/KCNN2/CRYAB/CALD1/ATP2B1/SMTN/NPNT/DES/AIF1/HEY2/TNFRSF1B/VCL/PDLIM5/TNNT3/SNTA1/P2RX1/MYOC/NMUR1/ADORA1/GPD1L/STAC3/PTAFR/CYBA/STAC2/TME…	106		hsa05150	Staphylococcus aureus infection	28/686	96/8223	2.03276e-09	2.10729e-07	1.49782e-07	CFH/FPR1/FCGR2A/C1QC/C3AR1/C2/ITGAM/C1QB/CFD/FCGR1A/C1QA/SELPLG/ITGB2/PTAFR/C3/HLA-DMB/FPR3/FCGR2B/C5AR1/MASP1/ICAM1/HLA-DMA/CFI/HLA-DRA/DEFB1/HLA-DQB1/HLA-DQA1/C1S	28
BP	GO:0006936	muscle contraction	91/1340	362/18866	3.05827e-27	4.30069e-24	3.02286e-24	MYOCD/PPP1R12B/MYH11/LMOD1/CNN1/KCNH2/SORBS1/MYLK/SLMAP/TPM3/CACNB2/MYL9/KCND3/CKMT2/TPM2/SYNM/ACTG2/TMOD1/TPM1/ATP2B4/FLNA/PLN/SLC8A1/CACNA1C/DTNA/TACR2/DMPK/RYR2/DRD2/ACTA2/KCNMA1/GNAO1/MYOM1/ADA/PDE4D/ADRA1A/CACNA1H/DMD/SGCA/CASQ2/KCNN2/CRYAB/CALD1/ATP2B1/SMTN/NPNT/DES/VCL/TNNT3/SNTA1/P2RX1/NMUR1/ADORA1/GPD1L/STAC3/PTAFR/STAC2/TMEM38A/PDE5A/CASQ1/GJC1/GJA1/GAMT/FGF13/ACTC1/FXYD1/SLC6A8/PTGER3/…	91		hsa04640	Hematopoietic cell lineage	28/686	99/8223	4.37947e-09	3.40504e-07	2.42023e-07	ANPEP/CD14/MME/CSF1R/CD9/CD4/ITGAM/IL2RA/CSF1/FCGR1A/CD33/CR1/IL1R1/CD55/ITGA3/HLA-DMB/ITGA4/HLA-DMA/ITGA1/CD38/HLA-DRA/HLA-DQB1/CD3D/HLA-DQA1/CD8A/CD2/CD36/IL6	28
BP	GO:0060326	cell chemotaxis	70/1340	311/18866	2.34499e-18	2.63812e-15	1.85427e-15	PLXNB3/PDGFRA/FCER1G/PDE4D/LOX/CSF1R/VEGFC/DPP4/C3AR1/LGMN/CXADR/SLIT2/CCL28/TRPM2/CSF1/ITGB2/AIF1/VAV1/GPSM3/CCR1/S100A9/HSPB1/SYK/ANXA1/LPAR1/CCRL2/CCR10/CCL26/LGALS9/LYN/RAC2/CH25H/CMKLR1/SERPINE1/CX3CL1/CCL13/FGF16/PDGFRB/BIN2/CXCL16/CCL8/C5AR1/F2RL1/CXCL1/CORO1A/ALOX5/ITGA1/SLAMF8/CCL4/EPHB1/GAS6/PLA2G7/PDGFD/HSD3B7/GREM1/CXCL13/AGTR1/SMOC2/CCL18/CCL20/S100A8/CXCL6/CXCL8/SEMA5A/CXCL10/CXCL9/…	70		hsa04380	Osteoclast differentiation	31/686	128/8223	3.75125e-08	2.33328e-06	1.65845e-06	SIRPA/MAPK10/MAPK13/CSF1R/FCGR2A/SPI1/TYROBP/NCF4/LILRB4/CSF1/FCGR1A/LILRB5/FYN/CYBA/IL1R1/TGFBR2/SYK/LILRB2/SOCS3/LILRB1/LILRB3/LCP2/BTK/TREM2/AKT3/FCGR2B/FOSL1/NCF2/FHL2/ACP5/PPARG	31
BP	GO:0055074	calcium ion homeostasis	89/1340	468/18866	6.38903e-18	5.98972e-15	4.21004e-15	JPH2/RYR3/ITPR1/ADCY5/CACNB2/XK/FAM20A/SLC25A23/ATP2B4/PDGFRA/PLN/SLC8A1/CACNA1C/AKAP6/SLC24A3/DMPK/KCNK3/RYR2/GNA15/DRD2/RIC3/FPR1/SV2A/PDE4D/THY1/ADRA1A/LRP1/DMD/CASQ2/CD4/C3AR1/GRIN2A/CCL28/ATP2B1/TRPM2/RGN/NCS1/CCR1/P2RX1/ADORA1/CIB2/FYN/CYBA/TMEM38A/PTPN6/GRIN2D/VDR/NOL3/CASQ1/LPAR1/CCRL2/CD55/CCR10/LYN/GJA1/MICU3/CNR1/CMKLR1/CX3CL1/CCL13/FPR3/TRPC4/CCL8/C5AR1/PTGER3/F2RL1/EDNRA/CORO1A/TRDN/…	89		hsa04510	Focal adhesion	41/686	203/8223	6.66445e-08	3.45441e-06	2.45532e-06	PPP1R12B/MYLK/MYL9/COL4A6/ITGA8/FLNA/COL4A5/PDGFRA/EMP1/COL1A1/LAMA5/MAPK10/LAMA3/PPP1R12A/EGF/VEGFC/PAK3/LAMA2/ACTN1/VAV1/VCL/ITGA7/FYN/COL1A2/SPP1/RAC2/ITGA3/COL4A2/PDGFRB/AKT3/ITGA4/TNXB/ITGA1/CCND1/PDGFD/THBS2/TNN/TNC/COMP/MYLPF/IBSP	41
BP	GO:0006874	cellular calcium ion homeostasis	87/1340	456/18866	1.23629e-17	9.93451e-15	6.98274e-15	JPH2/RYR3/ITPR1/ADCY5/CACNB2/XK/SLC25A23/ATP2B4/PDGFRA/PLN/SLC8A1/CACNA1C/AKAP6/SLC24A3/DMPK/KCNK3/RYR2/GNA15/DRD2/RIC3/FPR1/SV2A/PDE4D/THY1/ADRA1A/LRP1/DMD/CASQ2/CD4/C3AR1/GRIN2A/CCL28/ATP2B1/TRPM2/RGN/NCS1/CCR1/P2RX1/ADORA1/CIB2/FYN/CYBA/TMEM38A/PTPN6/GRIN2D/VDR/NOL3/CASQ1/LPAR1/CCRL2/CD55/CCR10/LYN/GJA1/MICU3/CNR1/CMKLR1/CX3CL1/CCL13/FPR3/TRPC4/CCL8/C5AR1/PTGER3/F2RL1/EDNRA/CORO1A/TRDN/GPR65/P…	87		hsa04512	ECM-receptor interaction	24/686	88/8223	1.2061e-07	5.35854e-06	3.80874e-06	COL4A6/ITGA8/COL4A5/COL1A1/LAMA5/SV2A/LAMA3/LAMA2/NPNT/ITGA7/COL1A2/SPP1/ITGA3/COL4A2/ITGA4/TNXB/ITGA1/SDC4/THBS2/TNN/TNC/COMP/CD36/IBSP	24
BP	GO:0045785	positive regulation of cell adhesion	83/1340	428/18866	2.57644e-17	1.81156e-14	1.27331e-14	SIRPA/TPM1/PLAUR/FLNA/FLOT2/FBLN2/S100A10/APBB1IP/ADA/DMTN/CSPG5/THY1/MAGI1/TNFSF9/HAVCR2/PDPN/CD276/CD4/CDK6/PAK3/DPP4/CCL28/CD86/LIMS2/CD209/LILRB4/IL2RA/CSF1/NPNT/ITGB2/AIF1/CD28/VAV1/MYOC/FYN/PTAFR/HAS2/TGFBR2/PTPN6/SYK/ANXA1/LILRB2/RHOD/TNFSF13B/DOCK8/SASH3/LILRB1/IL18/CD55/LGALS9/MYADM/LYN/ITGA3/DUSP26/CX3CL1/HLA-DMB/LIF/FOXF1/ITGA4/CORO1A/CCDC80/COL16A1/EGFL6/ALOX5/VNN1/ICAM1/ZBTB16/SDC4/P…	83		hsa04020	Calcium signaling pathway	45/686	240/8223	1.53194e-07	5.95542e-06	4.23299e-06	MYLK/SLC25A4/RYR3/ITPR1/ATP2B4/PDGFRA/PLN/SLC8A1/CACNA1C/TACR2/RYR2/GNA15/ADRA1A/CACNA1H/CASQ2/CAMK1/EGF/VEGFC/PHKA1/GRIN2A/ATP2B1/P2RX1/PTAFR/PHKG1/FGFR2/GRIN2D/CASQ1/PDE1C/ADCY2/PLCB4/GNAL/FGF16/PDGFRB/PTGER3/EDNRA/TRDN/PDGFD/CD38/AGTR1/GNA14/BDKRB1/ADORA2B/BDKRB2/ADRB2/PTGFR	45
BP	GO:0002685	regulation of leukocyte migration	54/1340	212/18866	6.41053e-17	4.00658e-14	2.81613e-14	STK10/ADA/THY1/CSF1R/CD9/VEGFC/DPP4/CD300A/C3AR1/LGMN/SLIT2/CCL28/CSF1/AIF1/GPSM3/CCR1/ADORA1/PTAFR/IL1R1/ANXA1/ECM1/DOCK8/LGALS9/LYN/MMP14/RAC2/CMKLR1/SERPINE1/CX3CL1/TREM2/CCL8/C5AR1/F2RL1/ITGA4/ICAM1/HMOX1/SLAMF8/CCL4/GAS6/PLA2G7/PDGFD/GREM1/CXCL13/BDKRB1/EMILIN1/CCL20/CXCL8/CXCL10/CCL5/CXCL14/IL33/IL6/WNT5A/APOD	54		hsa05416	Viral myocarditis	19/686	60/8223	1.93747e-07	6.69503e-06	4.75869e-06	DMD/SGCA/CXADR/CD86/LAMA2/ITGB2/CD28/FYN/CD55/RAC2/HLA-DMB/ICAM1/HLA-DMA/CCND1/SGCG/PRF1/HLA-DRA/HLA-DQB1/HLA-DQA1	19
BP	GO:0051480	regulation of cytosolic calcium ion concentration	73/1340	357/18866	1.17207e-16	6.5929e-14	4.634e-14	JPH2/RYR3/ITPR1/ADCY5/CACNB2/ATP2B4/PDGFRA/PLN/SLC8A1/CACNA1C/AKAP6/KCNK3/RYR2/GNA15/DRD2/RIC3/FPR1/PDE4D/THY1/ADRA1A/LRP1/DMD/CASQ2/CD4/C3AR1/GRIN2A/CCL28/ATP2B1/TRPM2/NCS1/CCR1/P2RX1/ADORA1/CIB2/FYN/CYBA/TMEM38A/PTPN6/GRIN2D/NOL3/CASQ1/LPAR1/CCRL2/CD55/CCR10/LYN/GJA1/CNR1/CMKLR1/CX3CL1/FPR3/TRPC4/C5AR1/PTGER3/F2RL1/EDNRA/CORO1A/TRDN/GPR65/PTPRC/CD38/CXCL13/AGTR1/BDKRB1/ATP1A2/BDKRB2/CD52/PTGFR/…	73		hsa04060	Cytokine-cytokine receptor interaction	51/686	295/8223	3.29407e-07	1.02445e-05	7.28162e-06	IL17B/TNFSF9/CSF1R/CD4/ACVRL1/CCL28/IL2RA/CSF1/TNFRSF1B/CCR1/CTF1/IL1R1/IL20RB/TGFBR2/TNFRSF8/TNFSF13B/IL10RA/OSM/IL18/CCR10/CCL26/CX3CL1/CCL13/CSF2RB/CXCL16/CCL8/IL18R1/LIF/CXCL1/CCL4/IL15RA/CD70/IL17D/TNFRSF19/CXCL13/TNFSF10/IL2RG/CCL18/IL32/CCL20/PRL/CXCL6/CXCL8/CXCL10/CXCL9/CCL5/CXCL14/IL33/IL6/INHBA/IL13RA2	51
BP	GO:0072503	cellular divalent inorganic cation homeostasis	89/1340	492/18866	1.65596e-16	8.46798e-14	5.95195e-14	JPH2/RYR3/ITPR1/ADCY5/CACNB2/XK/SLC25A23/ATP2B4/PDGFRA/PLN/SLC8A1/CACNA1C/AKAP6/SLC24A3/DMPK/KCNK3/RYR2/GNA15/DRD2/RIC3/FPR1/SV2A/PDE4D/THY1/ADRA1A/LRP1/DMD/CASQ2/CD4/C3AR1/GRIN2A/CCL28/ATP2B1/TRPM2/RGN/NCS1/CCR1/P2RX1/ADORA1/CIB2/FYN/CYBA/S100A9/TMEM38A/PTPN6/GRIN2D/VDR/NOL3/CASQ1/LPAR1/CCRL2/CD55/CCR10/LYN/GJA1/MICU3/CNR1/CMKLR1/CX3CL1/CCL13/FPR3/TRPC4/CCL8/C5AR1/PTGER3/F2RL1/EDNRA/CORO1A/TRDN/…	89		hsa05146	Amoebiasis	25/686	102/8223	6.17991e-07	1.74723e-05	1.2419e-05	COL4A6/COL4A5/COL1A1/LAMA5/GNA15/CD14/LAMA3/ITGAM/LAMA2/ITGB2/ACTN1/VCL/COL1A2/IL1R1/HSPB1/TLR2/PLCB4/TLR4/GNAL/COL3A1/COL4A2/CXCL1/GNA14/CXCL8/IL6	25
BP	GO:0001503	ossification	79/1340	412/18866	3.01732e-16	1.41437e-13	9.94127e-14	CREB3L1/PLXNB1/TMEM119/MMP2/CHRDL2/OSTF1/MRC2/SLC8A1/BMP1/COL1A1/SLC24A3/SIX2/SORT1/DKK1/HAND2/LOX/SPARC/PBX1/TP53INP2/CDK6/PDLIM7/VEGFC/ATP2B1/CSF1/INTU/NPNT/CCR1/MYOC/RUNX2/TOB1/COL1A2/FGFR2/TWIST2/COL5A2/BCOR/SEMA7A/WNT10B/ECM1/SPP1/PHEX/MMP14/RRAS2/SRGN/CTHRC1/ALPL/OMD/WNT11/ALOX5/VCAN/ZBTB16/CDH11/SMOC1/RANBP3L/FHL2/ID4/TWIST1/ACP5/ID3/MMP13/GREM1/CLEC11A/IGFBP3/CYP27B1/DLX5/TNN/FSTL3/CHRDL1…	79		hsa05140	Leishmaniasis	21/686	77/8223	7.43534e-07	1.92699e-05	1.36967e-05	MAPK13/CYBB/FCGR2A/NCF4/ITGAM/FCGR1A/ITGB2/CR1/CYBA/PTPN6/C3/TLR2/TLR4/HLA-DMB/ITGA4/EEF1A2/HLA-DMA/NCF2/HLA-DRA/HLA-DQB1/HLA-DQA1	21
BP	GO:0007204	positive regulation of cytosolic calcium ion concentration	66/1340	322/18866	3.11094e-15	1.34608e-12	9.4613e-13	JPH2/RYR3/ITPR1/ADCY5/CACNB2/ATP2B4/PDGFRA/PLN/SLC8A1/CACNA1C/AKAP6/RYR2/GNA15/DRD2/RIC3/FPR1/PDE4D/THY1/ADRA1A/LRP1/DMD/CASQ2/CD4/C3AR1/GRIN2A/CCL28/TRPM2/CCR1/CIB2/FYN/CYBA/TMEM38A/PTPN6/GRIN2D/NOL3/CASQ1/LPAR1/CCRL2/CD55/CCR10/LYN/GJA1/CNR1/CMKLR1/CX3CL1/FPR3/C5AR1/PTGER3/F2RL1/EDNRA/CORO1A/TRDN/GPR65/PTPRC/CD38/CXCL13/AGTR1/BDKRB1/ATP1A2/BDKRB2/CD52/PTGFR/CXCL10/ADM/CXCL9/CD36	66		hsa05323	Rheumatoid arthritis	23/686	93/8223	1.46745e-06	3.51059e-05	2.49525e-05	ATP6V0E2/CD86/CSF1/ITGB2/CD28/TNFSF13B/TLR2/IL18/TLR4/HLA-DMB/CXCL1/ICAM1/HLA-DMA/MMP1/ACP5/HLA-DRA/CCL20/CXCL6/CXCL8/HLA-DQB1/HLA-DQA1/CCL5/IL6	23
BP	GO:0030595	leukocyte chemotaxis	54/1340	232/18866	4.14878e-15	1.66692e-12	1.17164e-12	FCER1G/PDE4D/CSF1R/VEGFC/DPP4/C3AR1/LGMN/CXADR/SLIT2/TRPM2/CSF1/ITGB2/AIF1/VAV1/GPSM3/CCR1/S100A9/SYK/ANXA1/CCL26/LGALS9/LYN/RAC2/CH25H/CMKLR1/SERPINE1/CX3CL1/CCL13/CXCL16/CCL8/C5AR1/F2RL1/CXCL1/CORO1A/ALOX5/ITGA1/SLAMF8/CCL4/GAS6/PLA2G7/HSD3B7/GREM1/CXCL13/CCL18/CCL20/S100A8/CXCL6/CXCL8/CXCL10/CXCL9/CCL5/CXCL14/IL6/WNT5A	54		hsa04145	Phagosome	31/686	152/8223	2.18715e-06	4.8586e-05	3.4534e-05	MRC2/CD14/CYBB/FCGR2A/ATP6V0E2/NCF4/CD209/ITGAM/MSR1/MRC1/FCGR1A/ITGB2/CYBA/MARCO/CTSS/C3/TLR2/COLEC12/TLR4/HLA-DMB/FCGR2B/CORO1A/TUBA4A/HLA-DMA/NCF2/THBS2/HLA-DRA/HLA-DQB1/HLA-DQA1/COMP/CD36	31
BP	GO:0097529	myeloid leukocyte migration	51/1340	222/18866	4.20459e-14	1.57672e-11	1.10824e-11	SIRPA/FCER1G/PDE4D/CSF1R/CD9/VEGFC/DPP4/CD300A/C3AR1/LGMN/CXADR/SLIT2/CSF1/ITGB2/AIF1/VAV1/CCR1/S100A9/IL1R1/SYK/ANXA1/CCL26/LYN/MMP14/RAC2/CMKLR1/SERPINE1/CX3CL1/CCL13/TREM2/CCL8/C5AR1/CXCL1/ITGA1/SLAMF8/CCL4/PLA2G7/PDGFD/GREM1/CXCL13/EMILIN1/CCL18/CCL20/S100A8/CXCL6/CXCL8/CXCL10/ROR2/CXCL9/CCL5/IL6	51		hsa05410	Hypertrophic cardiomyopathy	22/686	90/8223	3.05456e-06	6.33313e-05	4.50146e-05	TPM3/CACNB2/PRKAA2/TPM2/TPM1/ITGA8/SLC8A1/CACNA1C/RYR2/DMD/PRKAG2/SGCA/LAMA2/DES/ITGA7/ITGA3/ACTC1/CACNG4/ITGA4/ITGA1/SGCG/IL6	22
BP	GO:0006816	calcium ion transport	76/1340	426/18866	6.08902e-14	2.14067e-11	1.50463e-11	JPH2/MYLK/RAMP1/RYR3/ITPR1/CACNB2/SLC25A23/ATP2B4/PLN/SLC8A1/CACNA1C/AKAP6/SLC24A3/ANXA2/RYR2/DRD2/PDE4D/THY1/ADRA1A/CACNA1H/DMD/CASQ2/CD4/EGF/GRIN2A/ATP2B1/TRPM2/RGN/TMEM37/CD33/NCS1/BSPRY/HSPA2/RGS9/CCR1/P2RX1/NMUR1/FYN/STAC3/CYBA/STAC2/CD84/TMEM38A/PTPN6/GRIN2D/VDR/NOL3/CASQ1/LILRB2/ANXA2P2/LILRB1/LYN/GJA1/MICU3/SLC25A25/CX3CL1/PDGFRB/TRPC4/CCL8/CACNG4/CORO1A/ICAM1/TRDN/CCL4/GAS6/PTPRC/TSPAN13…	76		hsa04514	Cell adhesion molecules	31/686	157/8223	4.46089e-06	8.67085e-05	6.16307e-05	CDH3/NFASC/ITGA8/NRXN3/CDH1/PTPRF/CD276/CD4/SIGLEC1/CD86/ITGAM/SELPLG/ITGB2/CD28/HLA-DMB/NCAM1/ITGA4/VCAN/ICAM1/LRRC4B/HLA-DMA/SDC4/PTPRC/SELL/ALCAM/HLA-DRA/HLA-DQB1/VCAM1/HLA-DQA1/CD8A/CD2	31
BP	GO:0032496	response to lipopolysaccharide	65/1340	334/18866	6.66356e-14	2.20486e-11	1.54974e-11	DCN/MAOB/TFPI/PTGES/SIRPA/LDOC1/CD14/PPARGC1A/PDE4D/SPARC/HAVCR2/TRIM6/HCK/CD86/MRC1/TNFRSF1B/CD180/PTAFR/LY86/S100A9/FGFR2/LILRB2/TLR2/IL10RA/LILRB1/IL18/CD55/LGALS9/LYN/GJA1/LOXL1/PALM3/CNR1/TLR4/SERPINE1/CX3CL1/ALPL/TREM2/CSF2RB/C5AR1/IRF8/CXCL1/ICAM1/CDK4/FMO1/GGT5/SLPI/ACP5/CXCL13/HPGD/BDKRB1/CYP27B1/GJB2/THBD/S100A8/CXCL6/CXCL8/PTGFR/CXCL10/ADM/CXCL9/CCL5/CD36/IL6/WNT5A	65		hsa04933	AGE-RAGE signaling pathway in diabetic complications	23/686	100/8223	5.57183e-06	0.000101932	7.2451e-05	MMP2/COL4A6/COL4A5/COL1A1/MAPK10/MAPK13/CYBB/VEGFC/COL1A2/TGFBR2/PLCB4/SERPINE1/COL3A1/COL4A2/AKT3/ICAM1/CDK4/CCND1/AGTR1/THBD/CXCL8/VCAM1/IL6	23
BP	GO:0070663	regulation of leukocyte proliferation	53/1340	240/18866	7.40961e-14	2.3155e-11	1.62751e-11	LMO1/PAWR/VSIG4/ADA/TNFSF9/CSF1R/HAVCR2/CD276/CD4/TYROBP/CD300A/CD86/CD209/IL2RA/CSF1/AIF1/CD28/TNFRSF1B/IL20RB/TGFBR2/PTPN6/PDE5A/LRRC32/SYK/ANXA1/LILRB2/TNFSF13B/SASH3/LILRB1/IL18/CD55/LGALS9/LYN/RAC2/TLR4/HLA-DMB/BTK/FCGR2B/CCL8/LST1/CORO1A/AHR/SDC4/PTPRC/CRTAM/CD70/CD38/GREM1/VCAM1/CCL5/IL33/IL6/SOX11	53		hsa05414	Dilated cardiomyopathy	22/686	96/8223	9.45461e-06	0.000163355	0.000116109	TPM3/ADCY5/CACNB2/TPM2/TPM1/ITGA8/PLN/SLC8A1/CACNA1C/RYR2/DMD/SGCA/LAMA2/DES/ITGA7/ADCY2/ITGA3/ACTC1/CACNG4/ITGA4/ITGA1/SGCG	22
BP	GO:0007159	leukocyte cell-cell adhesion	68/1340	364/18866	1.37438e-13	4.06889e-11	2.85993e-11	PAWR/SIRPA/VSIG4/FLOT2/STK10/GCNT1/ADA/THY1/FERMT3/TNFSF9/HAVCR2/CD276/CD4/PAK3/DPP4/CD300A/CCL28/CD86/CD209/LILRB4/IL2RA/SELPLG/ITGB2/AIF1/CD28/VAV1/FYN/PTAFR/HAS2/S100A9/IL20RB/TGFBR2/PTPN6/PDE5A/TNFAIP8L2/LRRC32/SYK/ANXA1/LILRB2/TNFSF13B/DOCK8/SASH3/LILRB1/IL18/CD55/LGALS9/KLF4/LYN/RAC2/HLA-DMB/CERCAM/FCGR2B/ITGA4/CORO1A/ALOX5/VNN1/ICAM1/ZBTB16/NT5E/SDC4/PTPRC/CRTAM/CD70/SELL/S100A8/VCAM1/CCL5…	68		hsa04022	cGMP-PKG signaling pathway	31/686	167/8223	1.65612e-05	0.000253123	0.000179915	KCNMB1/MYLK/CREB3L1/SLC25A4/ITPR1/ADCY5/MYL9/ATP2B4/PLN/SLC8A1/CACNA1C/KCNMA1/ADRA1A/PPP1R12A/ATP2B1/ADORA1/PDE5A/PDE3A/ADCY2/KCNMB4/PLCB4/AKT3/EDNRA/ADORA3/RGS2/AGTR1/CREB5/ATP1B1/ATP1A2/BDKRB2/ADRB2	31
BP	GO:1903522	regulation of blood circulation	60/1340	303/18866	2.81783e-13	7.92514e-11	5.5704e-11	KCNH2/RYR3/ITPR1/CACNB2/KCND3/TPM1/ATP2B4/FLNA/HSPB7/PLN/SLC8A1/CACNA1C/POPDC2/DMPK/KCNK3/RYR2/DRD2/GNAO1/ADA/PDE4D/ADRA1A/CACNA1H/DMD/CASQ2/KCNN2/CXADR/ATP2B1/DES/HEY2/SNTA1/P2RX1/ADORA1/GPD1L/PTAFR/TMEM38A/PDE5A/CASQ1/GJC1/GJA1/KCNMB4/FGF13/FXYD1/ABCC9/F2RL1/KCNE4/CACNG4/ICAM1/TRDN/ADORA3/NKX2-5/RGS2/CD38/AGTR1/SEMA3A/ATP1B1/ATP1A2/BDKRB2/STC1/ADM/DSG2	60		hsa04151	PI3K-Akt signaling pathway	53/686	354/8223	1.67705e-05	0.000253123	0.000179915	CREB3L1/COL4A6/PRKAA2/ITGA8/COL4A5/PDGFRA/COL1A1/LAMA5/LAMA3/MAGI1/CSF1R/LPAR5/CDK6/EGF/VEGFC/IL2RA/CSF1/LAMA2/GNG4/PIK3AP1/ITGA7/COL1A2/FGFR2/NTF3/SYK/LPAR1/SPP1/TLR2/OSM/GNG7/ITGA3/TLR4/COL4A2/FGF16/CCNE2/PDGFRB/AKT3/ITGA4/GNG8/TNXB/ITGA1/CDK4/CCND1/PDGFD/IL2RG/CREB5/THBS2/TNN/PRL/TNC/COMP/IL6/IBSP	53
BP	GO:0070661	leukocyte proliferation	61/1340	313/18866	3.71659e-13	9.87315e-11	6.93961e-11	LMO1/PAWR/VSIG4/ADA/TNFSF9/CSF1R/HAVCR2/CD276/CD4/TYROBP/CD300A/CD86/CD209/IL2RA/CSF1/AIF1/CD28/TNFRSF1B/CD180/FYN/IL20RB/TGFBR2/PTPN6/PDE5A/LRRC32/CTPS1/SYK/ANXA1/LILRB2/TNFSF13B/DOCK8/SASH3/LILRB1/IL18/CD55/LGALS9/LYN/RAC2/CLU/TLR4/CX3CL1/HLA-DMB/BTK/TREM2/FCGR2B/CCL8/F2RL1/LST1/CORO1A/AHR/SDC4/PTPRC/CRTAM/CD70/CD38/GREM1/VCAM1/CCL5/IL33/IL6/SOX11	61		hsa04668	TNF signaling pathway	24/686	114/8223	1.75123e-05	0.000253123	0.000179915	CREB3L1/TRAF5/MAPK10/MAPK13/VEGFC/CSF1/TNFRSF1B/MLKL/SOCS3/MMP14/CX3CL1/AKT3/IL18R1/LIF/CXCL1/MMP9/ICAM1/CREB5/CCL20/CXCL6/CXCL10/VCAM1/CCL5/IL6	24
BP	GO:0003015	heart process	59/1340	297/18866	3.8615e-13	9.87315e-11	6.93961e-11	KCNH2/RYR3/ITPR1/CACNB2/KCND3/TPM1/ATP2B4/FLNA/HSPB7/PLN/SLC8A1/CACNA1C/POPDC2/DMPK/KCNK3/RYR2/DRD2/GNAO1/ADA/PDE4D/ADRA1A/CACNA1H/DMD/CASQ2/KCNN2/CXADR/ATP2B1/DES/HEY2/SNTA1/ADORA1/GPD1L/FYN/YAP1/TMEM38A/PDE5A/CASQ1/GJC1/GJA1/FGF13/ACTC1/FXYD1/ABCC9/KCNE4/CACNG4/PPP1R13L/TRDN/ADORA3/SGCG/NKX2-5/RGS2/SEMA3A/ATP1B1/ATP1A2/STC1/TNNI2/ADM/MYL1/DSG2	59		hsa04926	Relaxin signaling pathway	26/686	129/8223	1.79058e-05	0.000253123	0.000179915	CREB3L1/ADCY5/MMP2/COL4A6/COL4A5/COL1A1/GNA15/MAPK10/ACTA2/GNAO1/MAPK13/VEGFC/GNG4/COL1A2/TGFBR2/GNG7/ADCY2/PLCB4/COL3A1/COL4A2/AKT3/GNG8/MMP9/MMP1/MMP13/CREB5	26
BP	GO:0002237	response to molecule of bacterial origin	66/1340	356/18866	4.56506e-13	1.11645e-10	7.8473e-11	DCN/MAOB/TFPI/PTGES/SIRPA/LDOC1/CD14/PPARGC1A/PDE4D/SPARC/HAVCR2/TRIM6/HCK/CD86/MRC1/TNFRSF1B/CD180/PTAFR/LY86/S100A9/FGFR2/LILRB2/TLR2/IL10RA/LILRB1/IL18/CD55/LGALS9/LYN/GJA1/LOXL1/PALM3/CNR1/TLR4/SERPINE1/CX3CL1/ALPL/TREM2/CSF2RB/FCGR2B/C5AR1/IRF8/CXCL1/ICAM1/CDK4/FMO1/GGT5/SLPI/ACP5/CXCL13/HPGD/BDKRB1/CYP27B1/GJB2/THBD/S100A8/CXCL6/CXCL8/PTGFR/CXCL10/ADM/CXCL9/CCL5/CD36/IL6/WNT5A	66		hsa04611	Platelet activation	24/686	124/8223	7.41001e-05	0.000967071	0.000687375	MYLK/ITPR1/ADCY5/COL1A1/FCER1G/APBB1IP/MAPK13/FERMT3/RASGRP2/PPP1R12A/TBXAS1/FCGR2A/P2RX1/FYN/COL1A2/VAMP8/SYK/LYN/LCP2/ADCY2/PLCB4/COL3A1/BTK/AKT3	24
BP	GO:0032944	regulation of mononuclear cell proliferation	49/1340	221/18866	5.539e-13	1.2982e-10	9.12478e-11	LMO1/PAWR/VSIG4/ADA/TNFSF9/HAVCR2/CD276/CD4/TYROBP/CD300A/CD86/CD209/IL2RA/CSF1/AIF1/CD28/TNFRSF1B/IL20RB/TGFBR2/PTPN6/PDE5A/LRRC32/SYK/ANXA1/LILRB2/TNFSF13B/SASH3/LILRB1/IL18/CD55/LGALS9/LYN/RAC2/TLR4/HLA-DMB/BTK/FCGR2B/LST1/CORO1A/AHR/SDC4/PTPRC/CRTAM/CD70/CD38/VCAM1/CCL5/IL6/SOX11	49		hsa05152	Tuberculosis	31/686	180/8223	7.46293e-05	0.000967071	0.000687375	LSP1/MRC2/FCER1G/CD14/MAPK10/MAPK13/FCGR2A/CD209/ITGAM/MRC1/FCGR1A/ITGB2/CR1/CTSS/VDR/SYK/C3/TLR2/IL10RA/IL18/TLR4/HLA-DMB/AKT3/FCGR2B/CORO1A/HLA-DMA/CYP27B1/HLA-DRA/HLA-DQB1/HLA-DQA1/IL6	31
BP	GO:0030199	collagen fibril organization	23/1340	55/18866	6.52991e-13	1.46923e-10	1.03269e-10	ADAMTS2/LUM/COL5A1/COL1A1/ANXA2/COL5A3/LOX/ADAMTS14/DPT/COL1A2/COL5A2/SERPINH1/COL12A1/LOXL1/COL3A1/TNXB/GREM1/EMILIN1/SFRP2/ACAN/COMP/FMOD/COL11A1	23		hsa05142	Chagas disease	21/686	102/8223	8.18951e-05	0.00101877	0.000724125	GNA15/MAPK10/GNAO1/MAPK13/C1QC/C1QB/C1QA/TGFBR2/C3/TLR2/PLCB4/TLR4/SERPINE1/GNAL/AKT3/GNA14/BDKRB2/CXCL8/CD3D/CCL5/IL6	21
BP	GO:0022407	regulation of cell-cell adhesion	75/1340	439/18866	8.65818e-13	1.87316e-10	1.3166e-10	CELSR2/PAWR/SIRPA/PLAUR/VSIG4/FLOT2/ADA/CDH1/DMTN/THY1/MAGI1/FERMT3/TNFSF9/HAVCR2/PDPN/CD9/CD276/CD4/PAK3/DPP4/CD300A/CCL28/CD86/CD209/LILRB4/IL2RA/ITGB2/AIF1/CD28/VAV1/FYN/PTAFR/HAS2/IL20RB/TGFBR2/PTPN6/PDE5A/TNFAIP8L2/LRRC32/SYK/ANXA1/LILRB2/TNFSF13B/DOCK8/SASH3/LILRB1/IL18/CD55/LGALS9/KLF4/MYADM/LYN/CX3CL1/HLA-DMB/TENM3/FCGR2B/ITGA4/CORO1A/ALOX5/SERPINE2/VNN1/ICAM1/ZBTB16/SDC4/PTPRC/CRTAM/FXYD…	75		hsa04974	Protein digestion and absorption	21/686	103/8223	9.49865e-05	0.00113618	0.000807577	COL4A6/COL5A1/COL4A5/SLC8A1/COL1A1/COL5A3/SLC1A5/MME/DPP4/XPNPEP2/COL1A2/COL5A2/COL12A1/COL3A1/COL4A2/COL16A1/ATP1B1/COL10A1/ATP1A2/ELN/COL11A1	21
BP	GO:0010959	regulation of metal ion transport	70/1340	396/18866	9.63204e-13	1.96887e-10	1.38387e-10	KCNMB1/JPH2/KCNH2/MYLK/SLMAP/CACNB2/ATP2B4/FLNA/PLN/SLC8A1/CACNA1C/AKAP6/DMPK/RYR2/DRD2/FHL1/PDE4D/THY1/DMD/CASQ2/KCNN2/CD4/EGF/ATP2B1/RGN/CD33/HSPA2/RGS9/CCR1/PTPN3/SNTA1/P2RX1/ADORA1/GPD1L/FYN/STAC3/CYBA/STAC2/CD84/TMEM38A/PTPN6/CASQ1/LILRB2/LILRB1/LYN/GJA1/DPP6/CX3CL1/TREM2/FGF13/PDGFRB/FXYD1/KCNE4/CORO1A/SERPINE2/ICAM1/TRDN/CCL4/FXYD5/NKX2-5/TSPAN13/RRAD/BDKRB1/ATP1B1/ATP1A2/STC1/ADRB2/CXCL10…	70		hsa04062	Chemokine signaling pathway	32/686	192/8223	0.000109581	0.00126221	0.000897153	ADCY5/RASGRP2/HCK/CCL28/GNG4/VAV1/CCR1/WAS/CCR10/CCL26/LYN/GNG7/RAC2/ADCY2/PLCB4/CX3CL1/CCL13/AKT3/CXCL16/CCL8/CXCL1/GNG8/CCL4/CXCL13/CCL18/CCL20/CXCL6/CXCL8/CXCL10/CXCL9/CCL5/CXCL14	32
BP	GO:0060047	heart contraction	57/1340	287/18866	9.80058e-13	1.96887e-10	1.38387e-10	KCNH2/RYR3/ITPR1/CACNB2/KCND3/TPM1/ATP2B4/FLNA/HSPB7/PLN/SLC8A1/CACNA1C/POPDC2/DMPK/KCNK3/RYR2/DRD2/GNAO1/ADA/PDE4D/ADRA1A/CACNA1H/DMD/CASQ2/KCNN2/CXADR/ATP2B1/DES/HEY2/SNTA1/ADORA1/GPD1L/TMEM38A/PDE5A/CASQ1/GJC1/GJA1/FGF13/ACTC1/FXYD1/ABCC9/KCNE4/CACNG4/PPP1R13L/TRDN/ADORA3/SGCG/NKX2-5/RGS2/SEMA3A/ATP1B1/ATP1A2/STC1/TNNI2/ADM/MYL1/DSG2	57		hsa04672	Intestinal immune network for IgA production	13/686	49/8223	0.000132106	0.00142548	0.00101321	CCL28/CD86/CD28/TNFSF13B/CCR10/HLA-DMB/ITGA4/HLA-DMA/IL15RA/HLA-DRA/HLA-DQB1/HLA-DQA1/IL6	13
BP	GO:0050670	regulation of lymphocyte proliferation	48/1340	219/18866	1.49641e-12	2.90253e-10	2.04012e-10	LMO1/PAWR/VSIG4/ADA/TNFSF9/HAVCR2/CD276/CD4/TYROBP/CD300A/CD86/CD209/IL2RA/AIF1/CD28/TNFRSF1B/IL20RB/TGFBR2/PTPN6/PDE5A/LRRC32/SYK/ANXA1/LILRB2/TNFSF13B/SASH3/LILRB1/IL18/CD55/LGALS9/LYN/RAC2/TLR4/HLA-DMB/BTK/FCGR2B/LST1/CORO1A/AHR/SDC4/PTPRC/CRTAM/CD70/CD38/VCAM1/CCL5/IL6/SOX11	48		hsa05133	Pertussis	17/686	76/8223	0.000132923	0.00142548	0.00101321	CD14/MAPK10/MAPK13/CFL2/C1QC/C2/ITGAM/C1QB/C1QA/ITGB2/C3/TLR4/IRF8/CXCL6/CXCL8/C1S/IL6	17
BP	GO:0070838	divalent metal ion transport	78/1340	471/18866	1.559e-12	2.92313e-10	2.0546e-10	JPH2/MYLK/RAMP1/RYR3/ITPR1/CACNB2/NIPAL4/SLC25A23/ATP2B4/PLN/SLC8A1/CACNA1C/AKAP6/SLC24A3/ANXA2/RYR2/DRD2/PDE4D/THY1/ADRA1A/CACNA1H/DMD/CASQ2/CD4/EGF/GRIN2A/ATP2B1/SLC39A11/TRPM2/RGN/TMEM37/CD33/NCS1/BSPRY/HSPA2/RGS9/CCR1/P2RX1/NMUR1/FYN/STAC3/CYBA/STAC2/CD84/TMEM38A/PTPN6/GRIN2D/VDR/NOL3/CASQ1/LILRB2/ANXA2P2/LILRB1/LYN/GJA1/MICU3/SLC25A25/CX3CL1/PDGFRB/TRPC4/CCL8/CACNG4/CORO1A/ICAM1/TRDN/CCL4/GA…	78		hsa05412	Arrhythmogenic right ventricular cardiomyopathy	17/686	77/8223	0.000157622	0.00158377	0.00112572	CACNB2/ITGA8/SLC8A1/CACNA1C/RYR2/DMD/SGCA/LAMA2/DES/ITGA7/GJA1/ITGA3/CACNG4/ITGA4/ITGA1/SGCG/DSG2	17
BP	GO:0060537	muscle tissue development	71/1340	409/18866	1.62595e-12	2.95032e-10	2.07371e-10	MYOCD/MYH11/DCN/ASB2/PGM5/CSRP1/JPH2/MYLK/XK/RBM24/TPM1/ITGA8/PDGFRA/PLN/SLC8A1/POPDC2/AKAP6/RYR2/MYOM1/PPARGC1A/ADRA1A/CFL2/SVIL/DKK1/LOX/MEIS1/CXADR/TP73/NR2F2/HEY2/PDLIM5/STAC3/YAP1/FGFR2/TGFBR2/CSRP2/CASQ1/WNT10B/GJC1/GJA1/COL3A1/FHOD3/MEOX2/PDGFRB/ALPK3/ACTC1/PI16/ACTA1/PPP1R13L/WNT2/KCNK2/EPHB1/FHL2/SGCG/NKX2-5/RGS2/ATF3/TWIST1/MEGF10/CHRNA1/GREM1/HLF/RBP4/VGLL2/IGFBP5/MYLPF/ELN/WNT5A/SOX11…	71		hsa04261	Adrenergic signaling in cardiomyocytes	27/686	154/8223	0.000157868	0.00158377	0.00112572	CREB3L1/TPM3/ADCY5/CACNB2/TPM2/TPM1/ATP2B4/PLN/SLC8A1/CACNA1C/POPDC2/RYR2/MAPK13/ADRA1A/ATP2B1/PPP1R1A/ADCY2/PLCB4/AKT3/ACTC1/CACNG4/KCNK2/AGTR1/CREB5/ATP1B1/ATP1A2/ADRB2	27
BP	GO:0031589	cell-substrate adhesion	65/1340	359/18866	2.08988e-12	3.67362e-10	2.5821e-10	SORBS1/ITGA8/FLNA/FBLN2/S100A10/COL1A1/LAMA5/COL5A3/DMTN/CSPG5/THY1/LRP1/FERMT3/PDPN/CDK6/ACVRL1/KANK1/SIGLEC1/CCL28/LIMS2/NTN4/CSF1/NPNT/PLAU/ITGB2/ACTN1/VCL/MACF1/POSTN/MYOC/ITGA7/FERMT2/HAS2/RHOD/ADAMTS12/MYADM/LYVE1/MMP14/RAC2/ITGA3/SERPINE1/COL3A1/CX3CL1/PPFIA2/EPHA3/FOXF1/ITGA4/CORO1A/CCDC80/COL16A1/EGFL6/SNED1/ITGA1/SDC4/ITGBL1/EPHB1/GAS6/GREM1/SMOC2/EMILIN1/VIT/TNN/VCAM1/CD36/APOD	65		hsa05144	Malaria	13/686	50/8223	0.000165126	0.00160482	0.00114068	LRP1/ITGB2/CR1/TLR2/IL18/TLR4/ICAM1/THBS2/CXCL8/VCAM1/COMP/CD36/IL6	13
BP	GO:0002687	positive regulation of leukocyte migration	37/1340	142/18866	2.38825e-12	4.07089e-10	2.86133e-10	THY1/CSF1R/VEGFC/C3AR1/LGMN/CSF1/AIF1/GPSM3/CCR1/PTAFR/IL1R1/DOCK8/LGALS9/MMP14/RAC2/CMKLR1/SERPINE1/CX3CL1/TREM2/CCL8/C5AR1/F2RL1/ITGA4/ICAM1/CCL4/GAS6/PLA2G7/PDGFD/CXCL13/BDKRB1/CCL20/CXCL8/CXCL10/CCL5/CXCL14/IL6/WNT5A	37		hsa05134	Legionellosis	14/686	57/8223	0.000180684	0.00170281	0.00121032	CD14/ITGAM/ITGB2/HSPA2/CR1/C3/TLR2/IL18/TLR4/CXCL1/EEF1A2/CXCL8/HSPA6/IL6	14
BP	GO:0022409	positive regulation of cell-cell adhesion	55/1340	279/18866	3.35639e-12	5.40275e-10	3.79747e-10	SIRPA/PLAUR/FLOT2/ADA/DMTN/THY1/MAGI1/TNFSF9/HAVCR2/PDPN/CD276/CD4/PAK3/DPP4/CD86/CD209/LILRB4/IL2RA/ITGB2/AIF1/CD28/VAV1/FYN/PTAFR/HAS2/TGFBR2/PTPN6/SYK/ANXA1/LILRB2/TNFSF13B/DOCK8/SASH3/LILRB1/IL18/CD55/LGALS9/LYN/CX3CL1/HLA-DMB/ITGA4/CORO1A/ALOX5/VNN1/ICAM1/ZBTB16/PTPRC/CD70/MEGF10/CXCL13/FSTL3/VCAM1/CCL5/IL6/WNT5A	55		hsa04024	cAMP signaling pathway	35/686	225/8223	0.000217709	0.0019914	0.00141545	CREB3L1/ADCY5/MYL9/ATP2B4/GABBR1/PLN/CACNA1C/POPDC2/RYR2/DRD2/MAPK10/PDE4D/VIPR2/PPP1R12A/GRIN2A/ATP2B1/VAV1/ADORA1/GRIN2D/GABBR2/PDE3A/RAC2/RRAS2/ADCY2/AKT3/FXYD1/PTGER3/SSTR1/EDNRA/KCNK2/SUCNR1/CREB5/ATP1B1/ATP1A2/ADRB2	35
BP	GO:0072511	divalent inorganic cation transport	78/1340	478/18866	3.36171e-12	5.40275e-10	3.79747e-10	JPH2/MYLK/RAMP1/RYR3/ITPR1/CACNB2/NIPAL4/SLC25A23/ATP2B4/PLN/SLC8A1/CACNA1C/AKAP6/SLC24A3/ANXA2/RYR2/DRD2/PDE4D/THY1/ADRA1A/CACNA1H/DMD/CASQ2/CD4/EGF/GRIN2A/ATP2B1/SLC39A11/TRPM2/RGN/TMEM37/CD33/NCS1/BSPRY/HSPA2/RGS9/CCR1/P2RX1/NMUR1/FYN/STAC3/CYBA/STAC2/CD84/TMEM38A/PTPN6/GRIN2D/VDR/NOL3/CASQ1/LILRB2/ANXA2P2/LILRB1/LYN/GJA1/MICU3/SLC25A25/CX3CL1/PDGFRB/TRPC4/CCL8/CACNG4/CORO1A/ICAM1/TRDN/CCL4/GA…	78		hsa04270	Vascular smooth muscle contraction	24/686	134/8223	0.000258958	0.00230103	0.00163553	KCNMB1/PPP1R12B/MYH11/MYLK/RAMP1/ITPR1/ADCY5/MYL9/PPP1R14A/ACTG2/CACNA1C/ACTA2/KCNMA1/ADRA1A/PPP1R12A/CALD1/PLA2G2A/ADCY2/KCNMB4/PLCB4/EDNRA/AGTR1/ADORA2B/ADM	24
BP	GO:0050921	positive regulation of chemotaxis	37/1340	144/18866	3.77195e-12	5.89368e-10	4.14253e-10	CSF1R/VEGFC/C3AR1/LGMN/SLIT2/CSF1/AIF1/GPSM3/CCR1/ARTN/HSPB1/NTF3/LPAR1/CCL26/LGALS9/RAC2/CMKLR1/SERPINE1/FGF16/TREM2/PDGFRB/C5AR1/F2RL1/CCL4/GAS6/SUCNR1/PLA2G7/PDGFD/CXCL13/SMOC2/CXCL8/SEMA5A/CXCL10/CCL5/CXCL14/IL6/WNT5A	37		hsa05205	Proteoglycans in cancer	32/686	205/8223	0.0003765	0.00325254	0.00231184	PPP1R12B/DCN/LUM/ITPR1/MMP2/PLAUR/FLNA/COL1A1/MAPK13/PPP1R12A/HCLS1/PLAU/VAV1/COL1A2/PTPN6/TWIST2/WNT10B/TLR2/RRAS2/WNT5B/TLR4/AKT3/TIMP3/WNT11/MMP9/WNT2/SDC4/CCND1/WNT2B/FZD6/TWIST1/WNT5A	32
BP	GO:0008016	regulation of heart contraction	52/1340	256/18866	3.98116e-12	6.05244e-10	4.25412e-10	KCNH2/RYR3/ITPR1/CACNB2/KCND3/TPM1/ATP2B4/FLNA/HSPB7/PLN/SLC8A1/CACNA1C/POPDC2/DMPK/KCNK3/RYR2/DRD2/GNAO1/ADA/PDE4D/ADRA1A/CACNA1H/DMD/CASQ2/KCNN2/CXADR/ATP2B1/DES/HEY2/SNTA1/ADORA1/GPD1L/TMEM38A/PDE5A/CASQ1/GJC1/GJA1/FGF13/FXYD1/ABCC9/KCNE4/CACNG4/TRDN/ADORA3/NKX2-5/RGS2/SEMA3A/ATP1B1/ATP1A2/STC1/ADM/DSG2	52		hsa04657	IL-17 signaling pathway	18/686	94/8223	0.000656099	0.00551478	0.0039198	MAPK4/TRAF5/IL17B/MAPK10/MAPK13/S100A9/FOSL1/CXCL1/MMP9/MMP1/IL17D/MMP13/CCL20/S100A8/CXCL6/CXCL8/CXCL10/IL6	18
BP	GO:0006941	striated muscle contraction	41/1340	178/18866	1.19932e-11	1.77531e-09	1.24782e-09	KCNH2/CACNB2/KCND3/SYNM/TPM1/FLNA/PLN/SLC8A1/CACNA1C/DTNA/DMPK/RYR2/PDE4D/ADRA1A/DMD/CASQ2/KCNN2/TNNT3/SNTA1/ADORA1/GPD1L/STAC3/STAC2/TMEM38A/PDE5A/CASQ1/GJC1/GJA1/FGF13/ACTC1/KCNE4/PPP1R13L/NKX2-5/RGS2/CHRNA1/ATP1B1/ATP1A2/STC1/TNNI2/MYL1/DSG2	41		hsa04934	Cushing syndrome	25/686	155/8223	0.000988325	0.00808866	0.00574926	CREB3L1/ITPR1/ADCY5/CACNA1C/KCNK3/CACNA1H/PBX1/CDK6/WNT10B/ADCY2/PLCB4/WNT5B/CCNE2/WNT11/WNT2/AHR/KCNK2/CDK4/CCND1/WNT2B/FZD6/AGTR1/CREB5/RASD1/WNT5A	25
BP	GO:0002576	platelet degranulation	34/1340	129/18866	1.30372e-11	1.88036e-09	1.32166e-09	FLNA/FCER1G/F13A1/DMTN/FAM3C/FERMT3/SPARC/CD9/EGF/VEGFC/CFD/ACTN1/VCL/P2RX1/TAGLN2/ENDOD1/TIMP1/A2M/SYK/ECM1/LYN/SRGN/CLU/SERPINE1/TIMP3/TUBA4A/RAB27B/GAS6/ITIH3/SERPINA1/PCDH7/PLEK/CD36/ISLR	34		hsa04015	Rap1 signaling pathway	31/686	210/8223	0.00120441	0.00960438	0.0068266	ADCY5/PDGFRA/DRD2/APBB1IP/FPR1/GNAO1/CDH1/MAPK13/MAGI1/CSF1R/LPAR5/RASGRP2/EGF/VEGFC/GRIN2A/ITGAM/CSF1/ITGB2/VAV1/FGFR2/LPAR1/LCP2/RAC2/ADCY2/PLCB4/CNR1/FGF16/PDGFRB/AKT3/PDGFD/ADORA2B	31
BP	GO:0050727	regulation of inflammatory response	70/1340	425/18866	2.87526e-11	4.04334e-09	2.84197e-09	TNFAIP6/METRNL/IL17B/SERPINF1/WFDC1/SIRPA/CTSC/FCER1G/ADA/MAPK13/HCK/IL2RA/CD28/TNFRSF1B/GPSM3/CASP4/PIK3AP1/ADORA1/VAMP8/S100A9/IL1R1/IL20RB/TNFAIP8L2/ANXA1/SEMA7A/C3/SOCS3/TLR2/ADAMTS12/OSM/IL18/PLA2G2A/KLF4/LYN/CNR1/SYT11/TLR4/SERPINE1/CX3CL1/BTK/TREM2/FCGR2B/PTGER3/AOAH/FOXF1/FNDC4/ALOX5/MMP9/SLAMF8/NT5E/PTPRC/SUCNR1/PLA2G7/CST7/ACP5/IL17D/AGTR1/PPARG/APOE/ADORA2B/S100A8/GBP5/LPL/CCL5/PTGIS/I…	70		hsa04810	Regulation of actin cytoskeleton	33/686	229/8223	0.00128988	0.0100288	0.0071283	PPP1R12B/MYH11/MYLK/MYL9/LIMK1/CYFIP2/ITGA8/PDGFRA/CFL2/LPAR5/PPP1R12A/EGF/PAK3/ITGAM/ITGB2/ACTN1/VAV1/VCL/ITGA7/FGFR2/LPAR1/RAC2/RRAS2/ITGA3/FGF16/PDGFRB/AKT3/ITGA4/ITGA1/PDGFD/BDKRB1/BDKRB2/MYLPF	33
BP	GO:0050920	regulation of chemotaxis	47/1340	229/18866	2.95183e-11	4.04977e-09	2.84649e-09	PDGFRA/PLXNA4/CSF1R/VEGFC/DPP4/C3AR1/LGMN/SLIT2/SEMA4B/CSF1/AIF1/GPSM3/CCR1/ARTN/HSPB1/NTF3/LPAR1/SEMA7A/CCL26/LGALS9/LYN/RAC2/CMKLR1/SERPINE1/FGF16/TREM2/PDGFRB/C5AR1/F2RL1/SLAMF8/SEMA6A/CCL4/GAS6/SUCNR1/PLA2G7/PDGFD/GREM1/CXCL13/SEMA3A/SMOC2/CXCL8/SEMA5A/CXCL10/CCL5/CXCL14/IL6/WNT5A	47		hsa04662	B cell receptor signaling pathway	16/686	84/8223	0.00136369	0.0101897	0.00724264	LILRB4/VAV1/PIK3AP1/LILRB5/PTPN6/NFKBIE/SYK/LILRB2/LILRB1/LILRB3/LYN/RAC2/BTK/AKT3/FCGR2B/CD72	16
BP	GO:0051146	striated muscle cell differentiation	55/1340	295/18866	3.28794e-11	4.4035e-09	3.09512e-09	MYOCD/MYH11/PGM5/CSRP1/LMOD1/RBM38/TMEM119/MYEF2/XK/TMOD1/RBM24/LDB3/TPM1/PDGFRA/SLC8A1/POPDC2/AKAP6/DMPK/ADRA1A/CFL2/CACNA1H/SORT1/DKK1/DMD/LOX/CASQ2/CD9/TANC1/CXADR/HEY2/CD53/ADAM12/PDLIM5/TNNT3/STAC3/CSRP2/CASQ1/WNT10B/MMP14/FHOD3/PDGFRB/ALPK3/ACTC1/PI16/ACTA1/FHL2/NKX2-5/RGS2/GREM1/PTGFRN/UCHL1/CXCL10/CXCL9/IGFBP5/COMP	55		hsa04931	Insulin resistance	19/686	108/8223	0.0013761	0.0101897	0.00724264	CREB3L1/PRKAA2/GFPT2/MAPK10/PPP1R3B/SLC2A4/PPARGC1A/PPP1R3E/PRKAG2/PTPRF/SOCS3/PPP1R3C/ACACB/SLC27A6/AKT3/PYGM/CREB5/CD36/IL6	19
BP	GO:0090257	regulation of muscle system process	50/1340	256/18866	4.6026e-11	6.02084e-09	4.23191e-09	MYOCD/PPP1R12B/CNN1/MYL9/TPM1/FBXO32/ATP2B4/FLNA/PLN/SLC8A1/CACNA1C/TACR2/AKAP6/DMPK/RYR2/KCNMA1/PPARGC1A/ADA/PDE4D/ADRA1A/HAND2/DMD/SGCA/CASQ2/ATP2B1/NPNT/AIF1/TNFRSF1B/TNNT3/P2RX1/ADORA1/PTAFR/TMEM38A/PDE5A/CASQ1/KLF4/FGF13/PI16/NKX2-5/RGS2/TRIM63/ATP1B1/HSPB6/ADORA2B/ATP1A2/STC1/TNNI2/ADRB2/IGFBP5/DSG2	50		hsa04936	Alcoholic liver disease	23/686	142/8223	0.00146414	0.0105895	0.00752679	ALDH1B1/PRKAA2/CD14/MAPK10/PPARGC1A/MAPK13/PRKAG2/C1QC/C3AR1/C2/C1QB/ALDH3A2/C1QA/C3/TLR4/ACACB/AKT3/C5AR1/CXCL1/CCND1/ADH1C/CXCL8/IL6	23
BP	GO:0070252	actin-mediated cell contraction	32/1340	123/18866	7.51753e-11	9.49732e-09	6.67545e-09	KCNH2/TPM3/CACNB2/KCND3/TPM2/TMOD1/TPM1/FLNA/PLN/CACNA1C/CCDC88C/RYR2/PDE4D/DMD/PDPN/KCNN2/DES/TNNT3/SNTA1/ADORA1/GPD1L/GJC1/GJA1/FGF13/ACTC1/KCNE4/ACTA1/ATP1A2/STC1/TNNI2/MYL1/DSG2	32		hsa05219	Bladder cancer	10/686	41/8223	0.00158428	0.011198	0.0079593	MMP2/CDH1/EGF/UPK3A/MMP9/CDK4/CCND1/MMP1/TYMP/CXCL8	10
BP	GO:0007015	actin filament organization	70/1340	434/18866	7.59786e-11	9.49732e-09	6.67545e-09	LMOD1/SORBS1/TPM3/DSTN/LIMK1/CAP2/SH3KBP1/CYFIP2/TPM2/FSCN1/TMOD1/ASAP3/PAWR/SYNPO2/TPM1/ARHGAP18/SHROOM3/MARCKS/FLNA/S100A10/MICAL1/MICAL3/ADD3/DMTN/CDC42EP3/CFL2/SVIL/MSRB1/HCK/PAK3/KANK1/SLIT2/HCLS1/ACTN1/AIF1/PDLIM3/MYOC/WAS/GMFG/LPAR1/RHOD/RHOBTB3/CCL26/MYO1B/MYO1F/MYADM/RAC2/PPM1E/FHDC1/CX3CL1/FHOD3/RND3/ACTC1/F2RL1/ACTA1/CORO1A/WNT11/CORO6/ICAM1/GPR65/SDC4/ANG/GAS7/LCP1/FAM171A1/PLEK/CDC42…	70		hsa05332	Graft-versus-host disease	10/686	42/8223	0.00192714	0.0133187	0.00946668	CD86/CD28/HLA-DMB/HLA-DMA/PRF1/GZMB/HLA-DRA/HLA-DQB1/HLA-DQA1/IL6	10
BP	GO:0007517	muscle organ development	67/1340	407/18866	7.86761e-11	9.62072e-09	6.76219e-09	MYOCD/DCN/ASB2/JPH2/ITGB1BP2/MYLK/TAGLN/XK/RBM24/TPM1/POPDC2/AKAP6/LAMA5/RYR2/MYOM1/FHL1/CFL2/SVIL/CACNA1H/DKK1/DMD/LOX/SGCA/CRYAB/MEIS1/CXADR/SMTN/LAMA2/TP73/NR2F2/HEY2/ITGA7/CTF1/STAC3/YAP1/FGFR2/TGFBR2/CASQ1/WNT10B/GJA1/COL3A1/MEOX2/ACTC1/PI16/LIF/ACTA1/WNT2/KCNK2/EPHB1/SGCG/NKX2-5/RGS2/ATF3/TWIST1/ID3/MEGF10/CHRNA1/GREM1/HLF/RBP4/CXCL10/VGLL2/MYLPF/ELN/WNT5A/SOX11/COL11A1	67		hsa04910	Insulin signaling pathway	22/686	137/8223	0.00205871	0.0139187	0.00989311	SORBS1/PRKAA2/FLOT2/MAPK10/PPP1R3B/SLC2A4/PPARGC1A/PPP1R3E/HK3/PRKAG2/SOCS2/PTPRF/PHKA1/INPP5A/PHKG1/SOCS3/PPP1R3C/ACACB/AKT3/PRKAR2B/PYGM/FBP1	22
BP	GO:0032943	mononuclear cell proliferation	53/1340	286/18866	9.47582e-11	1.1249e-08	7.90669e-09	LMO1/PAWR/VSIG4/ADA/TNFSF9/HAVCR2/CD276/CD4/TYROBP/CD300A/CD86/CD209/IL2RA/CSF1/AIF1/CD28/TNFRSF1B/CD180/FYN/IL20RB/TGFBR2/PTPN6/PDE5A/LRRC32/CTPS1/SYK/ANXA1/LILRB2/TNFSF13B/DOCK8/SASH3/LILRB1/IL18/CD55/LGALS9/LYN/RAC2/TLR4/HLA-DMB/BTK/FCGR2B/LST1/CORO1A/AHR/SDC4/PTPRC/CRTAM/CD70/CD38/VCAM1/CCL5/IL6/SOX11	53		hsa04360	Axon guidance	27/686	182/8223	0.00226352	0.0149103	0.0105979	PLXNB1/MYL9/LIMK1/PLXNB3/PLXNA4/CFL2/PAK3/SLIT2/SEMA4B/NTN4/FYN/DPYSL5/RHOD/SEMA7A/UNC5B/EPHB2/RAC2/WNT5B/TRPC4/EPHA3/UNC5D/SEMA6A/EPHB1/NTN1/SEMA3A/SEMA5A/WNT5A	27
BP	GO:1903037	regulation of leukocyte cell-cell adhesion	58/1340	329/18866	9.7609e-11	1.1249e-08	7.90669e-09	PAWR/SIRPA/VSIG4/FLOT2/ADA/THY1/TNFSF9/HAVCR2/CD276/CD4/PAK3/DPP4/CD300A/CCL28/CD86/CD209/LILRB4/IL2RA/ITGB2/AIF1/CD28/VAV1/FYN/PTAFR/HAS2/IL20RB/TGFBR2/PTPN6/PDE5A/TNFAIP8L2/LRRC32/SYK/ANXA1/LILRB2/TNFSF13B/DOCK8/SASH3/LILRB1/IL18/CD55/LGALS9/KLF4/LYN/HLA-DMB/FCGR2B/ITGA4/CORO1A/ALOX5/VNN1/ICAM1/ZBTB16/SDC4/PTPRC/CRTAM/CD70/VCAM1/CCL5/IL6	58		hsa00330	Arginine and proline metabolism	11/686	50/8223	0.00230127	0.0149103	0.0105979	MAOB/ALDH1B1/CKMT2/PYCR1/SRM/ALDH3A2/CARNS1/MAOA/GAMT/CKB/CKM	11
BP	GO:0051924	regulation of calcium ion transport	49/1340	253/18866	9.79916e-11	1.1249e-08	7.90669e-09	JPH2/MYLK/CACNB2/PLN/SLC8A1/CACNA1C/AKAP6/RYR2/DRD2/PDE4D/THY1/DMD/CASQ2/CD4/EGF/ATP2B1/RGN/CD33/HSPA2/RGS9/CCR1/P2RX1/FYN/STAC3/CYBA/STAC2/CD84/TMEM38A/PTPN6/CASQ1/LILRB2/LILRB1/LYN/GJA1/CX3CL1/PDGFRB/CORO1A/ICAM1/TRDN/CCL4/TSPAN13/RRAD/BDKRB1/ATP1B1/ATP1A2/STC1/CXCL10/CXCL9/CCL5	49		hsa04371	Apelin signaling pathway	22/686	139/8223	0.00248302	0.0157596	0.0112016	MYLK/RYR3/ITPR1/ADCY5/PRKAA2/SLC8A1/RYR2/ACTA2/PPARGC1A/CDH1/PRKAG2/GNG4/SPP1/GNG7/RRAS2/ADCY2/PLCB4/SERPINE1/AKT3/GNG8/CCND1/AGTR1	22
BP	GO:0019932	second-messenger-mediated signaling	72/1340	456/18866	1.09939e-10	1.23682e-08	8.69331e-09	RASD2/JPH2/RAMP1/ITPR1/ADCY5/ATP2B4/PLN/SLC8A1/CACNA1C/AKAP6/DMPK/RIMS2/RYR2/DRD2/FPR1/ADA/DMTN/MAPT/PDE4D/ADRA1A/S1PR2/DMD/CASQ2/CD4/GRIN2A/TRPM2/RGN/CCR1/NMUR1/GPR161/INPP5A/TMEM38A/GRIN2D/PDE5A/CASQ1/SYK/LPAR1/PDE3A/CCRL2/CCR10/ADCY2/CNR1/CMKLR1/GNAL/BTK/TREM2/PTGER3/AHR/TRDN/GPR65/CCL4/PTPRC/FHL2/PRKAR2B/RGS2/AGTR1/APOE/ATP1B1/CCL20/ADORA2B/ATP1A2/PLEK/CXCL8/DEFB1/ADRB2/PTGFR/CXCL10/ADM/VCAM1…	72		hsa04670	Leukocyte transendothelial migration	19/686	114/8223	0.00263066	0.0163627	0.0116303	MMP2/MYL9/MAPK13/THY1/CYBB/NCF4/ITGAM/ITGB2/ACTN1/VAV1/VCL/CYBA/RAC2/ITGA4/MMP9/ICAM1/NCF2/VCAM1/MYLPF	19
BP	GO:0043312	neutrophil degranulation	75/1340	487/18866	1.47493e-10	1.62676e-08	1.14342e-08	TNFAIP6/RAB9B/ANPEP/NFASC/SIRPA/PLAUR/OSTF1/STK10/ANXA2/CTSC/FCER1G/CD14/SIGLEC9/FPR1/FRMPD3/S100A11/MME/HK3/SNAP25/RAB3D/LAIR1/CYBB/FCGR2A/TYROBP/CD300A/C3AR1/FUCA2/ITGAM/TRPM2/PLAU/CFD/ITGB2/CD33/TNFRSF1B/CD53/VCL/CR1/P2RX1/PTX3/AGL/PTAFR/CYBA/GPR84/VAMP8/S100A9/GMFG/CTSS/PTPN6/SYK/LILRB2/C3/TLR2/CD55/LILRB3/ARHGAP9/BIN2/SLC2A3/C5AR1/CXCL1/FABP5/RNASE2/ALOX5/MMP9/VNN1/AMPD3/PTPRC/CDA/SLPI/SERPI…	75		hsa04979	Cholesterol metabolism	11/686	51/8223	0.00271821	0.0165758	0.0117817	PLTP/SORT1/LRP1/LIPA/LIPC/ANGPTL4/APOC1/CETP/APOE/LPL/CD36	11
BP	GO:1903305	regulation of regulated secretory pathway	37/1340	162/18866	1.55378e-10	1.68077e-08	1.18138e-08	GRIK5/RIMS3/CACNB2/PRRT2/MICAL1/RIMS2/DRD2/FCER1G/CSPG5/VAMP1/ADRA1A/CACNA1H/RAB3D/CD300A/ITGAM/ITGB2/NCS1/P2RX1/PTAFR/CD84/VAMP8/SYK/LGALS9/LYN/RAC2/CNR1/SYT11/PPFIA2/FCGR2B/TRIM9/F2RL1/FOXF1/HMOX1/RAB15/DGKI/ADORA2B/IL13RA2	37		hsa05330	Allograft rejection	9/686	38/8223	0.00333766	0.0199618	0.0141884	CD86/CD28/HLA-DMB/HLA-DMA/PRF1/GZMB/HLA-DRA/HLA-DQB1/HLA-DQA1	9
BP	GO:0002886	regulation of myeloid leukocyte mediated immunity	21/1340	58/18866	1.7044e-10	1.80892e-08	1.27145e-08	FCER1G/TYROBP/CD300A/ITGAM/ITGB2/PTAFR/CD84/VAMP8/SYK/C3/LGALS9/LYN/RAC2/BTK/FCGR2B/F2RL1/FOXF1/HMOX1/ADORA2B/CXCL6/IL13RA2	21		hsa04664	Fc epsilon RI signaling pathway	13/686	68/8223	0.00361259	0.020984	0.014915	FCER1G/MAPK10/MAPK13/VAV1/FYN/ALOX5AP/SYK/LYN/LCP2/RAC2/BTK/AKT3/ALOX5	13
BP	GO:0071621	granulocyte chemotaxis	32/1340	127/18866	1.84798e-10	1.92498e-08	1.35302e-08	FCER1G/PDE4D/CSF1R/DPP4/C3AR1/CXADR/SLIT2/CSF1/ITGB2/VAV1/S100A9/SYK/ANXA1/CCL26/RAC2/CMKLR1/CX3CL1/CCL13/CCL8/C5AR1/CXCL1/ITGA1/CCL4/CXCL13/CCL18/CCL20/S100A8/CXCL6/CXCL8/CXCL10/CXCL9/CCL5	32		hsa04310	Wnt signaling pathway	25/686	170/8223	0.00364352	0.020984	0.014915	SERPINF1/TLE2/CCDC88C/MAPK10/NKD1/DKK1/DAAM1/WNT10B/RAC2/PLCB4/WNT5B/FOSL1/WNT11/PRICKLE1/WNT2/CCND1/FRZB/WNT2B/APCDD1L/FZD6/RSPO3/SFRP2/ROR2/SFRP4/WNT5A	25
BP	GO:0046651	lymphocyte proliferation	52/1340	283/18866	1.96279e-10	1.9807e-08	1.39219e-08	LMO1/PAWR/VSIG4/ADA/TNFSF9/HAVCR2/CD276/CD4/TYROBP/CD300A/CD86/CD209/IL2RA/AIF1/CD28/TNFRSF1B/CD180/FYN/IL20RB/TGFBR2/PTPN6/PDE5A/LRRC32/CTPS1/SYK/ANXA1/LILRB2/TNFSF13B/DOCK8/SASH3/LILRB1/IL18/CD55/LGALS9/LYN/RAC2/TLR4/HLA-DMB/BTK/FCGR2B/LST1/CORO1A/AHR/SDC4/PTPRC/CRTAM/CD70/CD38/VCAM1/CCL5/IL6/SOX11	52		hsa05165	Human papillomavirus infection	42/686	331/8223	0.00378377	0.0213955	0.0152075	CREB3L1/COL4A6/ITGA8/COL4A5/COL1A1/LAMA5/DLG3/LAMA3/MAGI1/CDK6/EGF/ATP6V0E2/LAMA2/HEY2/ITGA7/COL1A2/LFNG/WNT10B/SPP1/ITGA3/WNT5B/COL4A2/CCNE2/PDGFRB/AKT3/ITGA4/WNT11/TNXB/WNT2/ITGA1/CDK4/CCND1/HES4/WNT2B/FZD6/CREB5/THBS2/TNN/TNC/COMP/WNT5A/IBSP	42
BP	GO:0002283	neutrophil activation involved in immune response	75/1340	490/18866	1.97189e-10	1.9807e-08	1.39219e-08	TNFAIP6/RAB9B/ANPEP/NFASC/SIRPA/PLAUR/OSTF1/STK10/ANXA2/CTSC/FCER1G/CD14/SIGLEC9/FPR1/FRMPD3/S100A11/MME/HK3/SNAP25/RAB3D/LAIR1/CYBB/FCGR2A/TYROBP/CD300A/C3AR1/FUCA2/ITGAM/TRPM2/PLAU/CFD/ITGB2/CD33/TNFRSF1B/CD53/VCL/CR1/P2RX1/PTX3/AGL/PTAFR/CYBA/GPR84/VAMP8/S100A9/GMFG/CTSS/PTPN6/SYK/LILRB2/C3/TLR2/CD55/LILRB3/ARHGAP9/BIN2/SLC2A3/C5AR1/CXCL1/FABP5/RNASE2/ALOX5/MMP9/VNN1/AMPD3/PTPRC/CDA/SLPI/SERPI…	75		hsa04911	Insulin secretion	15/686	86/8223	0.00461315	0.0256195	0.0182098	KCNMB1/CREB3L1/ADCY5/CACNA1C/RIMS2/RYR2/KCNMA1/SNAP25/KCNN2/ADCY2/KCNMB4/PLCB4/CREB5/ATP1B1/ATP1A2	15
BP	GO:0014706	striated muscle tissue development	64/1340	389/18866	2.14925e-10	2.12097e-08	1.49078e-08	MYOCD/MYH11/DCN/ASB2/PGM5/JPH2/XK/RBM24/TPM1/PDGFRA/PLN/SLC8A1/POPDC2/AKAP6/RYR2/MYOM1/ADRA1A/CFL2/SVIL/DKK1/LOX/MEIS1/CXADR/TP73/NR2F2/HEY2/PDLIM5/STAC3/YAP1/FGFR2/TGFBR2/CASQ1/WNT10B/GJC1/GJA1/FHOD3/MEOX2/PDGFRB/ALPK3/ACTC1/PI16/ACTA1/PPP1R13L/WNT2/KCNK2/EPHB1/FHL2/SGCG/NKX2-5/RGS2/ATF3/TWIST1/MEGF10/CHRNA1/GREM1/HLF/RBP4/VGLL2/MYLPF/ELN/WNT5A/SOX11/DSG2/COL11A1	64		hsa05145	Toxoplasmosis	18/686	112/8223	0.00501253	0.0273491	0.0194392	LAMA5/MAPK10/GNAO1/LAMA3/MAPK13/LAMA2/HSPA2/TLR2/IL10RA/TLR4/HLA-DMB/AKT3/ALOX5/HLA-DMA/HLA-DRA/HSPA6/HLA-DQB1/HLA-DQA1	18
BP	GO:0042692	muscle cell differentiation	64/1340	390/18866	2.39792e-10	2.32557e-08	1.63459e-08	MYOCD/MYH11/PGM5/CSRP1/LMOD1/RBM38/TMEM119/MYEF2/XK/TMOD1/RBM24/LDB3/TPM1/ITGA8/PDGFRA/SLC8A1/POPDC2/AKAP6/DMPK/ADRA1A/CFL2/CACNA1H/SORT1/DKK1/DMD/LOX/CASQ2/CD9/CAMK1/TANC1/RBM4/CXADR/NPNT/HEY2/CD53/ADAM12/PDLIM5/TNNT3/STAC3/FGFR2/CSRP2/CASQ1/WNT10B/MMP14/FHOD3/PDGFRB/ALPK3/ACTC1/PI16/ACTA1/FOXF1/PRDM6/FHL2/NKX2-5/RGS2/MEGF10/GREM1/PTGFRN/UCHL1/CXCL10/ADM/CXCL9/IGFBP5/COMP	64		hsa04064	NF-kappa B signaling pathway	17/686	104/8223	0.00528543	0.0283408	0.0201441	TRAF5/GADD45G/CD14/PLAU/IL1R1/SYK/TNFSF13B/LYN/TLR4/BTK/CCL13/CXCL1/ICAM1/CCL4/BCL2A1/CXCL8/VCAM1	17
BP	GO:1903039	positive regulation of leukocyte cell-cell adhesion	46/1340	235/18866	2.53691e-10	2.41866e-08	1.70002e-08	SIRPA/FLOT2/ADA/THY1/TNFSF9/HAVCR2/CD276/CD4/PAK3/DPP4/CD86/CD209/LILRB4/IL2RA/ITGB2/AIF1/CD28/VAV1/FYN/PTAFR/HAS2/TGFBR2/PTPN6/SYK/ANXA1/LILRB2/TNFSF13B/DOCK8/SASH3/LILRB1/IL18/CD55/LGALS9/LYN/HLA-DMB/ITGA4/CORO1A/ALOX5/VNN1/ICAM1/ZBTB16/PTPRC/CD70/VCAM1/CCL5/IL6	46		hsa05417	Lipid and atherosclerosis	29/686	215/8223	0.00647996	0.0341571	0.0242782	ITPR1/CD14/MAPK10/MAPK13/CYBB/NCF4/HSPA2/VAV1/CYBA/TLR2/IL18/LYN/PLCB4/TLR4/AKT3/CXCL1/MMP9/ICAM1/NCF2/MMP1/VLDLR/PPARG/TNFSF10/CXCL8/HSPA6/VCAM1/CCL5/CD36/IL6	29
BP	GO:0097530	granulocyte migration	35/1340	150/18866	2.59851e-10	2.43611e-08	1.71228e-08	FCER1G/PDE4D/CSF1R/DPP4/CD300A/C3AR1/CXADR/SLIT2/CSF1/ITGB2/VAV1/S100A9/IL1R1/SYK/ANXA1/CCL26/RAC2/CMKLR1/CX3CL1/CCL13/CCL8/C5AR1/CXCL1/ITGA1/SLAMF8/CCL4/CXCL13/CCL18/CCL20/S100A8/CXCL6/CXCL8/CXCL10/CXCL9/CCL5	35		hsa04927	Cortisol synthesis and secretion	12/686	65/8223	0.00679016	0.0351957	0.0250164	CREB3L1/ITPR1/ADCY5/CACNA1C/KCNK3/CACNA1H/PBX1/ADCY2/PLCB4/KCNK2/AGTR1/CREB5	12
BP	GO:0006937	regulation of muscle contraction	38/1340	173/18866	2.95783e-10	2.72751e-08	1.9171e-08	MYOCD/PPP1R12B/CNN1/MYL9/TPM1/FLNA/PLN/SLC8A1/CACNA1C/TACR2/DMPK/RYR2/KCNMA1/ADA/PDE4D/ADRA1A/DMD/CASQ2/ATP2B1/NPNT/TNNT3/P2RX1/ADORA1/PTAFR/TMEM38A/PDE5A/CASQ1/FGF13/NKX2-5/RGS2/ATP1B1/HSPB6/ADORA2B/ATP1A2/STC1/TNNI2/ADRB2/DSG2	38		hsa04940	Type I diabetes mellitus	9/686	43/8223	0.0079392	0.040106	0.0285066	CD86/CD28/HLA-DMB/HLA-DMA/PRF1/GZMB/HLA-DRA/HLA-DQB1/HLA-DQA1	9
BP	GO:0006939	smooth muscle contraction	29/1340	109/18866	3.24012e-10	2.93962e-08	2.06619e-08	MYOCD/MYH11/CNN1/MYLK/ATP2B4/SLC8A1/TACR2/DRD2/ACTA2/KCNMA1/ADA/PDE4D/ADRA1A/ATP2B1/SMTN/NPNT/P2RX1/NMUR1/ADORA1/PTAFR/PTGER3/EDNRA/RGS2/CD38/ADORA2B/ATP1A2/BDKRB2/ADRB2/COMP	29		hsa00360	Phenylalanine metabolism	5/686	16/8223	0.00799541	0.040106	0.0285066	MAOB/MAOA/AOC3/HPD/IL4I1	5
BP	GO:1904062	regulation of cation transmembrane transport	59/1340	349/18866	3.7208e-10	3.32214e-08	2.33506e-08	KCNMB1/JPH2/KCNH2/SLMAP/CACNB2/ATP2B4/FLNA/PLN/SLC8A1/CACNA1C/AKAP6/RYR2/DLG3/DRD2/PPARGC1A/FHL1/PDE4D/THY1/DMD/CASQ2/KCNN2/GRIN2A/RGN/HSPA2/RGS9/PTPN3/SNTA1/GPD1L/FYN/STAC3/CYBA/STAC2/CTSS/TMEM38A/PTPN6/CASQ1/LYN/EPHB2/DPP6/CX3CL1/TREM2/FGF13/FXYD1/KCNE4/CACNG4/CORO1A/MMP9/TRDN/FXYD5/RGS2/TSPAN13/TWIST1/RRAD/BDKRB1/ATP1B1/ATP1A2/ADRB2/CXCL10/CXCL9	59		hsa05202	Transcriptional misregulation in cancer	26/686	193/8223	0.00977867	0.0482725	0.0343111	GADD45G/CD14/CSF1R/PBX1/SPI1/MEIS1/CD86/ITGAM/PLAU/FCGR1A/RUNX2/TGFBR2/ETV5/ARNT2/MMP9/ZBTB16/BCL2A1/HMGA2/PPARG/IGFBP3/HPGD/GZMB/PROM1/CXCL8/SSX1/IL6	26
BP	GO:0030593	neutrophil chemotaxis	28/1340	103/18866	3.7915e-10	3.33237e-08	2.34225e-08	FCER1G/PDE4D/DPP4/C3AR1/CXADR/SLIT2/ITGB2/VAV1/S100A9/SYK/CCL26/RAC2/CX3CL1/CCL13/CCL8/C5AR1/CXCL1/ITGA1/CCL4/CXCL13/CCL18/CCL20/S100A8/CXCL6/CXCL8/CXCL10/CXCL9/CCL5	28		hsa04072	Phospholipase D signaling pathway	21/686	148/8223	0.010951	0.0532149	0.0378241	ADCY5/DGKG/PDGFRA/FCER1G/LPAR5/EGF/CYTH4/FYN/SYK/LPAR1/RRAS2/ADCY2/DNM1/PLCB4/PDGFRB/AKT3/PDGFD/DGKI/AGTR1/CXCL8/PTGFR	21
BP	GO:0042129	regulation of T cell proliferation	37/1340	167/18866	3.90482e-10	3.37917e-08	2.37514e-08	LMO1/PAWR/VSIG4/TNFSF9/HAVCR2/CD276/CD4/CD86/CD209/IL2RA/AIF1/CD28/TNFRSF1B/IL20RB/TGFBR2/PTPN6/PDE5A/LRRC32/SYK/ANXA1/LILRB2/TNFSF13B/SASH3/LILRB1/IL18/CD55/LGALS9/RAC2/HLA-DMB/CORO1A/SDC4/PTPRC/CRTAM/CD70/VCAM1/CCL5/IL6	37		hsa04260	Cardiac muscle contraction	14/686	87/8223	0.0123663	0.059168	0.0420554	TPM3/CACNB2/TPM2/TPM1/SLC8A1/CACNA1C/RYR2/CASQ2/ACTC1/CACNG4/TRDN/COX7A1/ATP1B1/ATP1A2	14
BP	GO:0007160	cell-matrix adhesion	45/1340	230/18866	4.03171e-10	3.43612e-08	2.41517e-08	SORBS1/ITGA8/S100A10/COL5A3/DMTN/THY1/LRP1/FERMT3/CDK6/ACVRL1/SIGLEC1/CCL28/CSF1/NPNT/PLAU/ITGB2/ACTN1/VCL/MACF1/POSTN/MYOC/ITGA7/FERMT2/RHOD/ADAMTS12/LYVE1/MMP14/ITGA3/SERPINE1/COL3A1/CX3CL1/PPFIA2/EPHA3/ITGA4/COL16A1/SNED1/ITGA1/SDC4/ITGBL1/GREM1/EMILIN1/TNN/VCAM1/CD36/APOD	45		hsa04728	Dopaminergic synapse	19/686	132/8223	0.0130339	0.0614174	0.0436543	CREB3L1/ITPR1/ADCY5/MAOB/CACNA1C/DRD2/MAPK10/GNAO1/MAPK13/GRIN2A/GNG4/MAOA/GNG7/KIF5C/PLCB4/GNAL/AKT3/GNG8/CREB5	19
BP	GO:0070372	regulation of ERK1 and ERK2 cascade	54/1340	306/18866	4.16513e-10	3.49685e-08	2.45785e-08	SIRPA/PDGFRA/DRD2/ADRA1A/LRP1/HAND2/CSF1R/HAVCR2/CD4/NPNT/CCR1/NDRG2/MARCO/FGFR2/PTPN6/SYK/SEMA7A/CCL26/PLA2G2A/LGALS9/KLF4/LYN/EPHB2/DUSP26/TLR4/CX3CL1/CCL13/CAMK2N1/TREM2/PDGFRB/CCL8/C5AR1/F2RL1/TIMP3/LIF/LMO3/ICAM1/SEMA6A/SPRY2/CCL4/EPHB1/GAS6/PTPRC/TNFAIP8L3/SPRY1/ATF3/PDGFD/APOE/EMILIN1/CCL18/CCL20/CCL5/FAM83D/CD36	54		hsa04666	Fc gamma R-mediated phagocytosis	15/686	97/8223	0.0139806	0.0639406	0.0454477	LIMK1/ASAP3/MARCKS/CFL2/FCGR2A/HCK/FCGR1A/VAV1/WAS/SYK/LYN/RAC2/AKT3/FCGR2B/PTPRC	15
BP	GO:0071674	mononuclear cell migration	27/1340	97/18866	4.35239e-10	3.60032e-08	2.53058e-08	SIRPA/CSF1R/C3AR1/LGMN/SLIT2/CSF1/AIF1/CCR1/ANXA1/CCL26/LYN/CMKLR1/SERPINE1/CX3CL1/CCL13/CCL8/C5AR1/SLAMF8/CCL4/PLA2G7/PDGFD/GREM1/CCL18/CCL20/CXCL10/CCL5/IL6	27		hsa04713	Circadian entrainment	15/686	97/8223	0.0139806	0.0639406	0.0454477	RYR3/ITPR1/ADCY5/CACNA1C/RYR2/GNAO1/CACNA1H/GRIN2A/GNG4/GRIN2D/GNG7/ADCY2/PLCB4/GNG8/RASD1	15
BP	GO:0032970	regulation of actin filament-based process	65/1340	405/18866	4.49831e-10	3.66365e-08	2.57509e-08	LMOD1/DSTN/LIMK1/CYFIP2/FSCN1/TMOD1/ASAP3/SYNPO2/TPM1/ABRACL/ARHGAP18/FLNA/PDGFRA/DIXDC1/PLN/CACNA1C/S100A10/RYR2/ADD3/DMTN/PDE4D/CDC42EP3/CFL2/SVIL/LRP1/CSF1R/PDPN/HCK/PAK3/KANK1/SLIT2/HCLS1/TRPM2/MYOC/ADORA1/WAS/GMFG/NTF3/LPAR1/RHOD/RHOBTB3/CCL26/MYADM/RAC2/PPM1E/CX3CL1/FHOD3/RND3/FGF13/PDGFRB/EPHA3/F2RL1/CORO1A/WNT11/ICAM1/GPR65/SDC4/ATP1A2/PLEK/CDC42EP5/STC1/SEMA5A/KANK4/ELN/DSG2	65		hsa04613	Neutrophil extracellular trap formation	25/686	190/8223	0.0147655	0.0665516	0.0473036	SLC25A4/SIGLEC9/FPR1/MAPK13/CYBB/FCGR2A/NCF4/ITGAM/FCGR1A/SELPLG/ITGB2/CASP4/CR1/CYBA/SYK/C3/TLR2/RAC2/PLCB4/TLR4/FPR3/AKT3/C5AR1/TLR8/NCF2	25
BP	GO:0022604	regulation of cell morphogenesis	75/1340	499/18866	4.61987e-10	3.66365e-08	2.57509e-08	PLXNB1/TRIM46/LIMK1/SH3KBP1/XK/TPM1/ARHGAP18/SHROOM3/FLNA/PLXNB3/S100A10/RIMS2/PLXNA4/DMTN/MAPT/CSPG5/THY1/CDC42EP3/LRP1/FMNL1/SPARC/CSF1R/PDPN/HCK/PAK3/KANK1/SLIT2/LIMS2/SEMA4B/KALRN/ITGB2/PDLIM5/MACF1/ZDHHC15/POSTN/MYOC/ITGA7/FYN/FERMT2/HAS2/FBLIM1/BRSK1/ULK2/ANXA1/LPAR1/RHOD/SEMA7A/SPP1/RHOBTB3/MYADM/EPHB2/RAC2/TANC2/CCL13/RND3/OLFM1/CHN1/FGF13/PPFIA2/MAP1B/LST1/CORO1A/FGD5/ICAM1/SEMA6A/ENPP2/…	75		hsa04925	Aldosterone synthesis and secretion	15/686	98/8223	0.0152816	0.0675845	0.0480377	CREB3L1/ITPR1/ADCY5/ATP2B4/CACNA1C/KCNK3/CACNA1H/CAMK1/ATP2B1/ADCY2/PLCB4/AGTR1/CREB5/ATP1B1/ATP1A2	15
BP	GO:0030048	actin filament-based movement	35/1340	153/18866	4.62434e-10	3.66365e-08	2.57509e-08	KCNH2/TPM3/CACNB2/KCND3/TPM2/TMOD1/TPM1/FLNA/PLN/CACNA1C/CCDC88C/RYR2/PDE4D/DMD/PDPN/KCNN2/DES/TNNT3/SNTA1/ADORA1/GPD1L/WAS/GJC1/MYO1B/MYO1F/GJA1/FGF13/ACTC1/KCNE4/ACTA1/ATP1A2/STC1/TNNI2/MYL1/DSG2	35		hsa04922	Glucagon signaling pathway	16/686	107/8223	0.0154293	0.0675845	0.0480377	CREB3L1/ITPR1/PRKAA2/PPARGC1A/PRKAG2/PHKA1/PFKP/PHKG1/ADCY2/PLCB4/ACACB/AKT3/PFKM/PYGM/FBP1/CREB5	16
BP	GO:0050866	negative regulation of cell activation	42/1340	207/18866	4.80476e-10	3.75372e-08	2.6384e-08	PAWR/VSIG4/PDGFRA/MILR1/HAVCR2/CD9/TYROBP/CD300A/CD86/IL2RA/SAMSN1/CD84/IL20RB/PTPN6/PDE5A/TNFAIP8L2/LRRC32/ANXA1/LILRB2/LILRB1/LGALS9/LYN/CNR1/SYT11/CX3CL1/BTK/CYGB/FCGR2B/LST1/FOXF1/SERPINE2/HMOX1/SDC4/PTPRC/CRTAM/CST7/APOE/EMILIN1/THBD/INHBA/SOX11/IL13RA2	42		hsa04921	Oxytocin signaling pathway	21/686	154/8223	0.0167375	0.0714187	0.050763	PPP1R12B/MYLK/RYR3/ITPR1/ADCY5/CACNB2/MYL9/PRKAA2/CACNA1C/RYR2/GNAO1/PRKAG2/PPP1R12A/CAMK1/TRPM2/ADCY2/PLCB4/CACNG4/CCND1/RGS2/CD38	21
BP	GO:0060048	cardiac muscle contraction	33/1340	140/18866	6.33497e-10	4.88139e-08	3.43102e-08	KCNH2/CACNB2/KCND3/TPM1/FLNA/PLN/SLC8A1/CACNA1C/RYR2/PDE4D/ADRA1A/DMD/CASQ2/KCNN2/SNTA1/ADORA1/GPD1L/TMEM38A/PDE5A/GJC1/GJA1/FGF13/ACTC1/KCNE4/PPP1R13L/NKX2-5/RGS2/ATP1B1/ATP1A2/STC1/TNNI2/MYL1/DSG2	33		hsa04659	Th17 cell differentiation	16/686	108/8223	0.0167639	0.0714187	0.050763	MAPK10/MAPK13/CD4/IL2RA/IL1R1/TGFBR2/NFKBIE/HLA-DMB/AHR/HLA-DMA/IL2RG/HLA-DRA/HLA-DQB1/CD3D/HLA-DQA1/IL6	16
BP	GO:0060401	cytosolic calcium ion transport	38/1340	178/18866	7.04609e-10	5.35598e-08	3.76459e-08	JPH2/RYR3/ITPR1/SLC25A23/ATP2B4/PLN/SLC8A1/CACNA1C/AKAP6/RYR2/DRD2/PDE4D/THY1/ADRA1A/DMD/CASQ2/CD4/GRIN2A/ATP2B1/TRPM2/RGS9/FYN/CYBA/TMEM38A/PTPN6/GRIN2D/NOL3/CASQ1/LYN/MICU3/CX3CL1/CORO1A/TRDN/PTPRC/BDKRB1/ATP1A2/CXCL10/CXCL9	38		hsa05321	Inflammatory bowel disease	11/686	65/8223	0.017646	0.074161	0.0527122	TLR2/IL18/TLR4/HLA-DMB/IL18R1/HLA-DMA/IL2RG/HLA-DRA/HLA-DQB1/HLA-DQA1/IL6	11
BP	GO:0070588	calcium ion transmembrane transport	54/1340	312/18866	8.65813e-10	6.4936e-08	4.5642e-08	JPH2/RYR3/ITPR1/CACNB2/SLC25A23/ATP2B4/PLN/SLC8A1/CACNA1C/AKAP6/SLC24A3/ANXA2/RYR2/DRD2/PDE4D/THY1/CACNA1H/DMD/CASQ2/GRIN2A/ATP2B1/TRPM2/RGN/TMEM37/NCS1/HSPA2/RGS9/FYN/STAC3/CYBA/STAC2/TMEM38A/PTPN6/GRIN2D/NOL3/CASQ1/ANXA2P2/LYN/MICU3/SLC25A25/CX3CL1/TRPC4/CACNG4/CORO1A/TRDN/GAS6/PTPRC/TSPAN13/RRAD/BDKRB1/ATP1B1/ATP1A2/CXCL10/CXCL9	54		hsa05030	Cocaine addiction	9/686	49/8223	0.018507	0.0767422	0.0545468	CREB3L1/ADCY5/MAOB/DRD2/GRIN2A/RGS9/MAOA/GRIN2D/CREB5	9
BP	GO:0042098	T cell proliferation	40/1340	195/18866	8.84297e-10	6.54496e-08	4.6003e-08	LMO1/PAWR/VSIG4/TNFSF9/HAVCR2/CD276/CD4/CD86/CD209/IL2RA/AIF1/CD28/TNFRSF1B/FYN/IL20RB/TGFBR2/PTPN6/PDE5A/LRRC32/CTPS1/SYK/ANXA1/LILRB2/TNFSF13B/DOCK8/SASH3/LILRB1/IL18/CD55/LGALS9/RAC2/HLA-DMB/CORO1A/SDC4/PTPRC/CRTAM/CD70/VCAM1/CCL5/IL6	40		hsa04970	Salivary secretion	14/686	92/8223	0.0196227	0.0792555	0.0563332	RYR3/ITPR1/ADCY5/ATP2B4/KCNMA1/ADRA1A/ATP2B1/ADCY2/PLCB4/CD38/ATP1B1/ATP1A2/ADRB2/LYZ	14
BP	GO:0050808	synapse organization	67/1340	433/18866	1.17141e-09	8.5574e-08	6.0148e-08	SRPX2/NPAS4/PLXNB1/CACNB2/NFASC/IGSF9B/PPFIA4/COL4A5/DMPK/DLG3/DRD2/CDH1/MAPT/DKK1/SPARC/PTPRF/CAMK1/C1QC/PDZRN3/PAK3/TANC1/LGMN/ITGAM/C1QB/KALRN/C1QA/ACTN1/PDLIM5/ZDHHC15/FYN/ETV5/C1QL1/LILRB2/C3/TLR2/IL10RA/EPHB2/CLSTN2/SRGN/ITGA3/CBLN1/TANC2/CX3CL1/TREM2/FGF13/PPFIA2/MAP1B/FCGR2B/TPBG/C5AR1/ELFN1/LRRC4B/EPHB1/TMEM108/AMIGO2/GPC6/IGFN1/CHRNA1/NTN1/LRRN3/APOE/THBS2/SPARCL1/GAP43/TNC/SYBU/WNT5A	67		hsa05222	Small cell lung cancer	14/686	92/8223	0.0196227	0.0792555	0.0563332	TRAF5/COL4A6/COL4A5/LAMA5/GADD45G/LAMA3/CDK6/LAMA2/ITGA3/COL4A2/CCNE2/AKT3/CDK4/CCND1	14
BP	GO:1990266	neutrophil migration	30/1340	122/18866	1.28112e-09	9.23888e-08	6.4938e-08	FCER1G/PDE4D/DPP4/C3AR1/CXADR/SLIT2/ITGB2/VAV1/S100A9/IL1R1/SYK/CCL26/RAC2/CX3CL1/CCL13/CCL8/C5AR1/CXCL1/ITGA1/SLAMF8/CCL4/CXCL13/CCL18/CCL20/S100A8/CXCL6/CXCL8/CXCL10/CXCL9/CCL5	30		hsa03320	PPAR signaling pathway	12/686	75/8223	0.0205664	0.0820019	0.0582853	SORBS1/PLIN4/PLTP/ANGPTL4/SLC27A6/FABP5/MMP1/ACOX2/PPARG/LPL/CD36/FABP4	12
BP	GO:0019722	calcium-mediated signaling	43/1340	222/18866	1.36339e-09	9.70772e-08	6.82333e-08	JPH2/ITPR1/ATP2B4/PLN/SLC8A1/CACNA1C/AKAP6/DMPK/RYR2/ADA/DMTN/MAPT/PDE4D/DMD/CASQ2/CD4/GRIN2A/TRPM2/RGN/CCR1/NMUR1/TMEM38A/GRIN2D/CASQ1/SYK/CCRL2/CCR10/CMKLR1/BTK/TREM2/TRDN/CCL4/PTPRC/FHL2/AGTR1/ATP1B1/CCL20/ATP1A2/PLEK/CXCL8/DEFB1/PTGFR/VCAM1	43		hsa00380	Tryptophan metabolism	8/686	42/8223	0.0209372	0.0824237	0.0585851	HADH/MAOB/ALDH1B1/ALDH3A2/MAOA/KYNU/IL4I1/TDO2	8
BP	GO:0060135	maternal process involved in female pregnancy	21/1340	64/18866	1.38703e-09	9.75252e-08	6.85483e-08	LDOC1/AKR1B1/HAVCR2/NR2F2/PGR/CTSV/AR/VDR/SPP1/LGALS9/GJA1/ITGA3/CNR1/TPPP3/LIF/RGS2/CYP27B1/GJB2/STC1/PTGIS/DSG2	21		hsa05162	Measles	19/686	139/8223	0.0216452	0.0841457	0.0598091	RAB9B/MAPK10/CDK6/CD209/IL2RA/TP73/CD28/HSPA2/TLR2/TLR4/CCNE2/AKT3/FCGR2B/CDK4/CCND1/IL2RG/HSPA6/CD3D/IL6	19
BP	GO:0070371	ERK1 and ERK2 cascade	55/1340	325/18866	1.41338e-09	9.81513e-08	6.89883e-08	SIRPA/PDGFRA/DRD2/ADRA1A/LRP1/HAND2/CSF1R/HAVCR2/CD4/EGF/NPNT/CCR1/NDRG2/MARCO/FGFR2/PTPN6/SYK/SEMA7A/CCL26/PLA2G2A/LGALS9/KLF4/LYN/EPHB2/DUSP26/TLR4/CX3CL1/CCL13/CAMK2N1/TREM2/PDGFRB/CCL8/C5AR1/F2RL1/TIMP3/LIF/LMO3/ICAM1/SEMA6A/SPRY2/CCL4/EPHB1/GAS6/PTPRC/TNFAIP8L3/SPRY1/ATF3/PDGFD/APOE/EMILIN1/CCL18/CCL20/CCL5/FAM83D/CD36	55		hsa04620	Toll-like receptor signaling pathway	15/686	104/8223	0.025145	0.0953669	0.0677849	CD14/MAPK10/MAPK13/CD86/SPP1/TLR2/TLR4/AKT3/TLR8/CCL4/CXCL8/CXCL10/CXCL9/CCL5/IL6	15
BP	GO:0042110	T cell activation	72/1340	483/18866	1.49241e-09	1.02376e-07	7.19577e-08	LMO1/PAWR/SIRPA/VSIG4/FLOT2/FCER1G/APBB1IP/ADA/THY1/TNFSF9/HAVCR2/CD276/CD4/CDK6/PAK3/DPP4/CD300A/CXADR/CD86/CD209/LILRB4/IL2RA/AIF1/CD28/TNFRSF1B/VAV1/CR1/RUNX2/FYN/WAS/IL20RB/LFNG/TGFBR2/PTPN6/PDE5A/TNFAIP8L2/LRRC32/CTPS1/SYK/ANXA1/LILRB2/MAFB/BATF/TNFSF13B/DOCK8/SASH3/LILRB1/IL18/CD55/LGALS9/LYN/RAC2/HLA-DMB/FCGR2B/IL18R1/F2RL1/CORO1A/VNN1/ICAM1/ZBTB16/SDC4/PTPRC/CRTAM/CD70/LCP1/TMEM98/CD3D/VC…	72		hsa04660	T cell receptor signaling pathway	15/686	104/8223	0.025145	0.0953669	0.0677849	MAPK10/MAPK13/CD4/PAK3/CD28/VAV1/FYN/PTPN6/NFKBIE/LCP2/AKT3/CDK4/PTPRC/CD3D/CD8A	15
BP	GO:0001508	action potential	32/1340	138/18866	1.78059e-09	1.20672e-07	8.48179e-08	KCNH2/SLMAP/CACNB2/KCND3/FLNA/SLC8A1/CACNA1C/AKAP6/RYR2/GNA15/ADRA1A/CACNA1H/DMD/KCNN2/CXADR/PTPN3/SNTA1/P2RX1/GPD1L/GJC1/GJA1/KCNMB4/CNR1/FGF13/SCN3A/KCNE4/CHRNA1/GNA14/ATP1B1/ATP1A2/CD36/DSG2	32		hsa00770	Pantothenate and CoA biosynthesis	5/686	21/8223	0.0263246	0.0973534	0.0691968	ALDH1B1/ALDH3A2/BCAT1/VNN1/VNN2	5
BP	GO:0050867	positive regulation of cell activation	65/1340	421/18866	2.27376e-09	1.52261e-07	1.0702e-07	SH3KBP1/SIRPA/FLOT2/CTSC/FCER1G/ADA/DMTN/THY1/TNFSF9/HAVCR2/PDPN/CD276/CD4/TYROBP/PAK3/DPP4/CD86/CD209/LILRB4/ITGAM/IL2RA/ITGB2/AIF1/CD28/VAV1/FYN/PTAFR/VAMP8/TGFBR2/PTPN6/SYK/ANXA1/LILRB2/TNFSF13B/DOCK8/SASH3/LILRB1/IL18/CD55/LGALS9/LYN/MMP14/TLR4/HLA-DMB/BTK/TREM2/PDGFRB/F2RL1/CORO1A/VNN1/ZBTB16/GAS6/PTPRC/CD70/CD38/ADORA2B/PLEK/VCAM1/TRBC1/CCL5/CD2/IL33/IL6/WNT5A/IGKC	65		hsa04920	Adipocytokine signaling pathway	11/686	69/8223	0.0266078	0.0973534	0.0691968	PRKAA2/MAPK10/SLC2A4/PPARGC1A/PRKAG2/TNFRSF1B/NFKBIE/SOCS3/ACACB/AKT3/CD36	11
BP	GO:0007599	hemostasis	57/1340	348/18866	2.4859e-09	1.64508e-07	1.15629e-07	PAPSS2/CSRP1/AKAP1/ITPR1/TFPI/MYL9/DGKG/PLAUR/FLNA/PDGFRA/COL1A1/MICAL1/ANXA2/GNA15/FCER1G/F13A1/DMTN/FERMT3/PDPN/CD9/PLAU/VAV1/VCL/P2RX1/FYN/WAS/COL1A2/HSPB1/PTPN6/A2M/SYK/DOCK8/ENTPD1/LYN/EPHB2/LCP2/TLR4/SERPINE1/COL3A1/ZNF385A/F2RL1/SERPINE2/FAP/PROCR/GAS6/PRKAR2B/FZD6/DGKI/SERPINA1/SERPINB2/GNA14/APOE/THBD/PLEK/COMP/CD36/IL6	57		hsa04924	Renin secretion	11/686	69/8223	0.0266078	0.0973534	0.0691968	ITPR1/ADCY5/CACNA1C/KCNMA1/ADORA1/PDE3A/PDE1C/PLCB4/EDNRA/AGTR1/ADRB2	11
BP	GO:0097553	calcium ion transmembrane import into cytosol	32/1340	140/18866	2.60955e-09	1.70682e-07	1.19969e-07	JPH2/RYR3/ITPR1/ATP2B4/PLN/SLC8A1/CACNA1C/AKAP6/RYR2/DRD2/PDE4D/THY1/DMD/CASQ2/GRIN2A/TRPM2/FYN/CYBA/TMEM38A/PTPN6/GRIN2D/NOL3/CASQ1/LYN/CX3CL1/CORO1A/TRDN/PTPRC/BDKRB1/ATP1A2/CXCL10/CXCL9	32		hsa00350	Tyrosine metabolism	7/686	36/8223	0.0269686	0.0975258	0.0693194	MAOB/MAOA/AOC3/HPD/TYRP1/IL4I1/ADH1C	7
BP	GO:0042391	regulation of membrane potential	67/1340	443/18866	3.06078e-09	1.97896e-07	1.39096e-07	GRIK5/DCN/RIMS3/KCNH2/SLMAP/NPAS4/CACNB2/KCND3/IGSF9B/FLNA/GABBR1/PLN/SLC8A1/TMEM25/CACNA1C/POPDC2/AKAP6/DMPK/KCNK3/PYCR1/RIMS2/RYR2/GNA15/DRD2/KCNMA1/FHL1/MAPT/ADRA1A/S1PR2/CACNA1H/DMD/CASQ2/KCNN2/MPP2/GRIN2A/CXADR/PTPN3/SNTA1/P2RX1/MYOC/ADORA1/GPD1L/GRIN2D/GJC1/GJA1/KCNMB4/CNR1/CBLN1/TREM2/FGF13/SCN3A/SLC29A1/FXYD1/KCNE4/CACNG4/TRDN/KCNK2/TMEM108/DGKI/CHRNA1/GNA14/ATP1B1/ATP1A2/ADRB2/CD36/PMAIP…	67		hsa04550	Signaling pathways regulating pluripotency of stem cells	19/686	143/8223	0.0282253	0.100897	0.0717158	MAPK13/HOXA1/MEIS1/FGFR2/WNT10B/KLF4/WNT5B/AKT3/LIF/WNT11/WNT2/ID4/WNT2B/FZD6/ID3/PAX6/DLX5/INHBA/WNT5A	19
BP	GO:0050863	regulation of T cell activation	55/1340	332/18866	3.12067e-09	1.99475e-07	1.40206e-07	LMO1/PAWR/SIRPA/VSIG4/FLOT2/ADA/THY1/TNFSF9/HAVCR2/CD276/CD4/PAK3/DPP4/CD300A/CD86/CD209/LILRB4/IL2RA/AIF1/CD28/TNFRSF1B/VAV1/CR1/FYN/IL20RB/TGFBR2/PTPN6/PDE5A/TNFAIP8L2/LRRC32/SYK/ANXA1/LILRB2/TNFSF13B/DOCK8/SASH3/LILRB1/IL18/CD55/LGALS9/LYN/RAC2/HLA-DMB/FCGR2B/CORO1A/VNN1/ZBTB16/SDC4/PTPRC/CRTAM/CD70/VCAM1/CCL5/CD2/IL6	55		hsa05166	Human T-cell leukemia virus 1 infection	27/686	222/8223	0.0295385	0.101545	0.0721759	CREB3L1/SLC25A4/ADCY5/MAPK10/CD4/SPI1/IL2RA/ITGB2/IL1R1/TGFBR2/ADCY2/HLA-DMB/CCNE2/AKT3/FOSL1/ICAM1/HLA-DMA/CDK4/CCND1/IL15RA/IL2RG/CREB5/HLA-DRA/HLA-DQB1/CD3D/HLA-DQA1/IL6	27
BP	GO:0045926	negative regulation of growth	46/1340	254/18866	3.51408e-09	2.22098e-07	1.56107e-07	TRIM46/WFDC1/DACT3/NKD1/FHL1/SOCS2/ACVRL1/CRYAB/MEIS1/LGMN/CXADR/SLIT2/SEMA4B/TSPYL2/TP73/GNG4/ULK2/TGFBR2/SEMA7A/SPP1/GJA1/FGF13/RERG/PI16/WNT11/SERPINE2/MEG3/SEMA6A/KCNK2/FRZB/RGS2/CDA/FBP1/GREM1/NTN1/SEMA3A/PPARG/BDKRB1/CYP27B1/RBP4/ADRB2/SFRP2/SEMA5A/IGFBP5/INHBA/WNT5A	46		hsa04961	Endocrine and other factor-regulated calcium reabsorption	9/686	53/8223	0.0296996	0.101545	0.0721759	ATP2B4/SLC8A1/ATP2B1/VDR/DNM1/PLCB4/ATP1B1/ATP1A2/BDKRB2	9
BP	GO:0070664	negative regulation of leukocyte proliferation	24/1340	86/18866	3.80273e-09	2.33914e-07	1.64413e-07	PAWR/VSIG4/HAVCR2/TYROBP/CD300A/CD86/IL2RA/IL20RB/PTPN6/PDE5A/LRRC32/LILRB2/LILRB1/LGALS9/LYN/BTK/FCGR2B/CCL8/LST1/SDC4/CRTAM/GREM1/IL33/SOX11	24		hsa05320	Autoimmune thyroid disease	9/686	53/8223	0.0296996	0.101545	0.0721759	CD86/CD28/HLA-DMB/HLA-DMA/PRF1/GZMB/HLA-DRA/HLA-DQB1/HLA-DQA1	9
BP	GO:0001774	microglial cell activation	18/1340	50/18866	3.82676e-09	2.33914e-07	1.64413e-07	CTSC/MAPT/TYROBP/ITGAM/C1QA/ITGB2/AIF1/TLR2/CLU/SYT11/CX3CL1/TREM2/C5AR1/TLR8/PTPRC/CST7/IL33/IL6	18		hsa05215	Prostate cancer	14/686	97/8223	0.0297124	0.101545	0.0721759	CREB3L1/PDGFRA/EGF/PLAU/AR/FGFR2/ETV5/CCNE2/PDGFRB/AKT3/MMP9/CCND1/PDGFD/CREB5	14
BP	GO:0002269	leukocyte activation involved in inflammatory response	18/1340	50/18866	3.82676e-09	2.33914e-07	1.64413e-07	CTSC/MAPT/TYROBP/ITGAM/C1QA/ITGB2/AIF1/TLR2/CLU/SYT11/CX3CL1/TREM2/C5AR1/TLR8/PTPRC/CST7/IL33/IL6	18		hsa00340	Histidine metabolism	5/686	22/8223	0.0318	0.107498	0.0764074	MAOB/ALDH1B1/ALDH3A2/CARNS1/MAOA	5
BP	GO:0007596	blood coagulation	56/1340	343/18866	3.86737e-09	2.33914e-07	1.64413e-07	PAPSS2/CSRP1/AKAP1/ITPR1/TFPI/MYL9/DGKG/PLAUR/FLNA/PDGFRA/COL1A1/MICAL1/ANXA2/GNA15/FCER1G/F13A1/DMTN/FERMT3/PDPN/CD9/PLAU/VAV1/VCL/P2RX1/FYN/WAS/COL1A2/HSPB1/PTPN6/A2M/SYK/DOCK8/ENTPD1/LYN/EPHB2/LCP2/TLR4/SERPINE1/COL3A1/F2RL1/SERPINE2/FAP/PROCR/GAS6/PRKAR2B/FZD6/DGKI/SERPINA1/SERPINB2/GNA14/APOE/THBD/PLEK/COMP/CD36/IL6	56		hsa05163	Human cytomegalovirus infection	27/686	225/8223	0.0342691	0.113228	0.0804803	CREB3L1/TRAF5/ITPR1/ADCY5/PDGFRA/GNAO1/MAPK13/CDK6/GNG4/CCR1/IL1R1/IL10RA/GNG7/RAC2/ADCY2/PLCB4/CX3CL1/AKT3/PTGER3/GNG8/CDK4/CCL4/CCND1/CREB5/CXCL8/CCL5/IL6	27
BP	GO:0030168	platelet activation	34/1340	158/18866	4.4313e-09	2.62379e-07	1.8442e-07	CSRP1/ITPR1/MYL9/DGKG/FLNA/PDGFRA/COL1A1/GNA15/FCER1G/DMTN/FERMT3/PDPN/CD9/VAV1/VCL/P2RX1/FYN/COL1A2/HSPB1/PTPN6/SYK/LYN/LCP2/TLR4/COL3A1/SERPINE2/FZD6/DGKI/GNA14/APOE/THBD/PLEK/COMP/IL6	34		hsa00030	Pentose phosphate pathway	6/686	30/8223	0.034755	0.113228	0.0804803	PGD/PRPS2/RGN/PFKP/PFKM/FBP1	6
BP	GO:0060402	calcium ion transport into cytosol	34/1340	158/18866	4.4313e-09	2.62379e-07	1.8442e-07	JPH2/RYR3/ITPR1/ATP2B4/PLN/SLC8A1/CACNA1C/AKAP6/RYR2/DRD2/PDE4D/THY1/ADRA1A/DMD/CASQ2/CD4/GRIN2A/TRPM2/FYN/CYBA/TMEM38A/PTPN6/GRIN2D/NOL3/CASQ1/LYN/CX3CL1/CORO1A/TRDN/PTPRC/BDKRB1/ATP1A2/CXCL10/CXCL9	34		hsa05218	Melanoma	11/686	72/8223	0.0352094	0.113228	0.0804803	PDGFRA/GADD45G/CDH1/CDK6/EGF/FGF16/PDGFRB/AKT3/CDK4/CCND1/PDGFD	11
BP	GO:0051282	regulation of sequestering of calcium ion	29/1340	121/18866	4.54722e-09	2.66439e-07	1.87274e-07	JPH2/RYR3/ITPR1/SLC25A23/PLN/SLC8A1/CACNA1C/AKAP6/RYR2/DRD2/PDE4D/THY1/DMD/CASQ2/TRPM2/CYBA/TMEM38A/PTPN6/NOL3/CASQ1/LYN/CX3CL1/CORO1A/TRDN/PTPRC/BDKRB1/ATP1A2/CXCL10/CXCL9	29		hsa04630	JAK-STAT signaling pathway	21/686	166/8223	0.0352562	0.113228	0.0804803	PDGFRA/FHL1/SOCS2/EGF/IL2RA/CTF1/IL20RB/PTPN6/SOCS3/IL10RA/OSM/CSF2RB/PDGFRB/AKT3/LIF/CCND1/IL15RA/IL2RG/PRL/IL6/IL13RA2	21
BP	GO:0055001	muscle cell development	37/1340	183/18866	5.6833e-09	3.29573e-07	2.31649e-07	MYH11/PGM5/CSRP1/LMOD1/XK/TMOD1/LDB3/TPM1/PDGFRA/SLC8A1/AKAP6/ADRA1A/CFL2/DMD/LOX/CASQ2/CXADR/HEY2/PDLIM5/TNNT3/STAC3/CSRP2/CASQ1/WNT10B/FHOD3/PDGFRB/ALPK3/ACTC1/PI16/ACTA1/FHL2/NKX2-5/RGS2/MEGF10/UCHL1/ADM/COMP	37		hsa05340	Primary immunodeficiency	7/686	38/8223	0.0353155	0.113228	0.0804803	ADA/CD4/BTK/PTPRC/IL2RG/CD3D/CD8A	7
BP	GO:0007229	integrin-mediated signaling pathway	27/1340	108/18866	5.78204e-09	3.31877e-07	2.33269e-07	ITGA8/FLNA/LAMA5/FCER1G/LAMA3/DMTN/THY1/FERMT3/HCK/TYROBP/LIMS2/ITGAM/ITGB2/VAV1/ITGA7/FERMT2/TIMP1/SYK/SEMA7A/ITGA3/COL3A1/SLC2A10/ITGA4/COL16A1/ITGA1/ITGBL1/PLEK	27		hsa04929	GnRH secretion	10/686	64/8223	0.0379824	0.120536	0.0856745	ITPR1/GABBR1/CACNA1C/CACNA1H/KCNN2/GABBR2/SPP1/PLCB4/AKT3/TRPC4	10
BP	GO:1903169	regulation of calcium ion transmembrane transport	33/1340	152/18866	5.89689e-09	3.35051e-07	2.355e-07	JPH2/CACNB2/PLN/SLC8A1/CACNA1C/AKAP6/RYR2/DRD2/PDE4D/THY1/DMD/CASQ2/RGN/HSPA2/RGS9/FYN/STAC3/CYBA/STAC2/TMEM38A/PTPN6/CASQ1/LYN/CX3CL1/CORO1A/TRDN/TSPAN13/RRAD/BDKRB1/ATP1B1/ATP1A2/CXCL10/CXCL9	33		hsa05310	Asthma	6/686	31/8223	0.0401695	0.126189	0.0896927	FCER1G/HLA-DMB/HLA-DMA/HLA-DRA/HLA-DQB1/HLA-DQA1	6
BP	GO:0016049	cell growth	71/1340	490/18866	6.58176e-09	3.70224e-07	2.60222e-07	MYOCD/TRIM46/LIMK1/CYFIP2/IGFBPL1/WFDC1/DACT3/AKAP6/RIMS2/PLXNA4/FHL1/MAPT/ADRA1A/LRP1/SOCS2/RASGRP2/ACVRL1/CRYAB/SLIT2/SH3GL2/SEMA4B/TSPYL2/GNG4/VCL/PDLIM5/MACF1/POSTN/CYBA/S100A9/ULK2/TGFBR2/SEMA7A/SPP1/GJA1/MMP14/OLFM1/FGF13/CXCL16/MAP1B/RERG/PI16/ITGA4/WNT11/SERPINE2/MEG3/SEMA6A/FRZB/TMEM108/RGS2/CDA/CD38/EPB41L3/FBP1/GREM1/NTN1/CRABP2/AGTR1/SEMA3A/PPARG/IGFBP3/BDKRB1/APOE/CYP27B1/ALCAM/TNN/S…	71		hsa04972	Pancreatic secretion	14/686	102/8223	0.0431603	0.134229	0.0954071	ITPR1/ADCY5/ATP2B4/RYR2/KCNMA1/RAB3D/ATP2B1/PLA2G2A/ADCY2/PLCB4/RAB27B/CD38/ATP1B1/ATP1A2	14
BP	GO:0001655	urogenital system development	54/1340	330/18866	6.75759e-09	3.76351e-07	2.64529e-07	MYOCD/DCN/SERPINF1/FBN1/ITGA8/PDGFRA/SIX2/AKR1B1/GCNT1/LAMA5/FEM1B/ACTA2/MME/KANK2/PBX1/SLIT2/NPNT/RGN/TP73/HAS2/YAP1/AR/FGFR2/UPK3A/ANXA1/EPHB2/ITGA3/KLF15/PDGFRB/LIF/FOXF1/WNT11/MMP9/ZBTB16/SDC4/ADAMTS16/SPRY1/ID4/WNT2B/PDGFD/ID3/PCSK5/GREM1/AGTR1/HOXD13/HPGD/IRX1/PROM1/RBP4/FSTL3/PLAG1/TNC/WNT5A/SOX11	54		hsa05169	Epstein-Barr virus infection	24/686	202/8223	0.0485849	0.149603	0.106335	TRAF5/GADD45G/MAPK10/MAPK13/CDK6/NFKBIE/SYK/TLR2/ENTPD1/LYN/HLA-DMB/BTK/CCNE2/AKT3/ICAM1/HLA-DMA/CDK4/CCND1/HLA-DRA/HLA-DQB1/CD3D/CXCL10/HLA-DQA1/IL6	24
BP	GO:0010810	regulation of cell-substrate adhesion	41/1340	217/18866	6.9916e-09	3.85566e-07	2.71006e-07	FLNA/FBLN2/S100A10/COL1A1/DMTN/CSPG5/THY1/LRP1/PDPN/CDK6/ACVRL1/KANK1/CCL28/LIMS2/CSF1/NPNT/PLAU/VCL/MACF1/POSTN/MYOC/HAS2/RHOD/MYADM/MMP14/RAC2/ITGA3/SERPINE1/CX3CL1/EPHA3/FOXF1/CCDC80/COL16A1/EGFL6/SDC4/GREM1/SMOC2/EMILIN1/VIT/CD36/APOD	41		hsa05415	Diabetic cardiomyopathy	24/686	203/8223	0.0509519	0.155353	0.110422	SLC25A4/MMP2/GFPT2/PLN/COL1A1/RYR2/PDK3/MAPK10/SLC2A4/MAPK13/CYBB/NCF4/CYBA/COL1A2/TGFBR2/RAC2/PLCB4/COL3A1/AKT3/MMP9/COX7A1/NCF2/AGTR1/CD36	24
BP	GO:0050817	coagulation	56/1340	349/18866	7.32696e-09	4.00137e-07	2.81247e-07	PAPSS2/CSRP1/AKAP1/ITPR1/TFPI/MYL9/DGKG/PLAUR/FLNA/PDGFRA/COL1A1/MICAL1/ANXA2/GNA15/FCER1G/F13A1/DMTN/FERMT3/PDPN/CD9/PLAU/VAV1/VCL/P2RX1/FYN/WAS/COL1A2/HSPB1/PTPN6/A2M/SYK/DOCK8/ENTPD1/LYN/EPHB2/LCP2/TLR4/SERPINE1/COL3A1/F2RL1/SERPINE2/FAP/PROCR/GAS6/PRKAR2B/FZD6/DGKI/SERPINA1/SERPINB2/GNA14/APOE/THBD/PLEK/COMP/CD36/IL6	56		hsa00051	Fructose and mannose metabolism	6/686	33/8223	0.0525232	0.15859	0.112722	KHK/AKR1B1/HK3/PFKP/PFKM/FBP1	6
BP	GO:0055002	striated muscle cell development	35/1340	169/18866	7.60016e-09	4.06166e-07	2.85485e-07	MYH11/PGM5/CSRP1/LMOD1/XK/TMOD1/LDB3/TPM1/PDGFRA/SLC8A1/AKAP6/ADRA1A/CFL2/DMD/LOX/CASQ2/CXADR/HEY2/PDLIM5/TNNT3/STAC3/CSRP2/CASQ1/WNT10B/FHOD3/PDGFRB/ALPK3/ACTC1/PI16/ACTA1/FHL2/NKX2-5/RGS2/UCHL1/COMP	35		hsa04350	TGF-beta signaling pathway	13/686	96/8223	0.0548608	0.164055	0.116607	DCN/FBN1/THSD4/TGFBR2/SMURF2/EMP3/GREM2/ID4/ID3/GREM1/FST/INHBA/FMOD	13
BP	GO:0044706	multi-multicellular organism process	42/1340	226/18866	7.63858e-09	4.06166e-07	2.85485e-07	MMP2/LDOC1/AKR1B1/HAVCR2/TEAD3/KALRN/NR2F2/PGR/CTSV/P2RX1/PTAFR/AR/TIMP1/TGFBR2/VDR/SPP1/SMURF2/LGALS9/GJA1/ITGA3/CNR1/TPPP3/FOSL1/LIF/COL16A1/MMP9/SERPINE2/RGS2/CD38/PCSK5/HPGD/CYP27B1/GJB2/THBD/PRL/STC1/PTGFR/ADM/IGFBP5/EPYC/PTGIS/DSG2	42		hsa04612	Antigen processing and presentation	11/686	78/8223	0.0579166	0.171543	0.12193	CD4/LGMN/HSPA2/CTSS/HLA-DMB/HLA-DMA/HLA-DRA/HSPA6/HLA-DQB1/HLA-DQA1/CD8A	11
BP	GO:0007409	axonogenesis	70/1340	482/18866	7.65397e-09	4.06166e-07	2.85485e-07	PLXNB1/TRIM46/NFASC/LIMK1/SH3KBP1/XK/NRXN3/PLXNB3/LAMA5/DRD2/PLXNA4/LAMA3/MAPT/THY1/LRP1/CSF1R/PDLIM7/PALLD/PAK3/SLIT2/SEMA4B/NTN4/LAMA2/TSKU/ATL1/CRMP1/VCL/DOK2/MACF1/RNF165/FYN/ARTN/BRSK1/DPYSL5/ULK2/FGFR2/NRTN/SEMA7A/EMB/SPP1/UNC5B/EPHB2/RAC2/KIF5C/NEXN/NCAM1/OLFM1/CHN1/FGF13/MAP1B/EPHA3/ITGA4/UNC5D/NPTX1/CDH11/SEMA6A/EPHB1/VLDLR/PAX6/NTN1/CRABP2/SEMA3A/APOE/ALCAM/DLX5/TNN/UCHL1/GAP43/SEMA5A/W…	70		hsa04978	Mineral absorption	9/686	60/8223	0.0592777	0.173033	0.122989	ATP2B4/SLC8A1/ATP2B1/HEPH/VDR/HMOX1/ATP1B1/ATP1A2/STEAP1	9
BP	GO:0002683	negative regulation of immune system process	68/1340	463/18866	7.92817e-09	4.16785e-07	2.92948e-07	PAWR/FBN1/VSIG4/SUSD4/DRD2/FCER1G/ADA/MILR1/THY1/HAVCR2/CDK6/C1QC/TYROBP/DPP4/CD300A/MEIS1/SLIT2/CCL28/CD86/LILRB4/IL2RA/CR1/ADORA1/SAMSN1/CD84/IL20RB/PTPN6/A2M/PDE5A/TNFAIP8L2/LRRC32/ANXA1/LILRB2/MAFB/LILRB1/CD55/LGALS9/LILRB3/MEIS2/LYN/LRRC17/CNR1/SYT11/TLR4/COL3A1/CX3CL1/BTK/FCGR2B/LST1/FOXF1/HMOX1/ZBTB16/SLAMF8/SDC4/PTPRC/CRTAM/HTRA1/CST7/IL17D/GREM1/PPARG/EMILIN1/FSTL3/IL33/INHBA/SOX11/IL13R…	68		hsa05322	Systemic lupus erythematosus	17/686	136/8223	0.0595323	0.173033	0.122989	FCGR2A/C1QC/C2/GRIN2A/CD86/C1QB/FCGR1A/C1QA/ACTN1/CD28/C3/HLA-DMB/HLA-DMA/HLA-DRA/HLA-DQB1/HLA-DQA1/C1S	17
BP	GO:0002688	regulation of leukocyte chemotaxis	29/1340	124/18866	8.27545e-09	4.27059e-07	3.0017e-07	CSF1R/VEGFC/DPP4/C3AR1/LGMN/SLIT2/CSF1/AIF1/GPSM3/CCR1/LGALS9/LYN/RAC2/CMKLR1/SERPINE1/C5AR1/F2RL1/SLAMF8/CCL4/GAS6/PLA2G7/GREM1/CXCL13/CXCL8/CXCL10/CCL5/CXCL14/IL6/WNT5A	29		hsa04540	Gap junction	12/686	88/8223	0.0607253	0.174866	0.124291	ITPR1/ADCY5/PDGFRA/DRD2/EGF/LPAR1/GJA1/ADCY2/PLCB4/PDGFRB/TUBA4A/PDGFD	12
BP	GO:0051208	sequestering of calcium ion	29/1340	124/18866	8.27545e-09	4.27059e-07	3.0017e-07	JPH2/RYR3/ITPR1/SLC25A23/PLN/SLC8A1/CACNA1C/AKAP6/RYR2/DRD2/PDE4D/THY1/DMD/CASQ2/TRPM2/CYBA/TMEM38A/PTPN6/NOL3/CASQ1/LYN/CX3CL1/CORO1A/TRDN/PTPRC/BDKRB1/ATP1A2/CXCL10/CXCL9	29		hsa05135	Yersinia infection	17/686	137/8223	0.0629513	0.179613	0.127666	LIMK1/MAPK10/MAPK13/CD4/FCGR2A/VAV1/WAS/IL18/SKAP2/LCP2/RAC2/TLR4/AKT3/ITGA4/CXCL8/CD8A/IL6	17
BP	GO:1900046	regulation of hemostasis	23/1340	83/18866	9.28777e-09	4.74943e-07	3.33827e-07	TFPI/PLAUR/PDGFRA/ANXA2/FCER1G/DMTN/PDPN/CD9/PLAU/SYK/LYN/EPHB2/TLR4/SERPINE1/F2RL1/SERPINE2/FAP/SERPINB2/APOE/THBD/PLEK/COMP/CD36	23		hsa00590	Arachidonic acid metabolism	9/686	61/8223	0.0646457	0.182771	0.12991	EPHX2/PTGES/TBXAS1/PLA2G2A/ALOX5/HPGDS/GGT5/HPGD/PTGIS	9
BP	GO:0051235	maintenance of location	53/1340	324/18866	9.42864e-09	4.77802e-07	3.35836e-07	GRIK5/JPH2/RYR3/ITPR1/FBN1/SLC25A23/FLNA/PLN/SLC8A1/CACNA1C/AKAP6/DAND5/RYR2/DRD2/PDE4D/THY1/KDELR3/DMD/CASQ2/CD4/MSR1/TRPM2/BARD1/CYBA/S100A9/TMEM38A/PTPN6/NOL3/NFKBIE/CASQ1/C3/LYN/GJA1/NRROS/SRGN/CX3CL1/ACACB/CORO1A/TRDN/OS9/PTPRC/PPARG/BDKRB1/APOE/S100A8/ATP1A2/CXCL10/LPL/CXCL9/MDFI/CD36/IL6/MEST	53		hsa04520	Adherens junction	10/686	71/8223	0.0690369	0.193428	0.137484	SORBS1/CDH1/PTPRF/ACTN1/VCL/FYN/WAS/TGFBR2/PTPN6/RAC2	10
BP	GO:0043300	regulation of leukocyte degranulation	17/1340	47/18866	9.54718e-09	4.7949e-07	3.37023e-07	FCER1G/CD300A/ITGAM/ITGB2/PTAFR/CD84/VAMP8/SYK/LGALS9/LYN/RAC2/FCGR2B/F2RL1/FOXF1/HMOX1/ADORA2B/IL13RA2	17		hsa05032	Morphine addiction	12/686	91/8223	0.0745608	0.207039	0.14716	ADCY5/GABBR1/GNAO1/PDE4D/GNG4/ADORA1/GABBR2/PDE3A/PDE1C/GNG7/ADCY2/GNG8	12
BP	GO:0002703	regulation of leukocyte mediated immunity	40/1340	211/18866	9.64481e-09	4.80106e-07	3.37456e-07	SUSD4/FCER1G/HAVCR2/TYROBP/CD300A/ITGAM/ITGB2/CD28/TNFRSF1B/VAV1/CR1/WAS/PTAFR/CD84/VAMP8/IL1R1/IL20RB/PTPN6/SYK/C3/SASH3/LILRB1/IL18/LGALS9/LYN/RAC2/TLR4/BTK/FCGR2B/IL18R1/F2RL1/FOXF1/ICAM1/HMOX1/PTPRC/CRTAM/ADORA2B/CXCL6/IL6/IL13RA2	40		hsa04916	Melanogenesis	13/686	101/8223	0.0761585	0.209604	0.148983	CREB3L1/ADCY5/GNAO1/WNT10B/ADCY2/PLCB4/WNT5B/WNT11/TYRP1/WNT2/WNT2B/FZD6/WNT5A	13
BP	GO:0150076	neuroinflammatory response	22/1340	77/18866	1.04595e-08	5.16096e-07	3.62752e-07	CTSC/MAPT/LRP1/TYROBP/ITGAM/C1QA/ITGB2/AIF1/TNFRSF1B/TLR2/IL18/CLU/SYT11/CX3CL1/TREM2/C5AR1/MMP9/TLR8/PTPRC/CST7/IL33/IL6	22		hsa04152	AMPK signaling pathway	15/686	121/8223	0.0777855	0.212204	0.150831	CREB3L1/PRKAA2/SLC2A4/PPARGC1A/ADRA1A/PRKAG2/PFKP/ACACB/AKT3/PFKM/CCND1/FBP1/PPARG/CREB5/CD36	15
BP	GO:0051209	release of sequestered calcium ion into cytosol	28/1340	118/18866	1.05926e-08	5.18116e-07	3.64172e-07	JPH2/RYR3/ITPR1/PLN/SLC8A1/CACNA1C/AKAP6/RYR2/DRD2/PDE4D/THY1/DMD/CASQ2/TRPM2/CYBA/TMEM38A/PTPN6/NOL3/CASQ1/LYN/CX3CL1/CORO1A/TRDN/PTPRC/BDKRB1/ATP1A2/CXCL10/CXCL9	28		hsa04658	Th1 and Th2 cell differentiation	12/686	92/8223	0.079587	0.213494	0.151748	MAPK10/MAPK13/CD4/IL2RA/NFKBIE/HLA-DMB/HLA-DMA/IL2RG/HLA-DRA/HLA-DQB1/CD3D/HLA-DQA1	12
BP	GO:0030278	regulation of ossification	40/1340	212/18866	1.10881e-08	5.37677e-07	3.77921e-07	TMEM119/SLC8A1/SIX2/DKK1/HAND2/PBX1/CDK6/PDLIM7/VEGFC/ATP2B1/CSF1/INTU/NPNT/CCR1/RUNX2/TOB1/FGFR2/TWIST2/BCOR/WNT10B/ECM1/SRGN/CTHRC1/OMD/ALOX5/ZBTB16/SMOC1/RANBP3L/TWIST1/ID3/GREM1/CYP27B1/TNN/ADRB2/SFRP2/IGFBP5/COMP/IL6/WNT5A/SOX11	40		hsa00100	Steroid biosynthesis	4/686	20/8223	0.0796313	0.213494	0.151748	LIPA/LBR/TM7SF2/CYP27B1	4
BP	GO:0060348	bone development	39/1340	204/18866	1.15431e-08	5.54957e-07	3.90067e-07	PAPSS2/PLXNB1/TMEM119/TRIM45/FBN1/COL1A1/ANXA2/LOX/SPARC/TYROBP/MEIS1/RGN/MYOC/RUNX2/HAS2/FGFR2/TGFBR2/PTPN6/SERPINH1/LILRB1/GJA1/PHEX/MMP14/LRRC17/ALPL/ZNF385A/SP5/RANBP3L/PTPRC/TWIST1/ACP5/MMP13/GREM1/DLX5/STC1/SFRP2/COMP/EPYC/SFRP4	39		hsa05143	African trypanosomiasis	6/686	37/8223	0.0834628	0.219974	0.156353	IL18/PLCB4/F2RL1/ICAM1/VCAM1/IL6	6
BP	GO:0060485	mesenchyme development	49/1340	290/18866	1.16947e-08	5.57482e-07	3.91841e-07	DAB2/ACTG2/TGFB1I1/RBM24/DACT3/COL1A1/SIX2/DAND5/LAMA5/ACTA2/HAND2/PDPN/S100A4/ACVRL1/VASN/SEMA4B/HEY2/HAS2/YAP1/FGFR2/TGFBR2/NRTN/SEMA7A/OLFM1/PDGFRB/ACTC1/EPHA3/EDNRA/ACTA1/FOXF1/WNT11/WNT2/SEMA6A/RANBP3L/SPRY2/FRZB/SPRY1/NKX2-5/TWIST1/GREM1/HMGA2/SEMA3A/ALX1/SFRP2/SEMA5A/FAM83D/IL6/WNT5A/SOX11	49		hsa05216	Thyroid cancer	6/686	37/8223	0.0834628	0.219974	0.156353	TPM3/GADD45G/CDH1/CCDC6/CCND1/PPARG	6
BP	GO:0051283	negative regulation of sequestering of calcium ion	28/1340	119/18866	1.29252e-08	6.10958e-07	4.29429e-07	JPH2/RYR3/ITPR1/PLN/SLC8A1/CACNA1C/AKAP6/RYR2/DRD2/PDE4D/THY1/DMD/CASQ2/TRPM2/CYBA/TMEM38A/PTPN6/NOL3/CASQ1/LYN/CX3CL1/CORO1A/TRDN/PTPRC/BDKRB1/ATP1A2/CXCL10/CXCL9	28		hsa04725	Cholinergic synapse	14/686	113/8223	0.0866151	0.226364	0.160895	KCNQ4/CREB3L1/ITPR1/ADCY5/CACNA1C/GNAO1/GNG4/FYN/GNG7/ADCY2/PLCB4/AKT3/GNG8/CREB5	14
BP	GO:0050870	positive regulation of T cell activation	40/1340	214/18866	1.46073e-08	6.80422e-07	4.78253e-07	SIRPA/FLOT2/ADA/THY1/TNFSF9/HAVCR2/CD276/CD4/PAK3/DPP4/CD86/CD209/LILRB4/IL2RA/AIF1/CD28/VAV1/FYN/TGFBR2/PTPN6/SYK/ANXA1/LILRB2/TNFSF13B/DOCK8/SASH3/LILRB1/IL18/CD55/LGALS9/LYN/HLA-DMB/CORO1A/VNN1/ZBTB16/PTPRC/CD70/VCAM1/CCL5/IL6	40		hsa04724	Glutamatergic synapse	14/686	114/8223	0.0915863	0.237361	0.168712	GRIK5/ITPR1/ADCY5/CACNA1C/SLC1A3/GNAO1/GRIN2A/GNG4/GRIN2D/SLC38A1/GNG7/ADCY2/PLCB4/GNG8	14
BP	GO:0002697	regulation of immune effector process	68/1340	470/18866	1.46366e-08	6.80422e-07	4.78253e-07	VSIG4/CFH/SUSD4/FCER1G/HAVCR2/TRIM6/C1QC/TYROBP/CD300A/C3AR1/C2/CD86/ITGAM/IL2RA/C1QB/C1QA/ITGB2/CD28/TNFRSF1B/VAV1/CR1/WAS/PTAFR/CD84/VAMP8/IL1R1/IL20RB/PTPN6/A2M/AIM2/SYK/ANXA1/SEMA7A/C3/SASH3/LILRB1/IL18/CD55/LGALS9/LYN/RAC2/CLU/TLR4/HLA-DMB/BTK/FCGR2B/C5AR1/IL18R1/F2RL1/FOXF1/ICAM1/HMOX1/SLAMF8/PTPRC/CRTAM/HTRA1/CFI/HERC5/RBP4/ADORA2B/CXCL6/C1S/CD36/IL33/IL6/WNT5A/IL13RA2/IGKC	68		hsa05130	Pathogenic Escherichia coli infection	22/686	197/8223	0.0967329	0.248628	0.17672	MYH11/CYFIP2/MAPK10/MAPK13/LPAR5/FCGR2A/PAK3/HCLS1/CYTH4/CASP4/FYN/IL1R1/PTPN6/LPAR1/IL18/MYO1B/MYO1F/TLR4/TUBA4A/TNFSF10/CXCL8/IL6	22
BP	GO:0061900	glial cell activation	19/1340	60/18866	1.63193e-08	7.52426e-07	5.28863e-07	CTSC/MAPT/LRP1/TYROBP/ITGAM/C1QA/ITGB2/AIF1/TLR2/CLU/SYT11/CX3CL1/TREM2/C5AR1/TLR8/PTPRC/CST7/IL33/IL6	19		hsa04928	Parathyroid hormone synthesis, secretion and action	13/686	106/8223	0.102163	0.258695	0.183875	CREB3L1/ITPR1/ADCY5/PDE4D/RUNX2/VDR/MAFB/MMP14/ADCY2/PLCB4/MMP13/CREB5/CYP27B1	13
BP	GO:0032102	negative regulation of response to external stimulus	64/1340	433/18866	1.70907e-08	7.81586e-07	5.49359e-07	TNFAIP6/METRNL/TFPI/SERPINF1/WFDC1/SIRPA/PLAUR/VSIG4/EPPK1/PDGFRA/ANXA2/SUSD4/DRD2/ADA/KANK2/HAVCR2/CD9/DPP4/SLIT2/IL2RA/SEMA4B/PLAU/AIF1/TNFRSF1B/CR1/ADORA1/IL20RB/A2M/TNFAIP8L2/SEMA7A/SPP1/SOCS3/LILRB1/LGALS9/KLF4/GJA1/SYT11/SERPINE1/CX3CL1/FCGR2B/AOAH/FOXF1/FNDC4/ALOX5/SERPINE2/FAP/SLAMF8/NT5E/SEMA6A/PTPRC/HTRA1/CST7/ACP5/GREM1/CXCL13/SERPINB2/SEMA3A/PPARG/APOE/THBD/SEMA5A/PTGIS/WNT5A/APOD	64		hsa00010	Glycolysis / Gluconeogenesis	9/686	67/8223	0.103145	0.258695	0.183875	ALDH1B1/ADPGK/HK3/ALDH3A2/ENO2/PFKP/PFKM/ADH1C/FBP1	9
BP	GO:0002696	positive regulation of leukocyte activation	61/1340	406/18866	2.00436e-08	9.09234e-07	6.3908e-07	SH3KBP1/SIRPA/FLOT2/CTSC/FCER1G/ADA/THY1/TNFSF9/HAVCR2/CD276/CD4/TYROBP/PAK3/DPP4/CD86/CD209/LILRB4/ITGAM/IL2RA/ITGB2/AIF1/CD28/VAV1/FYN/PTAFR/VAMP8/TGFBR2/PTPN6/SYK/ANXA1/LILRB2/TNFSF13B/DOCK8/SASH3/LILRB1/IL18/CD55/LGALS9/LYN/MMP14/TLR4/HLA-DMB/BTK/TREM2/F2RL1/CORO1A/VNN1/ZBTB16/GAS6/PTPRC/CD70/CD38/ADORA2B/VCAM1/TRBC1/CCL5/CD2/IL33/IL6/WNT5A/IGKC	61		hsa05221	Acute myeloid leukemia	9/686	67/8223	0.103145	0.258695	0.183875	CD14/CSF1R/SPI1/ITGAM/FCGR1A/AKT3/ZBTB16/CCND1/BCL2A1	9
BP	GO:0002548	monocyte chemotaxis	20/1340	67/18866	2.13465e-08	9.60592e-07	6.75178e-07	LGMN/SLIT2/AIF1/CCR1/ANXA1/CCL26/LYN/SERPINE1/CX3CL1/CCL13/CCL8/SLAMF8/CCL4/PLA2G7/GREM1/CCL18/CCL20/CXCL10/CCL5/IL6	20		hsa05171	Coronavirus disease - COVID-19	25/686	232/8223	0.110141	0.27403	0.194775	MAPK10/F13A1/MAPK13/CYBB/FCGR2A/C1QC/C3AR1/C2/C1QB/CFD/C1QA/SYK/C3/TLR2/TLR4/C5AR1/MASP1/TLR8/MMP1/AGTR1/CXCL8/CXCL10/C1S/IL6/RPS4Y1	25
BP	GO:0099177	regulation of trans-synaptic signaling	66/1340	455/18866	2.15746e-08	9.6315e-07	6.76976e-07	GRIK5/RIMS3/NPAS4/CACNB2/IGSF9B/PRRT2/TMEM25/TACR2/DMPK/SLC1A3/RIMS2/DRD2/AKAP5/CDH1/MAPT/CSPG5/VAMP1/ADRA1A/S1PR2/DKK1/MME/SNAP25/TYROBP/MPP2/LGMN/GRIN2A/LAMA2/NCS1/SORCS3/P2RX1/ADORA1/RIN1/FYN/BRSK1/GRIN2D/NTF3/LILRB2/EPHB2/CLSTN2/SRGN/DNM1/KCNMB4/PLCB4/CNR1/CBLN1/SYT11/CX3CL1/PPFIA2/MAP1B/CACNG4/FABP5/SERPINE2/NPTX1/CDH11/EPHB1/TMEM108/BCHE/PRKAR2B/DGKI/CD38/APOE/ADORA2B/ATP1A2/SYBU/ADRB2/ROR2	66		hsa05231	Choline metabolism in cancer	12/686	98/8223	0.114151	0.281753	0.200264	DGKG/PCYT1B/PDGFRA/MAPK10/EGF/WAS/SLC22A3/RAC2/PDGFRB/AKT3/PDGFD/DGKI	12
BP	GO:0042102	positive regulation of T cell proliferation	25/1340	101/18866	2.60858e-08	1.14635e-06	8.05744e-07	TNFSF9/HAVCR2/CD276/CD4/CD86/CD209/IL2RA/AIF1/CD28/TGFBR2/SYK/ANXA1/LILRB2/TNFSF13B/SASH3/IL18/CD55/LGALS9/HLA-DMB/CORO1A/PTPRC/CD70/VCAM1/CCL5/IL6	25		hsa04066	HIF-1 signaling pathway	13/686	109/8223	0.120052	0.288748	0.205236	HK3/CYBB/EGF/ENO2/PFKP/TIMP1/TLR4/SERPINE1/AKT3/PFKM/HMOX1/EGLN3/IL6	13
BP	GO:0042116	macrophage activation	25/1340	101/18866	2.60858e-08	1.14635e-06	8.05744e-07	VSIG4/CTSC/MAPT/HAVCR2/TYROBP/ITGAM/C1QA/ITGB2/AIF1/SYK/TLR2/CLU/SYT11/TLR4/CX3CL1/TREM2/FCGR2B/C5AR1/TLR8/PTPRC/SUCNR1/CST7/IL33/IL6/WNT5A	25		hsa05164	Influenza A	19/686	171/8223	0.120516	0.288748	0.205236	SLC25A4/CDK6/SOCS3/IL18/TLR4/HLA-DMB/AKT3/ICAM1/HLA-DMA/CDK4/TNFSF10/HLA-DRA/CXCL8/HLA-DQB1/CXCL10/HLA-DQA1/CCL5/IL33/IL6	19
BP	GO:0061448	connective tissue development	45/1340	262/18866	2.77148e-08	1.20373e-06	8.46073e-07	LUM/CHRDL2/COL5A1/ZNF219/BMP1/COL1A1/SIX2/ACTA2/PPARGC1A/HAND2/LOX/ACVRL1/CSF1/RUNX2/TIMP1/TGFBR2/OXCT1/SERPINH1/WNT10B/ECM1/ADAMTS12/WNT5B/SLC25A25/EBF2/PDGFRB/WNT11/TGFBI/ZBTB16/CDK4/FRZB/ID4/WNT2B/PDGFD/MMP13/GREM1/HMGA2/EFEMP1/STC1/SFRP2/ROR2/ACAN/COMP/EPYC/WNT5A/COL11A1	45		hsa04727	GABAergic synapse	11/686	89/8223	0.120699	0.288748	0.205236	ADCY5/GABBR1/CACNA1C/GNAO1/GNG4/GABBR2/SLC38A1/GNG7/ADCY2/SLC38A5/GNG8	11
BP	GO:0051271	negative regulation of cellular component movement	60/1340	400/18866	2.78195e-08	1.20373e-06	8.46073e-07	MYOCD/DCN/SERPINF1/TPM1/ATP2B4/PLXNB3/EPPK1/DRD2/PPARGC1A/ADA/CDH1/THY1/LRP1/CD9/ACVRL1/DPP4/CD300A/HAS1/KANK1/SLIT2/CCL28/SEMA4B/RGN/ACTN1/AIF1/NR2F2/VCL/ADORA1/WAS/NAV3/TIMP1/SEMA7A/PODN/KLF4/GJA1/SERPINE1/COL3A1/CX3CL1/MEOX2/CYGB/WNT11/HMOX1/SLAMF8/ADORA3/SEMA6A/GREM1/CXCL13/SEMA3A/PPARG/IGFBP3/APOE/EMILIN1/TNN/STC1/SFRP2/SEMA5A/IGFBP5/IL33/WNT5A/APOD	60		hsa05235	PD-L1 expression and PD-1 checkpoint pathway in cancer	11/686	89/8223	0.120699	0.288748	0.205236	MAPK13/CD4/EGF/CD28/PTPN6/NFKBIE/BATF/TLR2/TLR4/AKT3/CD3D	11
BP	GO:0051279	regulation of release of sequestered calcium ion into cytosol	22/1340	81/18866	2.90369e-08	1.24681e-06	8.76357e-07	JPH2/PLN/SLC8A1/CACNA1C/AKAP6/RYR2/PDE4D/THY1/DMD/CASQ2/CYBA/TMEM38A/PTPN6/CASQ1/LYN/CX3CL1/CORO1A/TRDN/BDKRB1/ATP1A2/CXCL10/CXCL9	22		hsa04935	Growth hormone synthesis, secretion and action	14/686	120/8223	0.12508	0.296947	0.211064	CREB3L1/ITPR1/ADCY5/CACNA1C/MAPK10/MAPK13/SOCS2/SOCS3/ADCY2/PLCB4/AKT3/SSTR1/IGFBP3/CREB5	14
BP	GO:0050818	regulation of coagulation	23/1340	88/18866	3.12148e-08	1.33018e-06	9.34952e-07	TFPI/PLAUR/PDGFRA/ANXA2/FCER1G/DMTN/PDPN/CD9/PLAU/SYK/LYN/EPHB2/TLR4/SERPINE1/F2RL1/SERPINE2/FAP/PROCR/SERPINB2/APOE/THBD/PLEK/CD36	23		hsa04080	Neuroactive ligand-receptor interaction	37/686	367/8223	0.129105	0.301438	0.214256	GRIK5/LYNX1/GABBR1/TACR2/DRD2/FPR1/ADRA1A/S1PR2/VIPR2/C3AR1/GRIN2A/P2RX1/NMUR1/ADORA1/PTAFR/GRIN2D/GABBR2/LPAR1/C3/CNR1/FPR3/C5AR1/PTGER3/F2RL1/SSTR1/EDNRA/ADORA3/CHRNA1/AGTR1/BDKRB1/ADORA2B/BDKRB2/PRL/GZMA/ADRB2/PTGFR/ADM	37
BP	GO:0007584	response to nutrient	34/1340	171/18866	3.61271e-08	1.52793e-06	1.07395e-06	SLC8A1/COL1A1/ADA/SPARC/KANK2/CYBB/CD4/FOLR2/C2/CCL28/ATP2B1/POSTN/AGL/TGFBR2/VDR/OXCT1/SPP1/BRIP1/PHEX/CNR1/KYNU/ALPL/MAP1B/HMOX1/GAS6/CCND1/BCHE/PPARG/CYP27B1/TNC/STC1/SFRP2/CXCL10/LPL	34		hsa04650	Natural killer cell mediated cytotoxicity	15/686	131/8223	0.129379	0.301438	0.214256	ULBP2/FCER1G/TYROBP/ITGB2/VAV1/FYN/PTPN6/SYK/LCP2/RAC2/ICAM1/HCST/TNFSF10/PRF1/GZMB	15
BP	GO:0030193	regulation of blood coagulation	22/1340	82/18866	3.70463e-08	1.55512e-06	1.09306e-06	TFPI/PLAUR/PDGFRA/ANXA2/FCER1G/DMTN/PDPN/CD9/PLAU/SYK/LYN/EPHB2/TLR4/SERPINE1/F2RL1/SERPINE2/FAP/SERPINB2/APOE/THBD/PLEK/CD36	22		hsa05167	Kaposi sarcoma-associated herpesvirus infection	21/686	194/8223	0.12988	0.301438	0.214256	ITPR1/MAPK10/MAPK13/HCK/CDK6/CD86/GNG4/CCR1/SYK/C3/CLEC2B/LYN/GNG7/AKT3/CXCL1/GNG8/ICAM1/CDK4/CCND1/CXCL8/IL6	21
BP	GO:0006898	receptor-mediated endocytosis	52/1340	328/18866	3.7773e-08	1.57388e-06	1.10624e-06	DAB2/RAMP1/ANXA2/DRD2/FCER1G/CD14/CD163/STAB1/LRP1/SGIP1/DKK1/SPARC/SNAP25/CD9/EGF/PDLIM7/FOLR2/SIGLEC1/SH3GL2/ITGAM/MSR1/MRC1/FCGR1A/ITGB2/MARCO/TGFBR2/NTF3/SYK/C3/LILRB1/COLEC12/FCGR1B/DNM1/CLU/SYT11/SERPINE1/CXCL16/FCGR2B/MASP1/CACNG4/ITGA4/APOC1/TMEM108/VLDLR/GREM1/APOE/CXCL8/ADRB2/ADM/SFRP4/CD36/IGKC	52		hsa05132	Salmonella infection	26/686	249/8223	0.136584	0.314649	0.223646	RAB9B/MYL9/CYFIP2/FLNA/S100A10/ANXA2/CD14/MAPK10/FYCO1/MAPK13/ARHGEF26/PAK3/CYTH4/CASP4/MLKL/TLR2/IL18/KIF5C/TLR4/AKT3/TUBA4A/PTPRC/TNFSF10/CXCL8/MYLPF/IL6	26
BP	GO:0007565	female pregnancy	37/1340	196/18866	3.84802e-08	1.59155e-06	1.11866e-06	MMP2/LDOC1/AKR1B1/HAVCR2/TEAD3/NR2F2/PGR/CTSV/AR/TIMP1/TGFBR2/VDR/SPP1/SMURF2/LGALS9/GJA1/ITGA3/CNR1/TPPP3/FOSL1/LIF/COL16A1/MMP9/RGS2/CD38/PCSK5/HPGD/CYP27B1/GJB2/THBD/PRL/STC1/ADM/IGFBP5/EPYC/PTGIS/DSG2	37		hsa04213	Longevity regulating pathway - multiple species	8/686	62/8223	0.142119	0.324994	0.230999	ADCY5/PRKAA2/PRKAG2/CRYAB/HSPA2/ADCY2/AKT3/HSPA6	8
BP	GO:0071675	regulation of mononuclear cell migration	17/1340	51/18866	3.91701e-08	1.60096e-06	1.12528e-06	CSF1R/C3AR1/LGMN/SLIT2/CSF1/AIF1/CCR1/LYN/CMKLR1/SERPINE1/C5AR1/SLAMF8/PLA2G7/PDGFD/GREM1/CXCL10/CCL5	17		hsa00430	Taurine and hypotaurine metabolism	3/686	16/8223	0.143659	0.326117	0.231797	FMO1/GGT5/CDO1	3
BP	GO:0090287	regulation of cellular response to growth factor stimulus	50/1340	310/18866	3.92768e-08	1.60096e-06	1.12528e-06	MYOCD/DCN/DAB2/CREB3L1/CYFIP2/TGFB1I1/FBN1/ITGA8/ATP2B4/HTRA3/DAND5/FSTL1/DKK1/LOX/ACVRL1/VEGFC/SLIT2/VASN/NPNT/RUNX2/TOB1/RNF165/TGFBR2/NTF3/PRDM16/ADAMTS12/SMURF2/NRROS/ITGA3/FGF16/SLC2A10/VEPH1/SEMA6A/SPRY2/GREM2/TMEM108/SPRY1/HTRA1/ZNF423/GREM1/CXCL13/SMOC2/EMILIN1/FSTL3/CHRDL1/SFRP2/FST/SFRP4/WNT5A/SOX11	50		hsa05020	Prion disease	28/686	273/8223	0.146802	0.330835	0.235151	CREB3L1/SLC25A4/RYR3/ITPR1/CACNA1C/RYR2/MAPK10/MAPK13/CYBB/C1QC/NCF4/GRIN2A/C1QB/C1QA/HSPA2/FYN/CYBA/GRIN2D/RAC2/KIF5C/NCAM1/TUBA4A/COX7A1/NCF2/CREB5/HSPA6/CCL5/IL6	28
BP	GO:0002690	positive regulation of leukocyte chemotaxis	24/1340	96/18866	4.01308e-08	1.624e-06	1.14147e-06	CSF1R/VEGFC/C3AR1/LGMN/CSF1/AIF1/GPSM3/CCR1/LGALS9/RAC2/CMKLR1/SERPINE1/C5AR1/F2RL1/CCL4/GAS6/PLA2G7/CXCL13/CXCL8/CXCL10/CCL5/CXCL14/IL6/WNT5A	24		hsa05217	Basal cell carcinoma	8/686	63/8223	0.151696	0.338143	0.240345	GADD45G/WNT10B/WNT5B/WNT11/WNT2/WNT2B/FZD6/WNT5A	8
BP	GO:0048608	reproductive structure development	64/1340	443/18866	4.11959e-08	1.65519e-06	1.1634e-06	MYOCD/DCN/SERPINF1/PCYT1B/FLNA/LDOC1/PDGFRA/FEM1B/ADA/RNF38/MME/SLIT2/NR2F2/HEY2/PGR/CTSV/PTX3/MMP19/LFNG/AR/FGFR2/PTPN6/VDR/ANXA1/SPP1/SOCS3/RHOBTB3/BRIP1/GJA1/MMP14/TPPP3/PCDH12/PDGFRB/FOSL1/LIF/SERPINE2/WNT2/ICAM1/CCND1/ANG/ID4/WNT2B/HTRA1/RSPO3/HOXD13/SEMA3A/PPARG/TNFSF10/CYP27B1/GJB2/RBP4/FSTL3/PLAG1/TNC/STC1/LHX8/SFRP2/ADM/ROR2/FST/MDFI/PTGIS/INHBA/WNT5A	64		hsa04115	p53 signaling pathway	9/686	73/8223	0.152219	0.338143	0.240345	GADD45G/CDK6/TP73/SERPINE1/CCNE2/CDK4/CCND1/IGFBP3/PMAIP1	9
BP	GO:0008360	regulation of cell shape	32/1340	156/18866	4.19438e-08	1.67152e-06	1.17487e-06	PLXNB1/SH3KBP1/TPM1/ARHGAP18/SHROOM3/PLXNB3/PLXNA4/DMTN/CDC42EP3/FMNL1/CSF1R/PDPN/HCK/ITGB2/ITGA7/FYN/FERMT2/FBLIM1/ANXA1/LPAR1/RHOD/RHOBTB3/RAC2/CCL13/RND3/LST1/CORO1A/FGD5/ICAM1/EPB41L3/FAM171A1/CDC42EP5	32		hsa04390	Hippo signaling pathway	17/686	157/8223	0.160047	0.35301	0.250913	DLG3/NKD1/CDH1/TEAD3/ITGB2/TP73/YAP1/TGFBR2/WNT10B/WNT5B/SERPINE1/WNT11/WNT2/CCND1/WNT2B/FZD6/WNT5A	17
BP	GO:0017157	regulation of exocytosis	40/1340	222/18866	4.21965e-08	1.67152e-06	1.17487e-06	GRIK5/RIMS3/CACNB2/PRRT2/MICAL1/RIMS2/DRD2/FCER1G/CSPG5/VAMP1/ADRA1A/CACNA1H/RAB3D/CD300A/ITGAM/ITGB2/NCS1/P2RX1/PTAFR/CD84/VAMP8/SYK/ANXA1/LGALS9/LYN/RAC2/CNR1/SYT11/PPFIA2/FCGR2B/TRIM9/F2RL1/FOXF1/HMOX1/RAB27B/SDC4/RAB15/DGKI/ADORA2B/IL13RA2	40		hsa05224	Breast cancer	16/686	147/8223	0.163964	0.357193	0.253885	GADD45G/CDK6/EGF/HEY2/PGR/WNT10B/WNT5B/FGF16/AKT3/WNT11/WNT2/CDK4/CCND1/WNT2B/FZD6/WNT5A	16
BP	GO:0050804	modulation of chemical synaptic transmission	65/1340	454/18866	4.57166e-08	1.79829e-06	1.26398e-06	GRIK5/RIMS3/NPAS4/CACNB2/IGSF9B/PRRT2/TMEM25/TACR2/DMPK/SLC1A3/RIMS2/DRD2/AKAP5/CDH1/MAPT/CSPG5/VAMP1/ADRA1A/S1PR2/DKK1/MME/SNAP25/TYROBP/MPP2/LGMN/GRIN2A/LAMA2/NCS1/SORCS3/P2RX1/ADORA1/RIN1/FYN/BRSK1/GRIN2D/NTF3/LILRB2/EPHB2/CLSTN2/SRGN/DNM1/KCNMB4/PLCB4/CNR1/CBLN1/SYT11/CX3CL1/PPFIA2/MAP1B/CACNG4/SERPINE2/NPTX1/CDH11/EPHB1/TMEM108/BCHE/PRKAR2B/DGKI/CD38/APOE/ADORA2B/ATP1A2/SYBU/ADRB2/ROR2	65		hsa00120	Primary bile acid biosynthesis	3/686	17/8223	0.16424	0.357193	0.253885	CH25H/HSD3B7/ACOX2	3
BP	GO:0042493	response to drug	59/1340	397/18866	5.07989e-08	1.98433e-06	1.39474e-06	KCNH2/CDH3/HADH/MAOB/PRKAA2/PPP1R14A/WFDC1/RNF149/SLC8A1/S100A10/COL1A1/KCNK3/SLC1A3/DRD2/PPARGC1A/ADA/CDH1/ADRA1A/LOX/CYBB/PPP1R12A/VEGFC/GRIN2A/TP73/FYN/CYBA/TGFBR2/AIM2/OXCT1/CTPS1/ANXA1/PDE3A/LYN/SLC22A3/ITGA3/PPM1E/ATP8B1/ACACB/ACTC1/MAP1B/FOSL1/ICAM1/SLAMF8/CDK4/GAS6/CCND1/BCHE/PRKAR2B/CD38/FBP1/HMGA2/PPARG/UCHL1/SFRP2/TDO2/LPL/INHBA/CA9/APOD	59		hsa05214	Glioma	9/686	75/8223	0.170759	0.368793	0.262131	PDGFRA/GADD45G/CAMK1/CDK6/EGF/PDGFRB/AKT3/CDK4/CCND1	9
BP	GO:0070665	positive regulation of leukocyte proliferation	31/1340	150/18866	5.67431e-08	2.20124e-06	1.5472e-06	ADA/TNFSF9/CSF1R/HAVCR2/CD276/CD4/CD86/CD209/IL2RA/CSF1/AIF1/CD28/TGFBR2/SYK/ANXA1/LILRB2/TNFSF13B/SASH3/IL18/CD55/LGALS9/LYN/TLR4/HLA-DMB/CORO1A/PTPRC/CD70/CD38/VCAM1/CCL5/IL6	31		hsa04915	Estrogen signaling pathway	15/686	138/8223	0.174865	0.375055	0.266582	CREB3L1/ITPR1/ADCY5/MMP2/GABBR1/GNAO1/HSPA2/PGR/GABBR2/ADCY2/PLCB4/AKT3/MMP9/CREB5/HSPA6	15
BP	GO:0050729	positive regulation of inflammatory response	32/1340	158/18866	5.75016e-08	2.21539e-06	1.55714e-06	IL17B/CTSC/FCER1G/MAPK13/CD28/GPSM3/VAMP8/S100A9/C3/TLR2/OSM/IL18/PLA2G2A/CNR1/TLR4/SERPINE1/CX3CL1/BTK/TREM2/PTGER3/SUCNR1/PLA2G7/IL17D/AGTR1/ADORA2B/S100A8/GBP5/LPL/IL33/IL6/WNT5A/FABP4	32		hsa05226	Gastric cancer	16/686	149/8223	0.177299	0.377251	0.268142	GADD45G/CDH1/EGF/FGFR2/TGFBR2/WNT10B/WNT5B/FGF16/CCNE2/AKT3/WNT11/WNT2/CCND1/WNT2B/FZD6/WNT5A	16
BP	GO:0061458	reproductive system development	64/1340	447/18866	5.79454e-08	2.2173e-06	1.55849e-06	MYOCD/DCN/SERPINF1/PCYT1B/FLNA/LDOC1/PDGFRA/FEM1B/ADA/RNF38/MME/SLIT2/NR2F2/HEY2/PGR/CTSV/PTX3/MMP19/LFNG/AR/FGFR2/PTPN6/VDR/ANXA1/SPP1/SOCS3/RHOBTB3/BRIP1/GJA1/MMP14/TPPP3/PCDH12/PDGFRB/FOSL1/LIF/SERPINE2/WNT2/ICAM1/CCND1/ANG/ID4/WNT2B/HTRA1/RSPO3/HOXD13/SEMA3A/PPARG/TNFSF10/CYP27B1/GJB2/RBP4/FSTL3/PLAG1/TNC/STC1/LHX8/SFRP2/ADM/ROR2/FST/MDFI/PTGIS/INHBA/WNT5A	64		hsa00230	Purine metabolism	14/686	128/8223	0.179218	0.377251	0.268142	PAPSS2/ADCY5/NT5M/ADA/PDE4D/PRPS2/NME4/PDE5A/PDE3A/PDE1C/ENTPD1/ADCY2/NT5E/AMPD3	14
BP	GO:0051651	maintenance of location in cell	39/1340	216/18866	5.85873e-08	2.22671e-06	1.5651e-06	GRIK5/JPH2/RYR3/ITPR1/SLC25A23/PLN/SLC8A1/CACNA1C/AKAP6/RYR2/DRD2/PDE4D/THY1/KDELR3/DMD/CASQ2/CD4/TRPM2/BARD1/CYBA/S100A9/TMEM38A/PTPN6/NOL3/CASQ1/LYN/GJA1/SRGN/CX3CL1/CORO1A/TRDN/OS9/PTPRC/BDKRB1/APOE/S100A8/ATP1A2/CXCL10/CXCL9	39		hsa05212	Pancreatic cancer	9/686	76/8223	0.180406	0.377251	0.268142	GADD45G/MAPK10/CDK6/EGF/TGFBR2/RAC2/AKT3/CDK4/CCND1	9
BP	GO:0033273	response to vitamin	23/1340	91/18866	6.1546e-08	2.32346e-06	1.63311e-06	COL1A1/ADA/SPARC/KANK2/CD4/FOLR2/ATP2B1/POSTN/VDR/SPP1/BRIP1/PHEX/KYNU/ALPL/MAP1B/GAS6/CCND1/BCHE/PPARG/CYP27B1/TNC/STC1/CXCL10	23		hsa04930	Type II diabetes mellitus	6/686	46/8223	0.181677	0.377251	0.268142	CACNA1C/MAPK10/SLC2A4/HK3/SOCS2/SOCS3	6
BP	GO:0033627	cell adhesion mediated by integrin	20/1340	71/18866	6.3092e-08	2.36595e-06	1.66297e-06	FBN1/MUC1/ADA/FERMT3/DPP4/NPNT/PLAU/ITGB2/PTPN6/SYK/LYN/SERPINE1/LIF/ITGA4/COL16A1/ICAM1/ITGBL1/CXCL13/SFRP2/CCL5	20		hsa05418	Fluid shear stress and atherosclerosis	15/686	139/8223	0.181954	0.377251	0.268142	MMP2/PRKAA2/MAPK10/MAPK13/CYBA/IL1R1/RAC2/AKT3/MMP9/ICAM1/HMOX1/SDC4/NCF2/THBD/VCAM1	15
BP	GO:0002695	negative regulation of leukocyte activation	35/1340	184/18866	7.31819e-08	2.72615e-06	1.91615e-06	PAWR/VSIG4/MILR1/HAVCR2/TYROBP/CD300A/CD86/IL2RA/SAMSN1/CD84/IL20RB/PTPN6/PDE5A/TNFAIP8L2/LRRC32/ANXA1/LILRB2/LILRB1/LGALS9/LYN/CNR1/SYT11/CX3CL1/BTK/FCGR2B/LST1/FOXF1/HMOX1/SDC4/PTPRC/CRTAM/CST7/INHBA/SOX11/IL13RA2	35		hsa04010	MAPK signaling pathway	29/686	294/8223	0.194504	0.4006	0.284739	CACNB2/FLNA/PDGFRA/CACNA1C/GADD45G/CD14/MAPK10/MAPK13/MAPT/CACNA1H/CSF1R/RASGRP2/EGF/VEGFC/CSF1/HSPA2/IL1R1/HSPB1/FGFR2/TGFBR2/NTF3/RAC2/RRAS2/FGF16/PDGFRB/AKT3/CACNG4/PDGFD/HSPA6	29
BP	GO:0060560	developmental growth involved in morphogenesis	41/1340	236/18866	8.21955e-08	3.04177e-06	2.13799e-06	TRIM46/LIMK1/CYFIP2/RIMS2/NKD1/PLXNA4/MAPT/LRP1/SLIT2/SH3GL2/SEMA4B/CSF1/VCL/MACF1/POSTN/YAP1/ULK2/FGFR2/TGFBR2/SEMA7A/SPP1/OLFM1/FGF13/MAP1B/ITGA4/WNT11/SEMA6A/SPRY2/TMEM108/SPRY1/NTN1/CRABP2/HOXD13/SEMA3A/APOE/ALCAM/TNN/TNC/SFRP2/SEMA5A/WNT5A	41		hsa00920	Sulfur metabolism	2/686	10/8223	0.200559	0.410354	0.291671	PAPSS2/SELENBP1	2
BP	GO:0098883	synapse pruning	8/1340	11/18866	8.63025e-08	3.17289e-06	2.23015e-06	DKK1/C1QC/ITGAM/C1QB/C1QA/C3/CX3CL1/TREM2	8		hsa00240	Pyrimidine metabolism	7/686	58/8223	0.206611	0.414698	0.294759	NT5M/NME4/CTPS1/ENTPD1/NT5E/TYMP/CDA	7
BP	GO:0032946	positive regulation of mononuclear cell proliferation	29/1340	137/18866	8.72857e-08	3.18819e-06	2.24091e-06	ADA/TNFSF9/HAVCR2/CD276/CD4/CD86/CD209/IL2RA/CSF1/AIF1/CD28/TGFBR2/SYK/ANXA1/LILRB2/TNFSF13B/SASH3/IL18/CD55/LGALS9/TLR4/HLA-DMB/CORO1A/PTPRC/CD70/CD38/VCAM1/CCL5/IL6	29		hsa04923	Regulation of lipolysis in adipocytes	7/686	58/8223	0.206611	0.414698	0.294759	ADCY5/ADORA1/ADCY2/AKT3/PTGER3/ADRB2/FABP4	7
BP	GO:0050672	negative regulation of lymphocyte proliferation	21/1340	79/18866	8.96774e-08	3.25442e-06	2.28746e-06	PAWR/VSIG4/HAVCR2/TYROBP/CD300A/CD86/IL2RA/IL20RB/PTPN6/PDE5A/LRRC32/LILRB2/LILRB1/LGALS9/LYN/BTK/FCGR2B/LST1/SDC4/CRTAM/SOX11	21		hsa04621	NOD-like receptor signaling pathway	19/686	186/8223	0.207966	0.414698	0.294759	TRAF5/ITPR1/MAPK10/MAPK13/CYBB/TRPM2/GPSM3/CASP4/CARD6/CYBA/AIM2/IL18/PLCB4/TLR4/CXCL1/GBP5/CXCL8/CCL5/IL6	19
BP	GO:0048880	sensory system development	58/1340	394/18866	9.21858e-08	3.32401e-06	2.33637e-06	SERPINF1/TMOD1/RPE65/FBN1/ATP2B4/COL5A1/PDGFRA/CACNA1C/DRD2/MYOM1/NKD1/SALL2/THY1/PBX1/ACVRL1/CRYAB/MEIS1/ITGAM/ATP2B1/TSKU/C1QA/TUB/MFAP2/TGFBR2/MEIS3/NHS/COL5A2/C3/KLF4/MEIS2/DCX/EPHB2/WNT5B/SLC25A25/TENM3/FJX1/PDGFRB/PPP1R13L/WNT2/SMOC1/CDK4/SPRY2/EPHB1/SPRY1/WNT2B/TWIST1/IGFN1/ALDH1A3/PAX6/SEMA3A/PROM1/RBP4/EFEMP1/CHRDL1/INHBA/WNT5A/SOX11/MFAP5	58		hsa00280	Valine, leucine and isoleucine degradation	6/686	48/8223	0.208016	0.414698	0.294759	HADH/ALDH1B1/ALDH3A2/OXCT1/BCAT1/IL4I1	6
BP	GO:0032945	negative regulation of mononuclear cell proliferation	21/1340	80/18866	1.13532e-07	4.03259e-06	2.83441e-06	PAWR/VSIG4/HAVCR2/TYROBP/CD300A/CD86/IL2RA/IL20RB/PTPN6/PDE5A/LRRC32/LILRB2/LILRB1/LGALS9/LYN/BTK/FCGR2B/LST1/SDC4/CRTAM/SOX11	21		hsa05031	Amphetamine addiction	8/686	69/8223	0.215106	0.426102	0.302865	CREB3L1/ADCY5/MAOB/CACNA1C/GRIN2A/MAOA/GRIN2D/CREB5	8
BP	GO:0010522	regulation of calcium ion transport into cytosol	24/1340	101/18866	1.13988e-07	4.03259e-06	2.83441e-06	JPH2/PLN/SLC8A1/CACNA1C/AKAP6/RYR2/PDE4D/THY1/DMD/CASQ2/CD4/FYN/CYBA/TMEM38A/PTPN6/CASQ1/LYN/CX3CL1/CORO1A/TRDN/BDKRB1/ATP1A2/CXCL10/CXCL9	24		hsa00520	Amino sugar and nucleotide sugar metabolism	6/686	49/8223	0.221666	0.436318	0.310126	GFPT2/NPL/UGDH/HK3/UAP1/CYB5R2	6
BP	GO:0060191	regulation of lipase activity	24/1340	101/18866	1.13988e-07	4.03259e-06	2.83441e-06	PDGFRA/GNA15/ADRA1A/SORT1/LRP1/CD86/NMUR1/PTAFR/FGFR2/NTF3/ANXA1/LPAR1/LIPC/ANGPTL4/PDGFRB/C5AR1/EDNRA/APOC1/ANG/RGS2/PCSK5/AGTR1/LPL/CCL5	24		hsa05230	Central carbon metabolism in cancer	8/686	70/8223	0.226551	0.443129	0.314967	PDGFRA/SLC1A5/HK3/PFKP/FGFR2/PDGFRB/AKT3/PFKM	8
BP	GO:0043270	positive regulation of ion transport	46/1340	284/18866	1.19953e-07	4.20121e-06	2.95294e-06	KCNMB1/JPH2/KCNH2/MYLK/CACNB2/FLNA/TACR2/AKAP6/RYR2/DRD2/FHL1/THY1/DMD/CD4/ATP2B1/RGN/HSPA2/RGS9/CCR1/P2RX1/ADORA1/GPD1L/STAC3/PTAFR/STAC2/VAMP8/CTSS/CASQ1/EPHB2/CX3CL1/TREM2/PDGFRB/FXYD1/CACNG4/TRDN/CCL4/NKX2-5/CETP/BDKRB1/APOE/ATP1B1/STC1/ADRB2/CXCL10/CXCL9/CCL5	46		hsa00053	Ascorbate and aldarate metabolism	4/686	30/8223	0.23788	0.460278	0.327156	ALDH1B1/UGDH/ALDH3A2/RGN	4
BP	GO:0040013	negative regulation of locomotion	58/1340	397/18866	1.20248e-07	4.20121e-06	2.95294e-06	MYOCD/DCN/SERPINF1/TPM1/ATP2B4/PLXNB3/EPPK1/DRD2/PPARGC1A/ADA/CDH1/THY1/LRP1/ACVRL1/DPP4/CD300A/HAS1/KANK1/SLIT2/CCL28/SEMA4B/RGN/AIF1/NR2F2/VCL/ADORA1/WAS/NAV3/TIMP1/SEMA7A/PODN/KLF4/GJA1/SERPINE1/COL3A1/CX3CL1/MEOX2/CYGB/WNT11/HMOX1/SLAMF8/ADORA3/SEMA6A/GREM1/CXCL13/SEMA3A/PPARG/IGFBP3/APOE/EMILIN1/TNN/STC1/SFRP2/SEMA5A/IGFBP5/IL33/WNT5A/APOD	58		hsa00260	Glycine, serine and threonine metabolism	5/686	40/8223	0.238279	0.460278	0.327156	MAOB/MAOA/AOC3/GAMT/PSAT1	5
BP	GO:0150063	visual system development	57/1340	388/18866	1.27573e-07	4.42961e-06	3.11347e-06	SERPINF1/TMOD1/RPE65/FBN1/ATP2B4/COL5A1/PDGFRA/CACNA1C/DRD2/MYOM1/NKD1/SALL2/THY1/PBX1/ACVRL1/CRYAB/MEIS1/ITGAM/ATP2B1/TSKU/C1QA/TUB/MFAP2/TGFBR2/MEIS3/NHS/COL5A2/C3/KLF4/MEIS2/DCX/EPHB2/WNT5B/SLC25A25/TENM3/FJX1/PDGFRB/PPP1R13L/WNT2/SMOC1/CDK4/SPRY2/EPHB1/SPRY1/WNT2B/TWIST1/IGFN1/ALDH1A3/PAX6/PROM1/RBP4/EFEMP1/CHRDL1/INHBA/WNT5A/SOX11/MFAP5	57		hsa04210	Apoptosis	14/686	136/8223	0.24296	0.466424	0.331525	ITPR1/CTSC/GADD45G/MAPK10/CTSV/CTSS/CSF2RB/AKT3/TUBA4A/BCL2A1/TNFSF10/PRF1/GZMB/PMAIP1	14
BP	GO:0001649	osteoblast differentiation	40/1340	231/18866	1.29125e-07	4.45601e-06	3.13203e-06	CREB3L1/TMEM119/MRC2/COL1A1/HAND2/LOX/TP53INP2/CDK6/PDLIM7/VEGFC/NPNT/MYOC/RUNX2/TOB1/FGFR2/TWIST2/SEMA7A/WNT10B/SPP1/RRAS2/CTHRC1/ALPL/WNT11/VCAN/SMOC1/RANBP3L/FHL2/ID4/TWIST1/ID3/GREM1/IGFBP3/DLX5/TNN/TNC/SFRP2/IGFBP5/IL6/SOX11/IBSP	40		hsa04625	C-type lectin receptor signaling pathway	11/686	104/8223	0.248568	0.471385	0.335051	LSP1/ITPR1/FCER1G/MAPK10/MAPK13/CD209/SYK/RRAS2/AKT3/IL17D/IL6	11
BP	GO:0071559	response to transforming growth factor beta	43/1340	258/18866	1.35519e-07	4.64813e-06	3.26706e-06	MYOCD/DAB2/MXRA5/TGFB1I1/FBN1/ITGA8/HTRA3/COL1A1/DAND5/PPARGC1A/LOX/ACVRL1/VASN/NPNT/POSTN/FYN/FERMT2/COL1A2/FGFR2/TGFBR2/LRRC32/PRDM16/PDE3A/SMURF2/NRROS/ITGA3/COL3A1/COL4A2/SLC2A10/VEPH1/FNDC4/WNT2/LTBP2/SPRY2/SPRY1/HTRA1/PDGFD/HPGD/EMILIN1/WNT5A/SOX11/FMOD/CILP	43		hsa00270	Cysteine and methionine metabolism	6/686	51/8223	0.249801	0.471385	0.335051	SRM/BCAT1/IL4I1/BHMT2/PSAT1/CDO1	6
BP	GO:0032956	regulation of actin cytoskeleton organization	54/1340	360/18866	1.36982e-07	4.66984e-06	3.28233e-06	LMOD1/DSTN/LIMK1/CYFIP2/FSCN1/TMOD1/ASAP3/SYNPO2/TPM1/ARHGAP18/FLNA/PDGFRA/DIXDC1/S100A10/ADD3/DMTN/CDC42EP3/CFL2/SVIL/LRP1/CSF1R/HCK/PAK3/KANK1/SLIT2/HCLS1/TRPM2/MYOC/WAS/GMFG/NTF3/LPAR1/RHOD/RHOBTB3/CCL26/MYADM/RAC2/PPM1E/CX3CL1/FHOD3/RND3/PDGFRB/EPHA3/F2RL1/CORO1A/WNT11/ICAM1/GPR65/SDC4/PLEK/CDC42EP5/SEMA5A/KANK4/ELN	54		hsa04726	Serotonergic synapse	12/686	115/8223	0.250091	0.471385	0.335051	ITPR1/ADCY5/MAOB/CACNA1C/GNAO1/KCNN2/GNG4/MAOA/GNG7/PLCB4/GNG8/ALOX5	12
BP	GO:0002699	positive regulation of immune effector process	39/1340	223/18866	1.41112e-07	4.78164e-06	3.36091e-06	FCER1G/TRIM6/TYROBP/CD300A/CD86/ITGAM/ITGB2/CD28/VAV1/PTAFR/CD84/VAMP8/IL1R1/SYK/ANXA1/SEMA7A/C3/SASH3/LILRB1/IL18/LGALS9/LYN/RAC2/TLR4/HLA-DMB/BTK/IL18R1/F2RL1/FOXF1/HMOX1/PTPRC/CRTAM/RBP4/ADORA2B/CD36/IL33/IL6/WNT5A/IL13RA2	39		hsa00532	Glycosaminoglycan biosynthesis - chondroitin sulfate / dermatan sulfate	3/686	21/8223	0.253289	0.473359	0.336454	CHST15/CHST7/CHPF	3
BP	GO:0061337	cardiac conduction	30/1340	148/18866	1.45182e-07	4.89013e-06	3.43716e-06	KCNH2/RYR3/ITPR1/CACNB2/KCND3/ATP2B4/FLNA/PLN/SLC8A1/CACNA1C/DMPK/KCNK3/RYR2/PDE4D/CASQ2/KCNN2/CXADR/ATP2B1/CASQ1/GJC1/GJA1/FXYD1/ABCC9/KCNE4/CACNG4/TRDN/NKX2-5/ATP1B1/ATP1A2/DSG2	30		hsa00052	Galactose metabolism	4/686	31/8223	0.256621	0.473359	0.336454	AKR1B1/HK3/PFKP/PFKM	4
BP	GO:0035637	multicellular organismal signaling	37/1340	206/18866	1.46078e-07	4.89101e-06	3.43778e-06	KCNH2/RYR3/ITPR1/CACNB2/NFASC/KCND3/ATP2B4/FLNA/PLN/SLC8A1/CACNA1C/DMPK/KCNK3/RYR2/PDE4D/CACNA1H/CASQ2/KCNN2/CXADR/ATP2B1/P2RX1/CASQ1/GJC1/GJA1/KCNMB4/SCN3A/FXYD1/ABCC9/KCNE4/CACNG4/TRDN/TYMP/NKX2-5/CHRNA1/ATP1B1/ATP1A2/DSG2	37		hsa00410	beta-Alanine metabolism	4/686	31/8223	0.256621	0.473359	0.336454	ALDH1B1/ALDH3A2/CARNS1/AOC3	4
BP	GO:0034765	regulation of ion transmembrane transport	67/1340	489/18866	1.5557e-07	5.17799e-06	3.63949e-06	KCNMB1/KCNQ4/JPH2/KCNH2/SLMAP/CACNB2/KCND3/ATP2B4/FLNA/PLN/SLC8A1/CACNA1C/AKAP6/RYR2/DLG3/DRD2/KCNMA1/PPARGC1A/FHL1/PDE4D/THY1/CACNA1H/DMD/CASQ2/CYBB/KCNN2/GRIN2A/RGN/TMEM37/HSPA2/RGS9/PTPN3/SNTA1/GPD1L/FYN/STAC3/PTAFR/CYBA/STAC2/CTSS/TMEM38A/PTPN6/CASQ1/LYN/EPHB2/DPP6/CX3CL1/TREM2/FGF13/SCN3A/FXYD1/KCNE4/CACNG4/CORO1A/MMP9/TRDN/FXYD5/RGS2/TSPAN13/TWIST1/RRAD/BDKRB1/ATP1B1/ATP1A2/ADRB2/CXCL10/CXC…	67		hsa00561	Glycerolipid metabolism	7/686	62/8223	0.257227	0.473359	0.336454	DGKG/ALDH1B1/AKR1B1/ALDH3A2/LIPC/DGKI/LPL	7
BP	GO:0001558	regulation of cell growth	60/1340	420/18866	1.6254e-07	5.37818e-06	3.7802e-06	MYOCD/TRIM46/LIMK1/IGFBPL1/WFDC1/DACT3/AKAP6/RIMS2/PLXNA4/FHL1/MAPT/LRP1/SOCS2/RASGRP2/ACVRL1/CRYAB/SLIT2/SEMA4B/TSPYL2/GNG4/MACF1/CYBA/S100A9/ULK2/SEMA7A/SPP1/GJA1/MMP14/OLFM1/FGF13/CXCL16/MAP1B/RERG/PI16/WNT11/SERPINE2/MEG3/SEMA6A/FRZB/RGS2/CDA/CD38/EPB41L3/FBP1/GREM1/NTN1/CRABP2/AGTR1/SEMA3A/PPARG/IGFBP3/BDKRB1/APOE/CYP27B1/S100A8/SFRP2/SEMA5A/IGFBP5/INHBA/WNT5A	60		hsa01232	Nucleotide metabolism	9/686	85/8223	0.276727	0.506248	0.359831	NT5M/ADA/NME4/CTPS1/ENTPD1/NT5E/AMPD3/TYMP/CDA	9
BP	GO:0030308	negative regulation of cell growth	35/1340	190/18866	1.66666e-07	5.48242e-06	3.85347e-06	TRIM46/WFDC1/DACT3/FHL1/ACVRL1/CRYAB/SLIT2/SEMA4B/TSPYL2/GNG4/ULK2/SEMA7A/SPP1/GJA1/FGF13/RERG/PI16/WNT11/SERPINE2/MEG3/SEMA6A/FRZB/RGS2/CDA/FBP1/GREM1/NTN1/SEMA3A/PPARG/BDKRB1/CYP27B1/SFRP2/SEMA5A/INHBA/WNT5A	35		hsa04623	Cytosolic DNA-sensing pathway	8/686	75/8223	0.28669	0.518376	0.368452	MLKL/AIM2/IL18/CCL4/CXCL10/CCL5/IL33/IL6	8
BP	GO:0090596	sensory organ morphogenesis	44/1340	269/18866	1.6881e-07	5.52066e-06	3.88035e-06	KCNQ4/RPE65/FBN1/ITGA8/COL5A1/SIX2/NKD1/THY1/HOXA1/MEIS1/INTU/TSKU/TMIE/MFAP2/FGFR2/COL5A2/MAFB/LRIG1/EPHB2/CTHRC1/DLX6/TENM3/FJX1/WNT2/SPRY2/EPHB1/FRZB/WNT2B/FZD6/TWIST1/IGFN1/ALDH1A3/PAX6/NTN1/HOXC13/DLX5/PROM1/RBP4/EFEMP1/ROR2/WNT5A/SOX11/COL11A1/MFAP5	44		hsa04918	Thyroid hormone synthesis	8/686	75/8223	0.28669	0.518376	0.368452	CREB3L1/ITPR1/ADCY5/ADCY2/PLCB4/CREB5/ATP1B1/ATP1A2	8
BP	GO:0086001	cardiac muscle cell action potential	20/1340	75/18866	1.70956e-07	5.55854e-06	3.90697e-06	KCNH2/SLMAP/CACNB2/KCND3/FLNA/SLC8A1/CACNA1C/RYR2/DMD/KCNN2/CXADR/SNTA1/GPD1L/GJC1/GJA1/FGF13/KCNE4/ATP1B1/ATP1A2/DSG2	20		hsa04068	FoxO signaling pathway	13/686	131/8223	0.297217	0.530338	0.376954	PRKAA2/FBXO32/GADD45G/MAPK10/SLC2A4/MAPK13/PRKAG2/EGF/TGFBR2/AKT3/CCND1/TNFSF10/IL6	13
BP	GO:1904645	response to amyloid-beta	17/1340	56/18866	1.84895e-07	5.97719e-06	4.20123e-06	MMP2/LRP1/LGMN/CASP4/FYN/GJA1/DNM1/TLR4/TREM2/FCGR2B/ITGA4/MMP9/ICAM1/MMP13/ADRB2/VCAM1/CD36	17		hsa04971	Gastric acid secretion	8/686	76/8223	0.299195	0.530338	0.376954	MYLK/ITPR1/ADCY5/ADCY2/PLCB4/KCNK2/ATP1B1/ATP1A2	8
BP	GO:1903034	regulation of response to wounding	34/1340	183/18866	2.01671e-07	6.48228e-06	4.55624e-06	MYLK/TFPI/WFDC1/PLAUR/EPPK1/PDGFRA/ANXA2/FCER1G/DMTN/LRP1/PDPN/CD9/PTPRF/KANK1/PLAU/SYK/ANXA1/SPP1/KLF4/LYN/GJA1/EPHB2/TLR4/SERPINE1/F2RL1/ALOX5/SERPINE2/FAP/SERPINB2/SMOC2/APOE/THBD/PLEK/CD36	34		hsa04750	Inflammatory mediator regulation of TRP channels	10/686	98/8223	0.299945	0.530338	0.376954	ITPR1/ADCY5/MAPK10/MAPK13/IL1R1/ADCY2/PLCB4/F2RL1/BDKRB1/BDKRB2	10
BP	GO:0033002	muscle cell proliferation	41/1340	244/18866	2.10114e-07	6.7153e-06	4.72003e-06	MYOCD/CNN1/MMP2/TPM1/AKR1B1/PPARGC1A/VIPR2/MEIS1/CXADR/TP73/AIF1/HEY2/NDRG2/PTAFR/CYBA/YAP1/FGFR2/TGFBR2/IL18/KLF4/GJA1/CX3CL1/PDGFRB/MMP9/WNT2/HMOX1/KCNK2/EPHB1/ANG/NKX2-5/PDGFD/MEGF10/PPARG/IGFBP3/HPGD/RBP4/IGFBP5/CCL5/ELN/IL6/APOD	41		hsa04614	Renin-angiotensin system	3/686	23/8223	0.300127	0.530338	0.376954	ANPEP/MME/AGTR1	3
BP	GO:0061041	regulation of wound healing	30/1340	151/18866	2.30373e-07	7.32116e-06	5.14588e-06	MYLK/TFPI/WFDC1/PLAUR/EPPK1/PDGFRA/ANXA2/FCER1G/DMTN/PDPN/CD9/KANK1/PLAU/SYK/ANXA1/LYN/GJA1/EPHB2/TLR4/SERPINE1/F2RL1/ALOX5/SERPINE2/FAP/SERPINB2/SMOC2/APOE/THBD/PLEK/CD36	30		hsa05131	Shigellosis	23/686	247/8223	0.32029	0.5532	0.393204	TRAF5/ITPR1/MYL9/FNBP1/CD14/MAPK10/WIPI1/MAPK13/HK3/HCLS1/CYTH4/ACTN1/VCL/CASP4/IL1R1/C3/IL18/PLCB4/TLR4/AKT3/CXCL8/CCL5/MYLPF	23
BP	GO:0033004	negative regulation of mast cell activation	8/1340	12/18866	2.42691e-07	7.66931e-06	5.39058e-06	MILR1/CD300A/CD84/LGALS9/CNR1/FOXF1/HMOX1/IL13RA2	8		hsa04218	Cellular senescence	15/686	156/8223	0.320679	0.5532	0.393204	SLC25A4/ITPR1/GADD45G/MAPK13/CDK6/TGFBR2/RRAS2/SERPINE1/CCNE2/AKT3/CDK4/CCND1/IGFBP3/CXCL8/IL6	15
BP	GO:0071216	cellular response to biotic stimulus	41/1340	246/18866	2.63466e-07	8.27931e-06	5.81934e-06	TFPI/IGFBPL1/SIRPA/LDOC1/CD14/PPARGC1A/PDE4D/HAVCR2/HCK/CD86/MRC1/TNFRSF1B/CD180/PTAFR/LY86/SYK/LILRB2/TLR2/LILRB1/IL18/CD55/LYN/TLR4/SERPINE1/CX3CL1/BTK/TREM2/FCGR2B/IRF8/CXCL1/ICAM1/CDK4/CXCL13/CXCL6/CXCL8/CXCL10/CXCL9/CCL5/CD36/IL6/WNT5A	41		hsa02010	ABC transporters	5/686	45/8223	0.320812	0.5532	0.393204	ABCA6/ABCA9/ABCC9/ABCA8/DEFB1	5
BP	GO:0050671	positive regulation of lymphocyte proliferation	28/1340	136/18866	2.67095e-07	8.32405e-06	5.85079e-06	ADA/TNFSF9/HAVCR2/CD276/CD4/CD86/CD209/IL2RA/AIF1/CD28/TGFBR2/SYK/ANXA1/LILRB2/TNFSF13B/SASH3/IL18/CD55/LGALS9/TLR4/HLA-DMB/CORO1A/PTPRC/CD70/CD38/VCAM1/CCL5/IL6	28		hsa04014	Ras signaling pathway	22/686	236/8223	0.32348	0.5532	0.393204	PDGFRA/MAPK10/CSF1R/RASGRP2/EGF/VEGFC/PAK3/GRIN2A/CSF1/GNG4/RIN1/FGFR2/NTF3/PLA2G2A/GNG7/RAC2/RRAS2/FGF16/PDGFRB/AKT3/GNG8/PDGFD	22
BP	GO:0007162	negative regulation of cell adhesion	47/1340	301/18866	2.67849e-07	8.32405e-06	5.85079e-06	PLXNB1/PAWR/VSIG4/PLXNB3/COL1A1/MUC1/PLXNA4/ADAM22/CDH1/DMTN/LRP1/HAVCR2/CD9/ACVRL1/CD300A/KANK1/CCL28/CD86/IL2RA/POSTN/MYOC/IL20RB/PTPN6/PDE5A/TNFAIP8L2/LRRC32/ANXA1/LILRB2/LILRB1/LGALS9/KLF4/MYADM/MMP14/SERPINE1/CX3CL1/FCGR2B/SERPINE2/TGFBI/SDC4/SEMA6A/PTPRC/CRTAM/FXYD5/TNC/SEMA5A/ADAMDEC1/APOD	47		hsa04211	Longevity regulating pathway	9/686	89/8223	0.32363	0.5532	0.393204	CREB3L1/ADCY5/PRKAA2/PPARGC1A/PRKAG2/ADCY2/AKT3/PPARG/CREB5	9
BP	GO:0072001	renal system development	46/1340	292/18866	2.75692e-07	8.52071e-06	5.98901e-06	MYOCD/DCN/SERPINF1/FBN1/ITGA8/PDGFRA/SIX2/AKR1B1/GCNT1/LAMA5/ACTA2/MME/KANK2/PBX1/SLIT2/NPNT/RGN/TP73/HAS2/YAP1/FGFR2/UPK3A/ITGA3/KLF15/PDGFRB/LIF/FOXF1/WNT11/MMP9/ZBTB16/SDC4/ADAMTS16/SPRY1/WNT2B/PDGFD/ID3/PCSK5/GREM1/AGTR1/HPGD/IRX1/PROM1/RBP4/FSTL3/WNT5A/SOX11	46		hsa00534	Glycosaminoglycan biosynthesis - heparan sulfate / heparin	3/686	24/8223	0.323738	0.5532	0.393204	HS6ST3/HS6ST2/HS3ST3A1	3
BP	GO:0007411	axon guidance	45/1340	284/18866	3.13064e-07	9.62288e-06	6.7637e-06	PLXNB1/NFASC/SH3KBP1/NRXN3/PLXNB3/LAMA5/PLXNA4/LAMA3/LRP1/CSF1R/PDLIM7/PALLD/SLIT2/SEMA4B/NTN4/LAMA2/CRMP1/DOK2/RNF165/FYN/ARTN/DPYSL5/NRTN/SEMA7A/EMB/UNC5B/EPHB2/RAC2/KIF5C/NEXN/NCAM1/CHN1/EPHA3/UNC5D/SEMA6A/EPHB1/VLDLR/PAX6/NTN1/SEMA3A/ALCAM/DLX5/GAP43/SEMA5A/WNT5A	45		hsa01521	EGFR tyrosine kinase inhibitor resistance	8/686	79/8223	0.337378	0.573358	0.407532	PDGFRA/EGF/FGFR2/PDGFRB/AKT3/GAS6/PDGFD/IL6	8
BP	GO:0035987	endodermal cell differentiation	15/1340	46/18866	3.42368e-07	1.04418e-05	7.33928e-06	MMP2/COL5A1/LAMA3/DKK1/ITGB2/ITGA7/COL5A2/COL12A1/MMP14/COL4A2/ITGA4/MMP9/HMGA2/INHBA/COL11A1	15		hsa04973	Carbohydrate digestion and absorption	5/686	47/8223	0.354816	0.599715	0.426266	HK3/PLCB4/AKT3/ATP1B1/ATP1A2	5
BP	GO:0008217	regulation of blood pressure	34/1340	187/18866	3.43418e-07	1.04418e-05	7.33928e-06	ANPEP/TPM1/NAV2/DRD2/ACTA2/PDE4D/ADRA1A/MME/ACVRL1/VEGFC/ATP2B1/NR2F2/P2RX1/POSTN/ADORA1/PTAFR/CYBA/COL1A2/AR/GJA1/CNR1/F2RL1/EDNRA/HMOX1/GAS6/SUCNR1/ADAMTS16/PCSK5/AGTR1/PPARG/BDKRB1/ATP1A2/ADRB2/ADM	34		hsa00604	Glycosphingolipid biosynthesis - ganglio series	2/686	15/8223	0.359729	0.604733	0.429832	ST3GAL5/ST6GALNAC5	2
BP	GO:0097485	neuron projection guidance	45/1340	285/18866	3.46749e-07	1.04762e-05	7.3635e-06	PLXNB1/NFASC/SH3KBP1/NRXN3/PLXNB3/LAMA5/PLXNA4/LAMA3/LRP1/CSF1R/PDLIM7/PALLD/SLIT2/SEMA4B/NTN4/LAMA2/CRMP1/DOK2/RNF165/FYN/ARTN/DPYSL5/NRTN/SEMA7A/EMB/UNC5B/EPHB2/RAC2/KIF5C/NEXN/NCAM1/CHN1/EPHA3/UNC5D/SEMA6A/EPHB1/VLDLR/PAX6/NTN1/SEMA3A/ALCAM/DLX5/GAP43/SEMA5A/WNT5A	45		hsa04917	Prolactin signaling pathway	7/686	70/8223	0.366547	0.609606	0.433296	MAPK10/MAPK13/SOCS2/SOCS3/AKT3/CCND1/PRL	7
BP	GO:0021782	glial cell development	26/1340	122/18866	3.48276e-07	1.04762e-05	7.3635e-06	TSPAN2/TPPP/MXRA8/ADAM22/MAPT/CSPG5/LRP1/CD9/CDK6/C1QA/MYOC/S100A9/LPAR1/TLR2/LYN/NRROS/CLU/TLR4/TREM2/C5AR1/LGI4/ID4/S100A8/ROR2/IL6/SOX11	26		hsa05120	Epithelial cell signaling in Helicobacter pylori infection	7/686	70/8223	0.366547	0.609606	0.433296	MAPK10/MAPK13/ATP6V0E2/LYN/CXCL1/CXCL8/CCL5	7
BP	GO:0071219	cellular response to molecule of bacterial origin	38/1340	222/18866	3.58096e-07	1.07143e-05	7.53084e-06	TFPI/SIRPA/LDOC1/CD14/PPARGC1A/PDE4D/HAVCR2/HCK/CD86/MRC1/TNFRSF1B/CD180/PTAFR/LY86/LILRB2/TLR2/LILRB1/IL18/CD55/LYN/TLR4/SERPINE1/CX3CL1/TREM2/FCGR2B/IRF8/CXCL1/ICAM1/CDK4/CXCL13/CXCL6/CXCL8/CXCL10/CXCL9/CCL5/CD36/IL6/WNT5A	38		hsa04912	GnRH signaling pathway	9/686	93/8223	0.371925	0.613631	0.436157	ITPR1/ADCY5/MMP2/CACNA1C/MAPK10/MAPK13/MMP14/ADCY2/PLCB4	9
BP	GO:0048640	negative regulation of developmental growth	25/1340	115/18866	3.91145e-07	1.16412e-05	8.18235e-06	TRIM46/NKD1/SOCS2/MEIS1/LGMN/CXADR/SEMA4B/TP73/ULK2/TGFBR2/SEMA7A/SPP1/GJA1/FGF13/PI16/SEMA6A/KCNK2/RGS2/NTN1/SEMA3A/RBP4/ADRB2/SFRP2/SEMA5A/WNT5A	25		hsa01250	Biosynthesis of nucleotide sugars	4/686	37/8223	0.372914	0.613631	0.436157	GFPT2/UGDH/HK3/UAP1	4
BP	GO:0034109	homotypic cell-cell adhesion	21/1340	86/18866	4.28239e-07	1.26781e-05	8.91116e-06	CSRP1/MYL9/PLAUR/FLNA/PDGFRA/DMTN/FERMT3/PDPN/CD9/CXADR/VCL/HSPB1/PTPN6/SYK/LYN/SERPINE2/MEGF10/PLEK/CCL5/COMP/DSG2	21		hsa05223	Non-small cell lung cancer	7/686	72/8223	0.39464	0.645963	0.459138	GADD45G/CDK6/EGF/KIF5C/AKT3/CDK4/CCND1	7
BP	GO:0030323	respiratory tube development	33/1340	181/18866	4.76387e-07	1.40297e-05	9.86117e-06	MYOCD/ADAMTS2/RCN3/PDGFRA/LAMA5/ADA/MME/LOX/SPARC/PDPN/LIPA/PGR/YAP1/FGFR2/TGFBR2/PHEX/MMP14/ITGA3/PDGFRB/LIF/FOXF1/WNT11/WNT2/SPRY2/SPRY1/WNT2B/PCSK5/RBP4/FSTL3/TNC/IGFBP5/WNT5A/SOX11	33		hsa01240	Biosynthesis of cofactors	14/686	153/8223	0.399452	0.650417	0.462303	ALDH1B1/PHOSPHO2/UGDH/HSD17B6/NME4/ALDH3A2/RGN/CTPS1/BCAT1/HPD/KYNU/ALPL/PSAT1/TDO2	14
BP	GO:0042063	gliogenesis	47/1340	307/18866	4.82157e-07	1.41257e-05	9.92863e-06	TSPAN2/TPPP/MXRA8/ADAM22/MAPT/CSPG5/LRP1/CSF1R/CD9/CDK6/CSF1/LAMA2/C1QA/TP73/TNFRSF1B/MYOC/S100A9/ETV5/ANXA1/LPAR1/TLR2/LYN/MMP14/NRROS/CLU/KLF15/TLR4/CX3CL1/TREM2/TRPC4/C5AR1/LGI4/LIF/RNF112/SERPINE2/CSPG4/ID4/PAX6/PPARG/S100A8/PLAG1/TMEM98/GAP43/ROR2/IL33/IL6/SOX11	47		hsa04071	Sphingolipid signaling pathway	11/686	119/8223	0.407259	0.659675	0.468884	FCER1G/MAPK10/MAPK13/S1PR2/ADORA1/FYN/RAC2/PLCB4/AKT3/ADORA3/BDKRB2	11
BP	GO:2000146	negative regulation of cell motility	53/1340	365/18866	5.08529e-07	1.47749e-05	1.03849e-05	MYOCD/DCN/SERPINF1/TPM1/ATP2B4/PLXNB3/EPPK1/DRD2/PPARGC1A/ADA/CDH1/THY1/LRP1/ACVRL1/DPP4/CD300A/HAS1/KANK1/SLIT2/CCL28/RGN/AIF1/NR2F2/VCL/ADORA1/WAS/NAV3/TIMP1/PODN/KLF4/GJA1/SERPINE1/COL3A1/CX3CL1/MEOX2/CYGB/WNT11/HMOX1/SLAMF8/ADORA3/GREM1/CXCL13/SEMA3A/PPARG/IGFBP3/APOE/EMILIN1/TNN/STC1/SFRP2/IGFBP5/IL33/APOD	53		hsa00910	Nitrogen metabolism	2/686	17/8223	0.420777	0.676641	0.480943	CA3/CA9	2
BP	GO:0071560	cellular response to transforming growth factor beta stimulus	41/1340	252/18866	5.09594e-07	1.47749e-05	1.03849e-05	MYOCD/DAB2/TGFB1I1/FBN1/ITGA8/HTRA3/COL1A1/DAND5/PPARGC1A/LOX/ACVRL1/VASN/NPNT/POSTN/FYN/FERMT2/COL1A2/FGFR2/TGFBR2/LRRC32/PRDM16/PDE3A/SMURF2/NRROS/ITGA3/COL3A1/COL4A2/SLC2A10/VEPH1/WNT2/LTBP2/SPRY2/SPRY1/HTRA1/PDGFD/HPGD/EMILIN1/WNT5A/SOX11/FMOD/CILP	41		hsa04142	Lysosome	12/686	132/8223	0.422084	0.676641	0.480943	PLA2G15/CTSC/LAPTM5/SORT1/LIPA/GALC/LGMN/ACP2/FUCA2/CTSV/CTSS/ACP5	12
BP	GO:0097305	response to alcohol	39/1340	234/18866	5.12196e-07	1.47749e-05	1.03849e-05	KCNMB1/NPAS4/ADCY5/MAOB/PRKAA2/DRD2/CD14/SLC2A4/CDH1/SPARC/CYBB/SPI1/CA3/GRIN2A/SLIT2/ATP2B1/FYN/CYBA/FGFR2/TGFBR2/OXCT1/KLF4/ADCY2/CNR1/ACTC1/FOSL1/AHR/ICAM1/CDK4/CCND1/RGS2/PPARG/HPGD/RBP4/S100A8/TNC/PTGFR/CDO1/INHBA	39		hsa05210	Colorectal cancer	8/686	86/8223	0.428407	0.683254	0.485643	GADD45G/MAPK10/EGF/TGFBR2/RAC2/AKT3/CCND1/PMAIP1	8
BP	GO:0014808	release of sequestered calcium ion into cytosol by sarcoplasmic reticulum	13/1340	36/18866	5.44625e-07	1.56302e-05	1.09861e-05	PLN/SLC8A1/CACNA1C/AKAP6/RYR2/PDE4D/DMD/CASQ2/TMEM38A/NOL3/CASQ1/TRDN/ATP1A2	13		hsa00310	Lysine degradation	6/686	63/8223	0.430819	0.683595	0.485886	SETMAR/HADH/ALDH1B1/ALDH3A2/PRDM16/PRDM6	6
BP	GO:0071222	cellular response to lipopolysaccharide	36/1340	208/18866	5.48e-07	1.56472e-05	1.09981e-05	TFPI/SIRPA/LDOC1/CD14/PPARGC1A/PDE4D/HAVCR2/HCK/CD86/MRC1/TNFRSF1B/CD180/PTAFR/LY86/LILRB2/TLR2/LILRB1/IL18/CD55/LYN/TLR4/SERPINE1/CX3CL1/IRF8/CXCL1/ICAM1/CDK4/CXCL13/CXCL6/CXCL8/CXCL10/CXCL9/CCL5/CD36/IL6/WNT5A	36		hsa01522	Endocrine resistance	9/686	98/8223	0.433031	0.683618	0.485902	ADCY5/MMP2/MAPK10/MAPK13/ADCY2/AKT3/MMP9/CDK4/CCND1	9
BP	GO:0072676	lymphocyte migration	25/1340	117/18866	5.52462e-07	1.56949e-05	1.10316e-05	STK10/AIF1/ARTN/ECM1/DOCK8/CCL26/CH25H/CX3CL1/CCL13/CXCL16/CCL8/ITGA4/ICAM1/CCL4/GAS6/CRTAM/HSD3B7/CXCL13/CCL18/CCL20/CXCL10/CCL5/CXCL14/WNT5A/APOD	25		hsa01230	Biosynthesis of amino acids	7/686	75/8223	0.436739	0.685989	0.487587	PYCR1/PRPS2/ENO2/PFKP/BCAT1/PFKM/PSAT1	7
BP	GO:0051017	actin filament bundle assembly	30/1340	157/18866	5.55514e-07	1.57024e-05	1.10368e-05	SORBS1/LIMK1/FSCN1/ASAP3/PAWR/SYNPO2/TPM1/MARCKS/FLNA/S100A10/MICAL1/ADD3/DMTN/ACTN1/AIF1/MYOC/WAS/LPAR1/RHOD/MYO1B/PPM1E/FHDC1/CX3CL1/WNT11/GPR65/SDC4/LCP1/FAM171A1/PLEK/ELN	30		hsa04392	Hippo signaling pathway - multiple species	3/686	29/8223	0.440203	0.687955	0.488985	RASSF4/TEAD3/YAP1	3
BP	GO:1902105	regulation of leukocyte differentiation	45/1340	290/18866	5.72419e-07	1.60993e-05	1.13158e-05	FBN1/ADA/TNFSF9/CD4/CDK6/C1QC/TYROBP/CD86/LILRB4/HCLS1/IL2RA/CSF1/CD28/CCR1/CR1/TGFBR2/PTPN6/SYK/ANXA1/LILRB2/MAFB/EVI2B/SASH3/LILRB1/IL18/LGALS9/LILRB3/LYN/MMP14/LRRC17/TLR4/BTK/TREM2/FCGR2B/LIF/VNN1/ZBTB16/SLAMF8/GAS6/PTPRC/CRTAM/FSTL3/ROR2/CD2/INHBA	45		hsa00071	Fatty acid degradation	4/686	43/8223	0.487804	0.758535	0.539152	HADH/ALDH1B1/ALDH3A2/ADH1C	4
BP	GO:0070482	response to oxygen levels	56/1340	396/18866	5.83941e-07	1.63416e-05	1.14862e-05	KCNMB1/MYOCD/ITPR1/MMP2/SLC8A1/COL1A1/KCNK3/RYR2/DRD2/PDK3/SLC2A4/KCNMA1/PPARGC1A/ADA/PDPN/CYBB/ACVRL1/VEGFC/DPP4/CRYAB/VASN/PLAU/POSTN/ADORA1/SOD3/CYBA/CPEB4/TGFBR2/NOL3/LPAR1/MALAT1/TLR2/MGARP/BRIP1/ANGPTL4/MMP14/ARNT2/PDGFRB/SLC29A1/CYGB/EDNRA/ICAM1/HMOX1/KCNK2/CDK4/ANG/EGLN3/TWIST1/CD38/PPARG/ATP1B1/STC1/ADM/PTGIS/PMAIP1/CA9	56		hsa04720	Long-term potentiation	6/686	67/8223	0.491068	0.759811	0.540059	ITPR1/CACNA1C/GRIN2A/GRIN2D/PPP1R1A/PLCB4	6
BP	GO:0030239	myofibril assembly	18/1340	67/18866	6.2207e-07	1.73225e-05	1.21756e-05	MYH11/PGM5/CSRP1/LMOD1/TMOD1/LDB3/TPM1/PDGFRA/CFL2/CASQ2/TNNT3/CSRP2/CASQ1/FHOD3/PDGFRB/ACTC1/ACTA1/NKX2-5	18		hsa01200	Carbon metabolism	10/686	115/8223	0.494163	0.760815	0.540772	PGD/ADPGK/HK3/PRPS2/RGN/ENO2/PFKP/PFKM/FBP1/PSAT1	10
BP	GO:0090025	regulation of monocyte chemotaxis	11/1340	26/18866	6.35833e-07	1.76185e-05	1.23837e-05	LGMN/SLIT2/AIF1/CCR1/LYN/SERPINE1/SLAMF8/PLA2G7/GREM1/CXCL10/CCL5	11		hsa05170	Human immunodeficiency virus 1 infection	18/686	212/8223	0.505354	0.771863	0.548625	TRAF5/ITPR1/LIMK1/MAPK10/GNAO1/MAPK13/CFL2/CD4/PAK3/GNG4/TNFRSF1B/TLR2/GNG7/RAC2/TLR4/AKT3/GNG8/CD3D	18
BP	GO:0014068	positive regulation of phosphatidylinositol 3-kinase signaling	21/1340	88/18866	6.46464e-07	1.78253e-05	1.2529e-05	DCN/PLXNB1/PDGFRA/HCLS1/CD28/PIK3AP1/MYOC/FYN/PRR5/PTPN6/NTF3/UNC5B/OSM/IL18/LYN/PDGFRB/F2RL1/HCST/PDGFD/ROR2/CCL5	21		hsa00670	One carbon pool by folate	2/686	20/8223	0.506302	0.771863	0.548625	ALDH1L1/ALDH1L2	2
BP	GO:0086003	cardiac muscle cell contraction	19/1340	74/18866	6.56358e-07	1.80098e-05	1.26587e-05	KCNH2/CACNB2/KCND3/FLNA/PLN/CACNA1C/RYR2/PDE4D/KCNN2/SNTA1/ADORA1/GPD1L/GJC1/GJA1/FGF13/KCNE4/ATP1A2/STC1/DSG2	19		hsa00480	Glutathione metabolism	5/686	57/8223	0.522049	0.791986	0.562928	ANPEP/PGD/SRM/HPGDS/GGT5	5
BP	GO:0030336	negative regulation of cell migration	51/1340	350/18866	7.46741e-07	2.03904e-05	1.43319e-05	MYOCD/DCN/SERPINF1/TPM1/ATP2B4/PLXNB3/EPPK1/DRD2/PPARGC1A/ADA/CDH1/THY1/LRP1/ACVRL1/DPP4/CD300A/HAS1/KANK1/SLIT2/CCL28/AIF1/NR2F2/VCL/ADORA1/NAV3/TIMP1/PODN/KLF4/GJA1/SERPINE1/COL3A1/CX3CL1/MEOX2/CYGB/WNT11/HMOX1/SLAMF8/ADORA3/GREM1/CXCL13/SEMA3A/PPARG/IGFBP3/APOE/EMILIN1/TNN/STC1/SFRP2/IGFBP5/IL33/APOD	51		hsa05010	Alzheimer disease	32/686	384/8223	0.530843	0.801418	0.569632	SLC25A4/RYR3/ITPR1/CACNA1C/MAPK10/WIPI1/MAPT/LRP1/DKK1/MME/CYBB/NRBF2/GRIN2A/SLC39A11/CSF1/ULK2/GRIN2D/WNT10B/KIF5C/PLCB4/WNT5B/AKT3/TUBA4A/WNT11/WNT2/COX7A1/WNT2B/FZD6/APOE/LPL/IL6/WNT5A	32
BP	GO:0097242	amyloid-beta clearance	13/1340	37/18866	7.85188e-07	2.12341e-05	1.49249e-05	MYOCD/LRP1/MME/ITGAM/MSR1/ITGB2/MARCO/C3/CLU/TREM2/C5AR1/APOE/CD36	13		hsa05017	Spinocerebellar ataxia	12/686	143/8223	0.535917	0.804237	0.571635	SLC25A4/ITPR1/KCND3/MAPK10/WIPI1/NRBF2/GRIN2A/ULK2/GRIN2D/PLCB4/AKT3/VLDLR	12
BP	GO:1903514	release of sequestered calcium ion into cytosol by endoplasmic reticulum	13/1340	37/18866	7.85188e-07	2.12341e-05	1.49249e-05	PLN/SLC8A1/CACNA1C/AKAP6/RYR2/PDE4D/DMD/CASQ2/TMEM38A/NOL3/CASQ1/TRDN/ATP1A2	13		hsa05213	Endometrial cancer	5/686	58/8223	0.537882	0.804237	0.571635	GADD45G/CDH1/EGF/AKT3/CCND1	5
BP	GO:0048762	mesenchymal cell differentiation	38/1340	229/18866	7.98776e-07	2.14982e-05	1.51106e-05	DAB2/TGFB1I1/DACT3/COL1A1/SIX2/LAMA5/HAND2/PDPN/S100A4/VASN/SEMA4B/HEY2/HAS2/FGFR2/TGFBR2/NRTN/SEMA7A/OLFM1/EPHA3/EDNRA/WNT11/WNT2/SEMA6A/RANBP3L/SPRY2/FRZB/SPRY1/TWIST1/GREM1/HMGA2/SEMA3A/ALX1/SFRP2/SEMA5A/FAM83D/IL6/WNT5A/SOX11	38		hsa05225	Hepatocellular carcinoma	14/686	168/8223	0.542954	0.807937	0.574265	GADD45G/CDK6/TGFBR2/WNT10B/WNT5B/AKT3/WNT11/WNT2/HMOX1/CDK4/CCND1/WNT2B/FZD6/WNT5A	14
BP	GO:0022617	extracellular matrix disassembly	20/1340	82/18866	8.18551e-07	2.19255e-05	1.54109e-05	MMP2/FSCN1/BMP1/LRP1/PDPN/DPP4/CTSV/MMP19/CTSS/TIMP1/A2M/ADAMTS5/MMP14/MMP9/FAP/MMP1/HTRA1/MMP13/LCP1/IL6	20		hsa04530	Tight junction	14/686	169/8223	0.552213	0.817802	0.581277	MYH11/MYL9/PRKAA2/DLG3/MAPK10/MAGI1/PRKAG2/HCLS1/ACTN1/WAS/MPDZ/TUBA4A/CDK4/CCND1	14
BP	GO:0030324	lung development	32/1340	177/18866	8.58152e-07	2.28773e-05	1.60799e-05	MYOCD/ADAMTS2/RCN3/PDGFRA/LAMA5/ADA/MME/LOX/SPARC/PDPN/LIPA/PGR/YAP1/FGFR2/TGFBR2/PHEX/MMP14/ITGA3/PDGFRB/LIF/FOXF1/WNT11/WNT2/SPRY2/SPRY1/WNT2B/RBP4/FSTL3/TNC/IGFBP5/WNT5A/SOX11	32		hsa00620	Pyruvate metabolism	4/686	47/8223	0.559452	0.824596	0.586106	ALDH1B1/ALDH3A2/ACACB/ADH1C	4
BP	GO:0002887	negative regulation of myeloid leukocyte mediated immunity	7/1340	10/18866	8.90696e-07	2.33684e-05	1.64251e-05	CD300A/CD84/LGALS9/FCGR2B/FOXF1/HMOX1/IL13RA2	7		hsa04730	Long-term depression	5/686	60/8223	0.568796	0.834413	0.593084	ITPR1/GNAZ/GNAO1/LYN/PLCB4	5
BP	GO:0010001	glial cell differentiation	38/1340	230/18866	8.92638e-07	2.33684e-05	1.64251e-05	TSPAN2/TPPP/MXRA8/ADAM22/MAPT/CSPG5/LRP1/CD9/CDK6/LAMA2/C1QA/TP73/TNFRSF1B/MYOC/S100A9/LPAR1/TLR2/LYN/NRROS/CLU/KLF15/TLR4/TREM2/TRPC4/C5AR1/LGI4/LIF/RNF112/SERPINE2/ID4/PAX6/PPARG/S100A8/TMEM98/GAP43/ROR2/IL6/SOX11	38		hsa04964	Proximal tubule bicarbonate reclamation	2/686	23/8223	0.583181	0.846353	0.601571	ATP1B1/ATP1A2	2
BP	GO:0050764	regulation of phagocytosis	22/1340	97/18866	8.97348e-07	2.33684e-05	1.64251e-05	SIRPA/FCER1G/LRP1/HCK/CD300A/C2/TUB/PTX3/CYBA/SYK/C3/TLR2/SYT11/TREM2/FCGR2B/F2RL1/GAS6/PTPRC/IL15RA/PPARG/IL2RG/CD36	22		hsa04723	Retrograde endocannabinoid signaling	12/686	148/8223	0.585312	0.846353	0.601571	ITPR1/ADCY5/CACNA1C/MAPK10/GNAO1/MAPK13/GNG4/GNG7/ADCY2/PLCB4/CNR1/GNG8	12
BP	GO:1990868	response to chemokine	22/1340	97/18866	8.97348e-07	2.33684e-05	1.64251e-05	LOX/SLIT2/CCR1/CCRL2/DOCK8/CCR10/CCL26/CMKLR1/CX3CL1/CCL13/TREM2/CCL8/CXCL1/CCL4/CXCL13/CCL18/CCL20/CXCL6/CXCL8/CXCL10/CXCL9/CCL5	22		hsa00500	Starch and sucrose metabolism	3/686	36/8223	0.587821	0.846353	0.601571	HK3/AGL/PYGM	3
BP	GO:1990869	cellular response to chemokine	22/1340	97/18866	8.97348e-07	2.33684e-05	1.64251e-05	LOX/SLIT2/CCR1/CCRL2/DOCK8/CCR10/CCL26/CMKLR1/CX3CL1/CCL13/TREM2/CCL8/CXCL1/CCL4/CXCL13/CCL18/CCL20/CXCL6/CXCL8/CXCL10/CXCL9/CCL5	22		hsa00760	Nicotinate and nicotinamide metabolism	3/686	36/8223	0.587821	0.846353	0.601571	NT5M/NT5E/CD38	3
BP	GO:0010880	regulation of release of sequestered calcium ion into cytosol by sarcoplasmic reticulum	12/1340	32/18866	9.31468e-07	2.39247e-05	1.68161e-05	PLN/SLC8A1/CACNA1C/AKAP6/RYR2/PDE4D/DMD/CASQ2/TMEM38A/CASQ1/TRDN/ATP1A2	12		hsa05034	Alcoholism	15/686	187/8223	0.603039	0.864263	0.614301	CREB3L1/ADCY5/MAOB/DRD2/GNAO1/GRIN2A/GNG4/MAOA/GRIN2D/GNG7/SLC29A1/GNG8/PKIA/CREB5/ADORA2B	15
BP	GO:0043304	regulation of mast cell degranulation	12/1340	32/18866	9.31468e-07	2.39247e-05	1.68161e-05	FCER1G/CD300A/CD84/VAMP8/SYK/LGALS9/LYN/RAC2/FOXF1/HMOX1/ADORA2B/IL13RA2	12		hsa00250	Alanine, aspartate and glutamate metabolism	3/686	37/8223	0.606783	0.865641	0.61528	GFPT2/RIMKLB/IL4I1	3
BP	GO:0071295	cellular response to vitamin	12/1340	32/18866	9.31468e-07	2.39247e-05	1.68161e-05	COL1A1/KANK2/FOLR2/ATP2B1/POSTN/VDR/BRIP1/PHEX/GAS6/PPARG/CYP27B1/TNC	12		hsa00130	Ubiquinone and other terpenoid-quinone biosynthesis	1/686	11/8223	0.616658	0.872318	0.620026	HPD	1
BP	GO:0048638	regulation of developmental growth	51/1340	353/18866	9.6888e-07	2.45615e-05	1.72637e-05	TRIM46/LIMK1/GPR21/EPPK1/AKAP6/RIMS2/DRD2/NKD1/PLXNA4/MAPT/LRP1/SOCS2/MEIS1/LGMN/CXADR/SEMA4B/CSF1/TP73/HEY2/MACF1/YAP1/ULK2/AR/FGFR2/TGFBR2/SEMA7A/SPP1/SASH3/GJA1/GAMT/ACACB/OLFM1/FGF13/MAP1B/PI16/WNT2/SEMA6A/KCNK2/CDK4/NKX2-5/RGS2/NTN1/CRABP2/SEMA3A/APOE/RBP4/PRL/ADRB2/SFRP2/SEMA5A/WNT5A	51		hsa05220	Chronic myeloid leukemia	6/686	76/8223	0.617074	0.872318	0.620026	GADD45G/CDK6/TGFBR2/AKT3/CDK4/CCND1	6
BP	GO:0060541	respiratory system development	35/1340	204/18866	9.69107e-07	2.45615e-05	1.72637e-05	MYOCD/ADAMTS2/RCN3/PDGFRA/LAMA5/ADA/MME/LOX/SPARC/PDPN/LIPA/PGR/YAP1/FGFR2/TGFBR2/PHEX/MMP14/ITGA3/PDGFRB/LIF/FOXF1/WNT11/GNG8/WNT2/SPRY2/SPRY1/WNT2B/ALDH1A3/DLX5/RBP4/FSTL3/TNC/IGFBP5/WNT5A/SOX11	35		hsa04914	Progesterone-mediated oocyte maturation	8/686	102/8223	0.625355	0.880024	0.625504	ADCY5/STK10/MAPK10/MAPK13/PGR/CPEB4/ADCY2/AKT3	8
BP	GO:0061572	actin filament bundle organization	30/1340	161/18866	9.69361e-07	2.45615e-05	1.72637e-05	SORBS1/LIMK1/FSCN1/ASAP3/PAWR/SYNPO2/TPM1/MARCKS/FLNA/S100A10/MICAL1/ADD3/DMTN/ACTN1/AIF1/MYOC/WAS/LPAR1/RHOD/MYO1B/PPM1E/FHDC1/CX3CL1/WNT11/GPR65/SDC4/LCP1/FAM171A1/PLEK/ELN	30		hsa00513	Various types of N-glycan biosynthesis	3/686	39/8223	0.642933	0.900685	0.640189	MAN1A1/B4GALNT4/MAN1C1	3
BP	GO:0048738	cardiac muscle tissue development	38/1340	231/18866	9.9668e-07	2.51405e-05	1.76707e-05	MYOCD/MYH11/JPH2/TPM1/PDGFRA/PLN/SLC8A1/AKAP6/RYR2/ADRA1A/DKK1/MEIS1/CXADR/TP73/HEY2/PDLIM5/YAP1/FGFR2/TGFBR2/GJC1/GJA1/FHOD3/PDGFRB/ALPK3/ACTC1/PI16/PPP1R13L/WNT2/KCNK2/FHL2/SGCG/NKX2-5/RGS2/GREM1/RBP4/WNT5A/DSG2/COL11A1	38		hsa00790	Folate biosynthesis	2/686	26/8223	0.650863	0.907705	0.645179	AKR1B1/ALPL	2
BP	GO:0061138	morphogenesis of a branching epithelium	33/1340	187/18866	1.02535e-06	2.57481e-05	1.80977e-05	SIX2/LAMA5/FEM1B/PBX1/EGF/SLIT2/NTN4/CSF1/NPNT/PGR/YAP1/AR/FGFR2/TGFBR2/ETV5/VDR/SOCS3/MMP14/EDNRA/FOXF1/WNT2/SPRY2/ADAMTS16/SPRY1/WNT2B/RSPO3/GREM1/HOXD13/SEMA3A/TNC/SFRP2/ADM/WNT5A	33		hsa00062	Fatty acid elongation	2/686	27/8223	0.671393	0.928014	0.659614	HADH/ELOVL7	2
BP	GO:0006942	regulation of striated muscle contraction	22/1340	98/18866	1.08039e-06	2.70098e-05	1.89846e-05	FLNA/PLN/SLC8A1/CACNA1C/DMPK/RYR2/PDE4D/ADRA1A/DMD/CASQ2/TNNT3/ADORA1/TMEM38A/PDE5A/CASQ1/FGF13/NKX2-5/RGS2/ATP1B1/ATP1A2/STC1/DSG2	22		hsa00650	Butanoate metabolism	2/686	27/8223	0.671393	0.928014	0.659614	HADH/OXCT1	2
BP	GO:0001654	eye development	54/1340	384/18866	1.10331e-06	2.74606e-05	1.93014e-05	SERPINF1/TMOD1/RPE65/FBN1/ATP2B4/COL5A1/PDGFRA/CACNA1C/DRD2/MYOM1/NKD1/SALL2/THY1/PBX1/ACVRL1/CRYAB/MEIS1/ATP2B1/TSKU/TUB/MFAP2/TGFBR2/MEIS3/NHS/COL5A2/KLF4/MEIS2/DCX/EPHB2/WNT5B/SLC25A25/TENM3/FJX1/PDGFRB/PPP1R13L/WNT2/SMOC1/CDK4/SPRY2/EPHB1/SPRY1/WNT2B/TWIST1/IGFN1/ALDH1A3/PAX6/PROM1/RBP4/EFEMP1/CHRDL1/INHBA/WNT5A/SOX11/MFAP5	54		hsa00830	Retinol metabolism	5/686	68/8223	0.680628	0.936617	0.665729	RPE65/HSD17B6/RDH5/ADH1C/ALDH1A3	5
BP	GO:0007611	learning or memory	41/1340	260/18866	1.17686e-06	2.90013e-05	2.03844e-05	NPAS4/SERPINF1/ITGA8/NRXN3/TACR2/DRD2/PTCHD1/SLC2A4/MAPT/DKK1/MME/SNAP25/TANC1/LGMN/GRIN2A/EN1/KALRN/SORCS3/RIN1/FYN/BRSK1/C1QL1/NTF3/LILRB2/TLR2/MEIS2/EPHB2/ITGA3/CNR1/SYT11/FGF13/ZNF385A/FOSL1/KCNK2/BCHE/VLDLR/PRKAR2B/DGKI/APOE/ATP1A2/LHX8	41		hsa04919	Thyroid hormone signaling pathway	9/686	121/8223	0.689537	0.944697	0.671472	PLN/PFKP/PLCB4/AKT3/PFKM/CCND1/DIO2/ATP1B1/ATP1A2	9
BP	GO:0031670	cellular response to nutrient	14/1340	44/18866	1.18068e-06	2.90013e-05	2.03844e-05	COL1A1/KANK2/FOLR2/ATP2B1/POSTN/VDR/BRIP1/PHEX/HMOX1/GAS6/PPARG/CYP27B1/TNC/LPL	14		hsa04340	Hedgehog signaling pathway	4/686	56/8223	0.698325	0.951572	0.676359	GPR161/SMURF2/CCND1/SCUBE2	4
BP	GO:0033003	regulation of mast cell activation	14/1340	44/18866	1.18068e-06	2.90013e-05	2.03844e-05	FCER1G/MILR1/CD300A/CD84/VAMP8/SYK/LGALS9/LYN/RAC2/CNR1/FOXF1/HMOX1/ADORA2B/IL13RA2	14		hsa05207	Chemical carcinogenesis - receptor activation	16/686	212/8223	0.700675	0.951572	0.676359	CREB3L1/ADCY5/EPHX2/CACNA1C/EGF/PGR/AR/VDR/KLF4/ADCY2/FGF16/AKT3/AHR/CCND1/CREB5/ADRB2	16
BP	GO:0070374	positive regulation of ERK1 and ERK2 cascade	36/1340	215/18866	1.24036e-06	3.03349e-05	2.13217e-05	PDGFRA/DRD2/ADRA1A/LRP1/HAND2/CSF1R/HAVCR2/CD4/NPNT/CCR1/MARCO/FGFR2/SEMA7A/CCL26/PLA2G2A/LGALS9/TLR4/CX3CL1/CCL13/TREM2/PDGFRB/CCL8/C5AR1/F2RL1/ICAM1/SPRY2/CCL4/GAS6/PTPRC/TNFAIP8L3/PDGFD/APOE/CCL18/CCL20/CCL5/CD36	36		hsa05161	Hepatitis B	12/686	162/8223	0.709483	0.959344	0.681883	CREB3L1/MAPK10/MAPK13/TGFBR2/TLR2/TLR4/CCNE2/AKT3/MMP9/CREB5/CXCL8/IL6	12
BP	GO:0010811	positive regulation of cell-substrate adhesion	25/1340	122/18866	1.25929e-06	3.06513e-05	2.15441e-05	FLNA/FBLN2/S100A10/DMTN/CSPG5/THY1/CDK6/CCL28/LIMS2/CSF1/NPNT/MYOC/HAS2/MYADM/ITGA3/CX3CL1/FOXF1/CCDC80/COL16A1/EGFL6/SDC4/SMOC2/EMILIN1/VIT/CD36	25		hsa01523	Antifolate resistance	2/686	30/8223	0.727136	0.973834	0.692182	FOLR2/IL6	2
BP	GO:0031214	biomineral tissue development	30/1340	163/18866	1.26964e-06	3.06513e-05	2.15441e-05	TMEM119/FAM20A/SLC8A1/COL1A1/SLC24A3/LOX/ATP2B1/HEY2/CCR1/COL1A2/FGFR2/BCOR/WNT10B/ECM1/SPP1/PHEX/SRGN/ALPL/OMD/WNT11/ALOX5/GAS6/TWIST1/MMP13/GREM1/CYP27B1/ADRB2/ROR2/COMP/IBSP	30		hsa00982	Drug metabolism - cytochrome P450	5/686	72/8223	0.728653	0.973834	0.692182	MAOB/MAOA/FMO1/HPGDS/ADH1C	5
BP	GO:0110148	biomineralization	30/1340	163/18866	1.26964e-06	3.06513e-05	2.15441e-05	TMEM119/FAM20A/SLC8A1/COL1A1/SLC24A3/LOX/ATP2B1/HEY2/CCR1/COL1A2/FGFR2/BCOR/WNT10B/ECM1/SPP1/PHEX/SRGN/ALPL/OMD/WNT11/ALOX5/GAS6/TWIST1/MMP13/GREM1/CYP27B1/ADRB2/ROR2/COMP/IBSP	30		hsa00730	Thiamine metabolism	1/686	15/8223	0.729593	0.973834	0.692182	ALPL	1
BP	GO:0033006	regulation of mast cell activation involved in immune response	12/1340	33/18866	1.36933e-06	3.29166e-05	2.31363e-05	FCER1G/CD300A/CD84/VAMP8/SYK/LGALS9/LYN/RAC2/FOXF1/HMOX1/ADORA2B/IL13RA2	12		hsa04742	Taste transduction	6/686	86/8223	0.733887	0.975266	0.6932	GABBR1/CACNA1C/GABBR2/PDE1C/PLCB4/SCN3A	6
BP	GO:0045807	positive regulation of endocytosis	22/1340	100/18866	1.55261e-06	3.71636e-05	2.61214e-05	DAB2/ANXA2/DRD2/CD14/LRP1/SGIP1/EGF/CLIP3/NTF3/SYK/C3/DNM1/CLU/SERPINE1/TREM2/F2RL1/GREM1/PPARG/APOE/SFRP4/CD36/WNT5A	22		hsa04370	VEGF signaling pathway	4/686	59/8223	0.736937	0.975266	0.6932	MAPK13/HSPB1/RAC2/AKT3	4
BP	GO:0007178	transmembrane receptor protein serine/threonine kinase signaling pathway	51/1340	359/18866	1.61039e-06	3.83831e-05	2.69786e-05	MYOCD/DAB2/TGFB1I1/FBN1/ITGA8/HTRA3/RBPMS/DAND5/FSTL1/DKK1/LOX/ACVRL1/VASN/NPNT/PPM1L/RUNX2/TOB1/RNF165/FERMT2/COL1A2/TGFBR2/LRRC32/PRDM16/SMURF2/NRROS/ITGA3/COL3A1/SLC2A10/VEPH1/LTBP2/SPRY2/GREM2/SPRY1/HTRA1/ZNF423/GREM1/HPGD/EMILIN1/DLX5/FSTL3/CHRDL1/SFRP2/ROR2/FST/COMP/SFRP4/INHBA/WNT5A/SOX11/FMOD/CILP	51		hsa04140	Autophagy - animal	10/686	141/8223	0.749629	0.985356	0.700371	ITPR1/PRKAA2/MAPK10/WIPI1/TP53INP2/NRBF2/VAMP8/ULK2/RRAS2/AKT3	10
BP	GO:0030510	regulation of BMP signaling pathway	21/1340	93/18866	1.705e-06	4.03774e-05	2.83803e-05	FBN1/HTRA3/DAND5/FSTL1/DKK1/ACVRL1/TOB1/RNF165/SMURF2/ITGA3/GREM2/HTRA1/ZNF423/GREM1/FSTL3/CHRDL1/SFRP2/FST/SFRP4/WNT5A/SOX11	21		hsa04136	Autophagy - other	2/686	32/8223	0.759681	0.985356	0.700371	WIPI1/ULK2	2
BP	GO:0031032	actomyosin structure organization	34/1340	200/18866	1.70841e-06	4.03774e-05	2.83803e-05	MYH11/PGM5/CSRP1/LMOD1/CNN1/SORBS1/LIMK1/TMOD1/ASAP3/LDB3/TPM1/PDGFRA/S100A10/CFL2/CASQ2/TNNT3/MYOC/WAS/CSRP2/CASQ1/LPAR1/PPM1E/FHDC1/FHOD3/PDGFRB/ACTC1/ACTA1/WNT11/GPR65/SDC4/NKX2-5/EPB41L3/FAM171A1/ELN	34		hsa04215	Apoptosis - multiple species	2/686	32/8223	0.759681	0.985356	0.700371	MAPK10/PMAIP1	2
BP	GO:0050890	cognition	45/1340	302/18866	1.78985e-06	4.21252e-05	2.96088e-05	NPAS4/SERPINF1/ITGA8/NRXN3/TACR2/DRD2/PTCHD1/SLC2A4/MAPT/DKK1/MME/SNAP25/HOXA1/TANC1/LGMN/GRIN2A/EN1/KALRN/SORCS3/ADORA1/RIN1/FYN/BRSK1/C1QL1/NTF3/LILRB2/TLR2/MEIS2/EPHB2/ITGA3/CNR1/SYT11/FGF13/C5AR1/ZNF385A/FOSL1/KCNK2/BCHE/VLDLR/PRKAR2B/DGKI/APOE/HLA-DRA/ATP1A2/LHX8	45		hsa04150	mTOR signaling pathway	11/686	156/8223	0.763242	0.985356	0.700371	PRKAA2/ULK2/PRR5/WNT10B/WNT5B/AKT3/WNT11/WNT2/WNT2B/FZD6/WNT5A	11
BP	GO:0001763	morphogenesis of a branching structure	34/1340	201/18866	1.91852e-06	4.49652e-05	3.1605e-05	SIX2/LAMA5/DRD2/FEM1B/PBX1/EGF/SLIT2/NTN4/CSF1/NPNT/PGR/YAP1/AR/FGFR2/TGFBR2/ETV5/VDR/SOCS3/MMP14/EDNRA/FOXF1/WNT2/SPRY2/ADAMTS16/SPRY1/WNT2B/RSPO3/GREM1/HOXD13/SEMA3A/TNC/SFRP2/ADM/WNT5A	34		hsa04976	Bile secretion	6/686	89/8223	0.76351	0.985356	0.700371	ADCY5/SLC51B/KCNN2/ADCY2/ATP1B1/ATP1A2	6
BP	GO:0030282	bone mineralization	24/1340	117/18866	2.00346e-06	4.66544e-05	3.27923e-05	TMEM119/SLC8A1/SLC24A3/LOX/ATP2B1/CCR1/COL1A2/FGFR2/BCOR/WNT10B/ECM1/PHEX/SRGN/OMD/WNT11/ALOX5/TWIST1/MMP13/GREM1/CYP27B1/ADRB2/ROR2/COMP/IBSP	24		hsa00514	Other types of O-glycan biosynthesis	3/686	47/8223	0.763572	0.985356	0.700371	GALNT10/EOGT/LFNG	3
BP	GO:0051051	negative regulation of transport	63/1340	483/18866	2.00718e-06	4.66544e-05	3.27923e-05	KCNH2/HADH/MAOB/SIRPA/PRRT2/PLN/TACR2/DRD2/ADA/DMTN/CASQ2/EGF/CRYAB/CD300A/KALRN/CD33/TNFRSF1B/BARD1/ADORA1/CD84/VAMP8/LRRC32/ANXA1/LILRB2/TLR2/LILRB1/OSM/LGALS9/GJA1/EPHB2/SRGN/CNR1/SYT11/MAP1B/FCGR2B/TRIM9/EPHA3/PTGER3/KCNE4/LIF/FOXF1/CORO1A/FABP5/MMP9/SERPINE2/ICAM1/HMOX1/TRDN/APOC1/OS9/RGS2/TWIST1/RRAD/PKIA/APOE/ATP1A2/STC1/SFRP4/CD36/IL33/INHBA/IL13RA2/APOD	63		hsa00450	Selenocompound metabolism	1/686	17/8223	0.772906	0.991435	0.704692	PAPSS2	1
BP	GO:0034341	response to interferon-gamma	34/1340	202/18866	2.1523e-06	4.98219e-05	3.50186e-05	IRF6/SIRPA/HCK/MRC1/FCGR1A/AIF1/WAS/PTAFR/SOCS3/TLR2/CCL26/LGALS9/FCGR1B/KYNU/TLR4/CX3CL1/CCL13/NCAM1/CXCL16/CCL8/IRF8/ICAM1/CCL4/PPARG/CYP27B1/CCL18/HLA-DRA/CCL20/GBP5/HLA-DQB1/VCAM1/HLA-DQA1/CCL5/WNT5A	34		hsa04130	SNARE interactions in vesicular transport	2/686	33/8223	0.774658	0.991435	0.704692	VAMP1/VAMP8	2
BP	GO:0001933	negative regulation of protein phosphorylation	59/1340	444/18866	2.32912e-06	5.36939e-05	3.77402e-05	MYOCD/INPP5J/SIRPA/RNF149/SLC8A1/MICAL1/DRD2/PPARGC1A/DMTN/PDE4D/THY1/DKK1/DMD/PRKAG2/CD300A/SLIT2/SH3GL2/RGN/NR2F2/NDRG2/GPD1L/SAMSN1/GMFG/HSPB1/PTPN6/NTF3/SOCS3/KLF4/MYADM/LYN/EPHB2/PPM1E/DUSP26/TLR4/CAMK2N1/PTPRH/F2RL1/TIMP3/LIF/LMO3/SEMA6A/SPRY2/PTPRC/PRKAR2B/SPRY1/RGS2/ATF3/TWIST1/PAX6/GREM1/IGFBP3/PKIA/BDKRB1/APOE/EMILIN1/BDKRB2/UCHL1/SFRP2/FABP4	59		hsa05100	Bacterial invasion of epithelial cells	5/686	77/8223	0.781053	0.995523	0.707598	CDH1/ARHGEF26/HCLS1/VCL/DNM1	5
BP	GO:0034329	cell junction assembly	58/1340	434/18866	2.36336e-06	5.42608e-05	3.81386e-05	SRPX2/SORBS1/NPAS4/PLXNB1/MPP7/NFASC/FSCN1/FLNA/S100A10/DRD2/LAMA3/CDH1/DMTN/THY1/LRP1/DKK1/CD9/ACVRL1/LIMS2/ACTN1/VCL/TNS1/PDLIM5/MACF1/MYOC/FERMT2/FBLIM1/RHOD/TLR2/GJC1/GJA1/EPHB2/CLSTN2/MMP14/CBLN1/FGF13/MAP1B/TPBG/EPHA3/WNT11/COL16A1/LSR/LRRC4B/SDC4/CDH11/EPHB1/AMIGO2/GPC6/IGFN1/EPB41L3/GREM1/NTN1/LRRN3/GJB2/THBS2/GAP43/WNT5A/APOD	58		hsa04710	Circadian rhythm	2/686	34/8223	0.788813	0.997077	0.708703	PRKAA2/PRKAG2	2
BP	GO:0010517	regulation of phospholipase activity	18/1340	73/18866	2.42795e-06	5.52925e-05	3.88638e-05	PDGFRA/GNA15/ADRA1A/LRP1/CD86/NMUR1/PTAFR/FGFR2/NTF3/ANXA1/LPAR1/PDGFRB/C5AR1/EDNRA/ANG/RGS2/AGTR1/CCL5	18		hsa00061	Fatty acid biosynthesis	1/686	18/8223	0.791891	0.997077	0.708703	ACACB	1
BP	GO:1903779	regulation of cardiac conduction	18/1340	73/18866	2.42795e-06	5.52925e-05	3.88638e-05	RYR3/ITPR1/ATP2B4/FLNA/SLC8A1/DMPK/RYR2/PDE4D/CASQ2/CXADR/ATP2B1/CASQ1/FXYD1/ABCC9/TRDN/NKX2-5/ATP1B1/ATP1A2	18		hsa00511	Other glycan degradation	1/686	18/8223	0.791891	0.997077	0.708703	FUCA2	1
BP	GO:0032755	positive regulation of interleukin-6 production	20/1340	88/18866	2.68951e-06	6.0757e-05	4.27047e-05	FCER1G/MAPK13/TYROBP/AIF1/CYBA/SYK/LILRB2/TLR2/LGALS9/TLR4/F2RL1/TLR8/TWIST1/IL17D/ADORA2B/LPL/CD36/IL33/IL6/WNT5A	20		hsa00565	Ether lipid metabolism	3/686	50/8223	0.799364	1	0.71078	PLA2G2A/PLA2G7/ENPP2	3
BP	GO:0070098	chemokine-mediated signaling pathway	20/1340	88/18866	2.68951e-06	6.0757e-05	4.27047e-05	SLIT2/CCR1/CCRL2/CCR10/CCL26/CMKLR1/CX3CL1/CCL13/TREM2/CCL8/CXCL1/CCL4/CXCL13/CCL18/CCL20/CXCL6/CXCL8/CXCL10/CXCL9/CCL5	20		hsa00040	Pentose and glucuronate interconversions	2/686	35/8223	0.802178	1	0.71078	AKR1B1/UGDH	2
BP	GO:0001704	formation of primary germ layer	25/1340	127/18866	2.72459e-06	6.13033e-05	4.30887e-05	MMP2/ITGA8/COL5A1/SIX2/LAMA3/DKK1/ITGB2/ITGA7/FGFR2/COL5A2/COL12A1/KLF4/GJA1/MMP14/ITGA3/COL4A2/FOXF1/ITGA4/WNT11/MMP9/HMGA2/SFRP2/INHBA/WNT5A/COL11A1	25		hsa01210	2-Oxocarboxylic acid metabolism	1/686	19/8223	0.80929	1	0.71078	BCAT1	1
BP	GO:0043303	mast cell degranulation	14/1340	47/18866	2.86795e-06	6.42717e-05	4.51751e-05	FCER1G/MILR1/CD300A/CD84/VAMP8/SYK/LGALS9/LYN/RAC2/BTK/FOXF1/HMOX1/ADORA2B/IL13RA2	14		hsa04913	Ovarian steroidogenesis	3/686	51/8223	0.810241	1	0.71078	ADCY5/ADCY2/ALOX5	3
BP	GO:0002027	regulation of heart rate	22/1340	104/18866	3.10288e-06	6.92607e-05	4.86818e-05	KCNH2/CACNB2/KCND3/TPM1/PLN/SLC8A1/CACNA1C/POPDC2/RYR2/DRD2/ADA/PDE4D/ADRA1A/DMD/CASQ2/HEY2/SNTA1/GPD1L/KCNE4/SEMA3A/ADM/DSG2	22		hsa00512	Mucin type O-glycan biosynthesis	2/686	36/8223	0.814787	1	0.71078	GCNT1/GALNT10	2
BP	GO:0010927	cellular component assembly involved in morphogenesis	23/1340	112/18866	3.18862e-06	7.08933e-05	4.98293e-05	MYH11/PGM5/CSRP1/LMOD1/NFASC/TPPP/TMOD1/LDB3/TPM1/PDGFRA/CFL2/CASQ2/CD9/TNNT3/CSRP2/CASQ1/TLR2/FHOD3/PDGFRB/ACTC1/ACTA1/NKX2-5/EPB41L3	23		hsa04960	Aldosterone-regulated sodium reabsorption	2/686	37/8223	0.826673	1	0.71078	ATP1B1/ATP1A2	2
BP	GO:0051216	cartilage development	33/1340	197/18866	3.36441e-06	7.4507e-05	5.23693e-05	LUM/CHRDL2/ZNF219/BMP1/COL1A1/SIX2/HAND2/ACVRL1/RUNX2/TIMP1/TGFBR2/SERPINH1/WNT10B/ECM1/ADAMTS12/WNT5B/WNT11/TGFBI/ZBTB16/FRZB/WNT2B/MMP13/GREM1/HMGA2/EFEMP1/STC1/SFRP2/ROR2/ACAN/COMP/EPYC/WNT5A/COL11A1	33		hsa05211	Renal cell carcinoma	4/686	69/8223	0.838732	1	0.71078	PAK3/ARNT2/AKT3/EGLN3	4
BP	GO:0010769	regulation of cell morphogenesis involved in differentiation	45/1340	310/18866	3.65342e-06	8.04754e-05	5.65644e-05	PLXNB1/TRIM46/LIMK1/XK/FLNA/PLXNB3/S100A10/PLXNA4/DMTN/MAPT/CSPG5/THY1/LRP1/PDPN/PAK3/KANK1/SLIT2/LIMS2/SEMA4B/KALRN/PDLIM5/MACF1/ZDHHC15/POSTN/MYOC/HAS2/BRSK1/ULK2/SEMA7A/SPP1/MYADM/EPHB2/TANC2/OLFM1/CHN1/FGF13/PPFIA2/MAP1B/SEMA6A/NTN1/CRABP2/SEMA3A/APOE/SEMA5A/WNT5A	45		hsa04932	Non-alcoholic fatty liver disease	10/686	155/8223	0.843482	1	0.71078	PRKAA2/MAPK10/MAPK13/PRKAG2/SOCS3/AKT3/COX7A1/PPARG/CXCL8/IL6	10
BP	GO:0045576	mast cell activation	16/1340	61/18866	3.66253e-06	8.04754e-05	5.65644e-05	FCER1G/MILR1/CD300A/CD84/VAMP8/SYK/LGALS9/LYN/LCP2/RAC2/CNR1/BTK/FOXF1/HMOX1/ADORA2B/IL13RA2	16		hsa00564	Glycerophospholipid metabolism	6/686	99/8223	0.844579	1	0.71078	PLA2G15/DGKG/PCYT1B/GPD1L/PLA2G2A/DGKI	6
BP	GO:0032602	chemokine production	18/1340	75/18866	3.68466e-06	8.06468e-05	5.66848e-05	SIRPA/HAVCR2/S100A9/SYK/TLR2/IL18/LGALS9/KLF4/TLR4/TREM2/F2RL1/TWIST1/ADORA2B/S100A8/CXCL6/LPL/IL6/APOD	18		hsa04012	ErbB signaling pathway	5/686	85/8223	0.848173	1	0.71078	BTC/MAPK10/EGF/PAK3/AKT3	5
BP	GO:0032963	collagen metabolic process	23/1340	113/18866	3.73802e-06	8.14975e-05	5.72827e-05	ADAMTS2/CREB3L1/MMP2/RCN3/COL5A1/MRC2/COL1A1/ADAMTS14/MMP19/COL1A2/CTSS/SERPINH1/MMP14/PDGFRB/CYGB/MMP9/TNXB/FAP/MMP1/MMP13/PPARG/EMILIN1/IL6	23		hsa04622	RIG-I-like receptor signaling pathway	4/686	71/8223	0.854558	1	0.71078	MAPK10/MAPK13/CXCL8/CXCL10	4
BP	GO:0050766	positive regulation of phagocytosis	17/1340	68/18866	3.75335e-06	8.15158e-05	5.72956e-05	SIRPA/FCER1G/LRP1/C2/TUB/PTX3/CYBA/C3/TREM2/FCGR2B/F2RL1/GAS6/PTPRC/IL15RA/PPARG/IL2RG/CD36	17		hsa05033	Nicotine addiction	2/686	40/8223	0.858316	1	0.71078	GRIN2A/GRIN2D	2
BP	GO:0002279	mast cell activation involved in immune response	14/1340	48/18866	3.78577e-06	8.19036e-05	5.75682e-05	FCER1G/MILR1/CD300A/CD84/VAMP8/SYK/LGALS9/LYN/RAC2/BTK/FOXF1/HMOX1/ADORA2B/IL13RA2	14		hsa04114	Oocyte meiosis	8/686	131/8223	0.865345	1	0.71078	ITPR1/ADCY5/MAPK13/PGR/CPEB4/AR/ADCY2/CCNE2	8
BP	GO:0048568	embryonic organ development	59/1340	451/18866	3.84079e-06	8.25786e-05	5.80426e-05	KCNQ4/FBN1/ITGA8/PDGFRA/SIX2/RYR2/ADA/HAND2/PBX1/HOXA1/TEAD3/EN1/NR2F2/TMIE/HEY2/RUNX2/MFAP2/YAP1/FGFR2/TGFBR2/TBX15/MAFB/LRIG1/SOCS3/EPHB2/MMP14/CTHRC1/DLX6/PCDH12/PDGFRB/LIF/FOXF1/PPP1R13L/WNT11/RNF112/WNT2/SPRY2/FRZB/NKX2-5/FZD6/TWIST1/ID3/RSPO3/ALDH1A3/PAX6/PCSK5/NTN1/DLX5/RBP4/EFEMP1/ALX1/CXCL8/ADM/ROR2/MDFI/WNT5A/SOX11/COL11A1/MFAP5	59		hsa00515	Mannose type O-glycan biosynthesis	1/686	23/8223	0.865522	1	0.71078	B3GALNT2	1
BP	GO:0046697	decidualization	10/1340	25/18866	3.84633e-06	8.25786e-05	5.80426e-05	CTSV/VDR/SPP1/GJA1/TPPP3/LIF/CYP27B1/GJB2/STC1/PTGIS	10		hsa03440	Homologous recombination	2/686	41/8223	0.867631	1	0.71078	BARD1/BRIP1	2
BP	GO:0001893	maternal placenta development	12/1340	36/18866	3.95562e-06	8.42816e-05	5.92396e-05	LDOC1/NR2F2/CTSV/VDR/SPP1/GJA1/TPPP3/LIF/CYP27B1/GJB2/STC1/PTGIS	12		hsa04216	Ferroptosis	2/686	41/8223	0.867631	1	0.71078	CYBB/HMOX1	2
BP	GO:0010543	regulation of platelet activation	12/1340	36/18866	3.95562e-06	8.42816e-05	5.92396e-05	PDGFRA/FCER1G/DMTN/PDPN/CD9/SYK/LYN/TLR4/SERPINE2/APOE/THBD/PLEK	12		hsa00562	Inositol phosphate metabolism	4/686	73/8223	0.869046	1	0.71078	INPP5J/ISYNA1/INPP5A/PLCB4	4
BP	GO:0090092	regulation of transmembrane receptor protein serine/threonine kinase signaling pathway	39/1340	254/18866	4.13248e-06	8.77177e-05	6.16548e-05	MYOCD/DAB2/TGFB1I1/FBN1/ITGA8/HTRA3/RBPMS/DAND5/FSTL1/DKK1/LOX/ACVRL1/VASN/NPNT/TOB1/RNF165/TGFBR2/PRDM16/SMURF2/NRROS/ITGA3/SLC2A10/VEPH1/SPRY2/GREM2/SPRY1/HTRA1/ZNF423/GREM1/EMILIN1/FSTL3/CHRDL1/SFRP2/FST/SFRP4/INHBA/WNT5A/SOX11/CILP	39		hsa04722	Neurotrophin signaling pathway	7/686	119/8223	0.877925	1	0.71078	MAPK10/MAPK13/SORT1/TP73/NFKBIE/NTF3/AKT3	7
BP	GO:0003018	vascular process in circulatory system	32/1340	190/18866	4.18674e-06	8.85353e-05	6.22294e-05	KCNMB1/SLC8A1/TACR2/ACTA2/KCNMA1/ADRA1A/SLIT2/SH3GL2/ATP2B1/P2RX1/ADORA1/PTAFR/PDE3A/GJA1/KCNMB4/F2RL1/EDNRA/FABP5/ICAM1/HMOX1/ITGA1/RGS2/CD38/AGTR1/APOE/ADORA2B/ATP1A2/BDKRB2/ADRB2/ADM/COMP/CD36	32		hsa04330	Notch signaling pathway	3/686	59/8223	0.880496	1	0.71078	TLE2/HEY2/LFNG	3
BP	GO:0055117	regulation of cardiac muscle contraction	19/1340	83/18866	4.2402e-06	8.933e-05	6.2788e-05	FLNA/PLN/SLC8A1/CACNA1C/RYR2/PDE4D/ADRA1A/DMD/CASQ2/ADORA1/TMEM38A/PDE5A/FGF13/NKX2-5/RGS2/ATP1B1/ATP1A2/STC1/DSG2	19		hsa00860	Porphyrin metabolism	2/686	43/8223	0.884595	1	0.71078	HEPH/HMOX1	2
BP	GO:0001706	endoderm formation	15/1340	55/18866	4.33627e-06	9.04325e-05	6.35629e-05	MMP2/COL5A1/LAMA3/DKK1/ITGB2/ITGA7/COL5A2/COL12A1/MMP14/COL4A2/ITGA4/MMP9/HMGA2/INHBA/COL11A1	15		hsa04975	Fat digestion and absorption	2/686	43/8223	0.884595	1	0.71078	PLA2G2A/CD36	2
BP	GO:0051928	positive regulation of calcium ion transport	24/1340	122/18866	4.33719e-06	9.04325e-05	6.35629e-05	JPH2/MYLK/CACNB2/AKAP6/RYR2/THY1/CD4/ATP2B1/RGN/HSPA2/CCR1/STAC3/STAC2/CASQ1/CX3CL1/PDGFRB/TRDN/CCL4/BDKRB1/ATP1B1/STC1/CXCL10/CXCL9/CCL5	24		hsa04962	Vasopressin-regulated water reabsorption	2/686	44/8223	0.892301	1	0.71078	CREB3L1/CREB5	2
BP	GO:0001822	kidney development	42/1340	283/18866	4.34076e-06	9.04325e-05	6.35629e-05	DCN/SERPINF1/FBN1/ITGA8/PDGFRA/SIX2/AKR1B1/GCNT1/LAMA5/ACTA2/MME/KANK2/PBX1/SLIT2/NPNT/RGN/TP73/HAS2/YAP1/FGFR2/UPK3A/ITGA3/KLF15/PDGFRB/LIF/WNT11/MMP9/ZBTB16/SDC4/ADAMTS16/SPRY1/WNT2B/PDGFD/ID3/PCSK5/GREM1/AGTR1/HPGD/IRX1/PROM1/FSTL3/SOX11	42		hsa00592	alpha-Linolenic acid metabolism	1/686	26/8223	0.896531	1	0.71078	PLA2G2A	1
BP	GO:0042326	negative regulation of phosphorylation	62/1340	484/18866	4.37497e-06	9.08089e-05	6.38275e-05	MYOCD/INPP5J/SIRPA/RNF149/SLC8A1/MICAL1/DRD2/PPARGC1A/DMTN/MAPT/PDE4D/THY1/DKK1/DMD/PRKAG2/CD300A/SLIT2/SH3GL2/RGN/NR2F2/NDRG2/GPD1L/SAMSN1/GMFG/HSPB1/PTPN6/NTF3/SOCS3/KLF4/MYADM/LYN/EPHB2/PPM1E/DUSP26/TLR4/CAMK2N1/PTPRH/F2RL1/TIMP3/LIF/LMO3/SEMA6A/SPRY2/PTPRC/PRKAR2B/SPRY1/RGS2/ATF3/TWIST1/FBP1/PAX6/GREM1/IGFBP3/PKIA/BDKRB1/APOE/EMILIN1/BDKRB2/UCHL1/SFRP2/INHBA/FABP4	62		hsa04950	Maturity onset diabetes of the young	1/686	26/8223	0.896531	1	0.71078	PAX6	1
BP	GO:1904064	positive regulation of cation transmembrane transport	27/1340	147/18866	4.41851e-06	9.13755e-05	6.42258e-05	KCNMB1/JPH2/KCNH2/CACNB2/FLNA/AKAP6/RYR2/THY1/DMD/RGN/HSPA2/RGS9/STAC3/STAC2/CTSS/CASQ1/EPHB2/CX3CL1/TREM2/FXYD1/CACNG4/TRDN/BDKRB1/ATP1B1/ADRB2/CXCL10/CXCL9	27		hsa04721	Synaptic vesicle cycle	4/686	78/8223	0.899939	1	0.71078	SLC1A3/SNAP25/ATP6V0E2/DNM1	4
BP	GO:0048660	regulation of smooth muscle cell proliferation	30/1340	173/18866	4.52132e-06	9.31591e-05	6.54794e-05	MYOCD/CNN1/MMP2/TPM1/AKR1B1/PPARGC1A/VIPR2/AIF1/NDRG2/PTAFR/CYBA/FGFR2/TGFBR2/IL18/KLF4/GJA1/CX3CL1/PDGFRB/MMP9/HMOX1/ANG/PDGFD/PPARG/IGFBP3/HPGD/IGFBP5/CCL5/ELN/IL6/APOD	30		hsa04144	Endocytosis	16/686	251/8223	0.900262	1	0.71078	DAB2/SH3KBP1/ASAP3/PDGFRA/FOLR2/SH3GL2/CYTH4/IL2RA/HSPA2/FGFR2/TGFBR2/SMURF2/KIF5C/DNM1/IL2RG/HSPA6	16
BP	GO:0070527	platelet aggregation	16/1340	62/18866	4.61365e-06	9.47146e-05	6.65727e-05	CSRP1/MYL9/FLNA/PDGFRA/DMTN/FERMT3/PDPN/CD9/VCL/HSPB1/PTPN6/SYK/LYN/SERPINE2/PLEK/COMP	16		hsa01040	Biosynthesis of unsaturated fatty acids	1/686	27/8223	0.905191	1	0.71078	ELOVL7	1
BP	GO:0071346	cellular response to interferon-gamma	31/1340	182/18866	4.632e-06	9.47455e-05	6.65944e-05	IRF6/SIRPA/HCK/MRC1/FCGR1A/AIF1/WAS/PTAFR/SOCS3/TLR2/CCL26/LGALS9/FCGR1B/TLR4/CX3CL1/CCL13/NCAM1/CCL8/IRF8/ICAM1/CCL4/PPARG/CCL18/HLA-DRA/CCL20/GBP5/HLA-DQB1/VCAM1/HLA-DQA1/CCL5/WNT5A	31		hsa04966	Collecting duct acid secretion	1/686	27/8223	0.905191	1	0.71078	ATP6V0E2	1
BP	GO:1901888	regulation of cell junction assembly	33/1340	200/18866	4.70905e-06	9.59724e-05	6.74568e-05	SRPX2/S100A10/DMTN/THY1/LRP1/DKK1/ACVRL1/VCL/PDLIM5/MACF1/MYOC/RHOD/TLR2/GJA1/EPHB2/CLSTN2/MMP14/CBLN1/TPBG/EPHA3/COL16A1/LRRC4B/SDC4/EPHB1/AMIGO2/GPC6/GREM1/NTN1/LRRN3/THBS2/GAP43/WNT5A/APOD	33		hsa03018	RNA degradation	4/686	79/8223	0.905285	1	0.71078	ENO2/PFKP/TOB1/PFKM	4
BP	GO:0032535	regulation of cellular component size	52/1340	383/18866	4.92212e-06	9.99153e-05	7.02282e-05	LMOD1/TRIM46/DSTN/LIMK1/CYFIP2/XK/TMOD1/ARHGAP18/KCNMA1/PLXNA4/ADD3/DMTN/MAPT/CDC42EP3/CFL2/SVIL/LRP1/HCK/PAK3/KANK1/SLIT2/HCLS1/SEMA4B/VAV1/MACF1/WAS/GMFG/ULK2/SEMA7A/SPP1/CCL26/MYADM/FHOD3/OLFM1/FGF13/MAP1B/F2RL1/CORO1A/ICAM1/SEMA6A/CDK4/SLC12A8/NTN1/CRABP2/SEMA3A/APOE/PLEK/CDC42EP5/SEMA5A/KANK4/ELN/WNT5A	52		hsa04070	Phosphatidylinositol signaling system	5/686	97/8223	0.916245	1	0.71078	ITPR1/DGKG/INPP5A/PLCB4/DGKI	5
BP	GO:1902903	regulation of supramolecular fiber organization	51/1340	373/18866	4.94749e-06	9.99153e-05	7.02282e-05	INPP5J/LMOD1/DSTN/LIMK1/CYFIP2/TMOD1/ASAP3/SYNPO2/TPM1/ARHGAP18/FLNA/S100A10/ADD3/DMTN/MAPT/CDC42EP3/CFL2/SVIL/HCK/PAK3/CRYAB/KANK1/SLIT2/HCLS1/MYOC/CLIP3/WAS/NAV3/GMFG/LPAR1/CCL26/MYADM/PPM1E/CLU/CX3CL1/FHOD3/FGF13/MAP1B/F2RL1/CORO1A/WNT11/ICAM1/GPR65/SDC4/APOE/EMILIN1/PLEK/CDC42EP5/SEMA5A/KANK4/ELN	51		hsa04744	Phototransduction	1/686	29/8223	0.920398	1	0.71078	RGS9	1
BP	GO:0002448	mast cell mediated immunity	14/1340	49/18866	4.9558e-06	9.99153e-05	7.02282e-05	FCER1G/MILR1/CD300A/CD84/VAMP8/SYK/LGALS9/LYN/RAC2/BTK/FOXF1/HMOX1/ADORA2B/IL13RA2	14		hsa04217	Necroptosis	9/686	159/8223	0.922926	1	0.71078	TRAF5/SLC25A4/MAPK10/CYBB/MLKL/TLR4/PYGM/TNFSF10/IL33	9
BP	GO:0010644	cell communication by electrical coupling	11/1340	31/18866	5.00363e-06	0.000100519	7.06527e-05	SLC8A1/CACNA1C/RYR2/PDE4D/CASQ2/GJC1/GJA1/TRDN/ATP1B1/GJB2/ATP1A2	11		hsa00591	Linoleic acid metabolism	1/686	30/8223	0.927063	1	0.71078	PLA2G2A	1
BP	GO:0043301	negative regulation of leukocyte degranulation	7/1340	12/18866	5.17635e-06	0.000103619	7.28316e-05	CD300A/CD84/LGALS9/FCGR2B/FOXF1/HMOX1/IL13RA2	7		hsa05203	Viral carcinogenesis	12/686	204/8223	0.927492	1	0.71078	CREB3L1/TRAF5/CDK6/ACTN1/SYK/C3/LYN/CCNE2/CDK4/CCND1/CREB5/PMAIP1	12
BP	GO:0002573	myeloid leukocyte differentiation	34/1340	210/18866	5.21553e-06	0.000104033	7.31226e-05	TSPAN2/FBN1/ANXA2/FCER1G/CSF1R/CD4/LBR/CDK6/SPI1/C1QC/TYROBP/LILRB4/HCLS1/CSF1/CCR1/TGFBR2/MAFB/BATF/EVI2B/TLR2/LILRB1/LILRB3/LYN/NRROS/LRRC17/TLR4/TREM2/F2RL1/LIF/MMP9/PPARG/FSTL3/ROR2/INHBA	34		hsa00510	N-Glycan biosynthesis	2/686	50/8223	0.929338	1	0.71078	MAN1A1/MAN1C1	2
BP	GO:0070296	sarcoplasmic reticulum calcium ion transport	13/1340	43/18866	5.39501e-06	0.000107233	7.53716e-05	PLN/SLC8A1/CACNA1C/AKAP6/RYR2/PDE4D/DMD/CASQ2/TMEM38A/NOL3/CASQ1/TRDN/ATP1A2	13		hsa05110	Vibrio cholerae infection	2/686	50/8223	0.929338	1	0.71078	KDELR3/ATP6V0E2	2
BP	GO:0086065	cell communication involved in cardiac conduction	15/1340	56/18866	5.5367e-06	0.000109662	7.70788e-05	CACNB2/FLNA/SLC8A1/CACNA1C/RYR2/PDE4D/CASQ2/KCNN2/CXADR/GJC1/GJA1/TRDN/ATP1B1/ATP1A2/DSG2	15		hsa00640	Propanoate metabolism	1/686	32/8223	0.938766	1	0.71078	ACACB	1
BP	GO:0048659	smooth muscle cell proliferation	30/1340	175/18866	5.74269e-06	0.000113343	7.96659e-05	MYOCD/CNN1/MMP2/TPM1/AKR1B1/PPARGC1A/VIPR2/AIF1/NDRG2/PTAFR/CYBA/FGFR2/TGFBR2/IL18/KLF4/GJA1/CX3CL1/PDGFRB/MMP9/HMOX1/ANG/PDGFD/PPARG/IGFBP3/HPGD/IGFBP5/CCL5/ELN/IL6/APOD	30		hsa05022	Pathways of neurodegeneration - multiple diseases	31/686	476/8223	0.946131	1	0.71078	SLC25A4/RYR3/ITPR1/CACNA1C/RYR2/MAPK10/WIPI1/MAPK13/MAPT/DKK1/CYBB/NRBF2/GRIN2A/CSF1/TNFRSF1B/PRPH/ULK2/GRIN2D/WNT10B/KIF5C/PLCB4/WNT5B/TUBA4A/WNT11/WNT2/COX7A1/WNT2B/FZD6/UCHL1/IL6/WNT5A	31
BP	GO:0006024	glycosaminoglycan biosynthetic process	22/1340	108/18866	5.95394e-06	0.000117101	8.23078e-05	DCN/LUM/UGDH/CSPG5/EGF/HAS1/HAS3/HAS2/CHST15/CHST7/CHPF/PRELP/OMD/PDGFRB/HS6ST2/VCAN/CSPG4/SDC4/GPC6/HS3ST3A1/ACAN/FMOD	22		hsa03460	Fanconi anemia pathway	2/686	54/8223	0.946951	1	0.71078	FANCE/BRIP1	2
BP	GO:0008154	actin polymerization or depolymerization	35/1340	221/18866	6.31787e-06	0.000123826	8.70344e-05	LMOD1/DSTN/CAP2/CYFIP2/TMOD1/ARHGAP18/MICAL1/MICAL3/ADD3/DMTN/CDC42EP3/CFL2/SVIL/MSRB1/HCK/PAK3/KANK1/SLIT2/HCLS1/AIF1/WAS/GMFG/CCL26/MYADM/FHOD3/F2RL1/CORO1A/ICAM1/ANG/GAS7/PLEK/CDC42EP5/SEMA5A/KANK4/ELN	35		hsa04141	Protein processing in endoplasmic reticulum	9/686	171/8223	0.954308	1	0.71078	SEL1L2/MAPK10/HSPA4L/CRYAB/HSPA2/MAN1A1/OS9/MAN1C1/HSPA6	9
BP	GO:0090101	negative regulation of transmembrane receptor protein serine/threonine kinase signaling pathway	25/1340	133/18866	6.46201e-06	0.000126211	8.87109e-05	TGFB1I1/FBN1/HTRA3/DAND5/DKK1/VASN/TOB1/TGFBR2/PRDM16/SMURF2/NRROS/SLC2A10/VEPH1/SPRY2/GREM2/SPRY1/HTRA1/GREM1/EMILIN1/FSTL3/CHRDL1/SFRP2/FST/WNT5A/CILP	25		hsa01212	Fatty acid metabolism	2/686	57/8223	0.957328	1	0.71078	HADH/ELOVL7	2
BP	GO:0110053	regulation of actin filament organization	41/1340	278/18866	6.57627e-06	0.000127998	8.99672e-05	LMOD1/DSTN/LIMK1/CYFIP2/TMOD1/ASAP3/SYNPO2/TPM1/ARHGAP18/FLNA/S100A10/ADD3/DMTN/CDC42EP3/CFL2/SVIL/HCK/PAK3/KANK1/SLIT2/HCLS1/MYOC/WAS/GMFG/LPAR1/CCL26/MYADM/PPM1E/CX3CL1/FHOD3/F2RL1/CORO1A/WNT11/ICAM1/GPR65/SDC4/PLEK/CDC42EP5/SEMA5A/KANK4/ELN	41		hsa00980	Metabolism of xenobiotics by cytochrome P450	3/686	78/8223	0.963695	1	0.71078	AKR1C1/HPGDS/ADH1C	3
BP	GO:0051251	positive regulation of lymphocyte activation	49/1340	357/18866	6.78109e-06	0.00013153	9.24492e-05	SH3KBP1/SIRPA/FLOT2/ADA/THY1/TNFSF9/HAVCR2/CD276/CD4/TYROBP/PAK3/DPP4/CD86/CD209/LILRB4/IL2RA/AIF1/CD28/VAV1/FYN/TGFBR2/PTPN6/SYK/ANXA1/LILRB2/TNFSF13B/DOCK8/SASH3/LILRB1/IL18/CD55/LGALS9/LYN/MMP14/TLR4/HLA-DMB/BTK/CORO1A/VNN1/ZBTB16/GAS6/PTPRC/CD70/CD38/VCAM1/TRBC1/CCL5/IL6/IGKC	49		hsa05012	Parkinson disease	15/686	266/8223	0.964533	1	0.71078	SLC25A4/RYR3/ITPR1/ADCY5/MAOB/DRD2/MAPK10/MAPT/SLC39A11/MAOA/KIF5C/GNAL/TUBA4A/COX7A1/UCHL1	15
BP	GO:0001666	response to hypoxia	49/1340	359/18866	7.91539e-06	0.000153004	0.000107543	KCNMB1/MYOCD/ITPR1/MMP2/SLC8A1/KCNK3/RYR2/DRD2/PDK3/SLC2A4/KCNMA1/PPARGC1A/ADA/CYBB/ACVRL1/VEGFC/DPP4/CRYAB/VASN/PLAU/POSTN/ADORA1/SOD3/CYBA/TGFBR2/NOL3/MALAT1/TLR2/MGARP/BRIP1/ANGPTL4/MMP14/ARNT2/SLC29A1/CYGB/EDNRA/ICAM1/HMOX1/KCNK2/ANG/EGLN3/TWIST1/CD38/ATP1B1/STC1/ADM/PTGIS/PMAIP1/CA9	49		hsa05208	Chemical carcinogenesis - reactive oxygen species	12/686	223/8223	0.966158	1	0.71078	SLC25A4/EPHX2/MAPK10/MAPK13/EGF/CYBA/AKR1C1/AKT3/AHR/HMOX1/COX7A1/NCF2	12
BP	GO:0035296	regulation of tube diameter	26/1340	143/18866	7.99009e-06	0.000153393	0.000107817	KCNMB1/SLC8A1/ACTA2/KCNMA1/ADRA1A/ATP2B1/P2RX1/ADORA1/PTAFR/GJA1/KCNMB4/F2RL1/EDNRA/ICAM1/HMOX1/ITGA1/RGS2/CD38/AGTR1/APOE/ADORA2B/ATP1A2/BDKRB2/ADRB2/ADM/COMP	26		hsa00983	Drug metabolism - other enzymes	3/686	80/8223	0.968167	1	0.71078	NME4/TYMP/CDA	3
BP	GO:0097746	regulation of blood vessel diameter	26/1340	143/18866	7.99009e-06	0.000153393	0.000107817	KCNMB1/SLC8A1/ACTA2/KCNMA1/ADRA1A/ATP2B1/P2RX1/ADORA1/PTAFR/GJA1/KCNMB4/F2RL1/EDNRA/ICAM1/HMOX1/ITGA1/RGS2/CD38/AGTR1/APOE/ADORA2B/ATP1A2/BDKRB2/ADRB2/ADM/COMP	26		hsa00140	Steroid hormone biosynthesis	2/686	62/8223	0.970443	1	0.71078	HSD17B6/AKR1C1	2
BP	GO:0021675	nerve development	18/1340	79/18866	8.08365e-06	0.000154662	0.000108708	NAV2/SLC1A3/PLXNA4/HOXA1/CTSV/RNF165/NTF3/NRTN/LPAR1/MAFB/LRIG1/EPHB2/ATP8B1/ITGA4/SERPINE2/NPTX1/EPHB1/SEMA3A	18		hsa03250	Viral life cycle - HIV-1	2/686	63/8223	0.972553	1	0.71078	CD4/MAP1B	2
BP	GO:1990778	protein localization to cell periphery	47/1340	340/18866	8.58154e-06	0.000163631	0.000115013	DAB2/SORBS1/RAMP1/SLMAP/CACNB2/NFASC/ATP2B4/FLNA/ZDHHC23/FLOT2/S100A10/ANXA2/LAMA5/FCER1G/MAPK10/ADAM22/AKAP5/CDH1/LRP1/SNAP25/RAB3D/GRIN2A/TUB/MACF1/CLIP3/STAC3/STAC2/VAMP8/AR/MYADM/EPHB2/MMP14/TSPAN33/ITGA3/DPP6/TREM2/FGF13/EPHA3/LRRC15/CACNG4/PLEKHF1/RAB15/GAS6/GPC6/EPB41L3/GPR158/ATP1B1	47		hsa04714	Thermogenesis	12/686	232/8223	0.976991	1	0.71078	CREB3L1/ADCY5/PRKAA2/PPARGC1A/MAPK13/PRKAG2/PRDM16/ADCY2/CNR1/COX7A1/PPARG/CREB5	12
BP	GO:0034767	positive regulation of ion transmembrane transport	28/1340	161/18866	8.78536e-06	0.000166951	0.000117346	KCNMB1/JPH2/KCNH2/CACNB2/FLNA/AKAP6/RYR2/THY1/DMD/RGN/HSPA2/RGS9/STAC3/PTAFR/STAC2/CTSS/CASQ1/EPHB2/CX3CL1/TREM2/FXYD1/CACNG4/TRDN/BDKRB1/ATP1B1/ADRB2/CXCL10/CXCL9	28		hsa05206	MicroRNAs in cancer	17/686	310/8223	0.980023	1	0.71078	FSCN1/TPM1/MARCKS/PDGFRA/CDK6/PLAU/CCNE2/PDGFRB/TIMP3/MMP9/TNXB/HMOX1/SPRY2/CCND1/HMGA2/TNN/TNC	17
BP	GO:0048247	lymphocyte chemotaxis	16/1340	65/18866	8.93076e-06	0.000168672	0.000118556	CCL26/CH25H/CX3CL1/CCL13/CXCL16/CCL8/CCL4/GAS6/HSD3B7/CXCL13/CCL18/CCL20/CXCL10/CCL5/CXCL14/WNT5A	16		hsa05160	Hepatitis C	7/686	157/8223	0.980569	1	0.71078	CDK6/EGF/SOCS3/AKT3/CDK4/CCND1/CXCL10	7
BP	GO:0014066	regulation of phosphatidylinositol 3-kinase signaling	24/1340	127/18866	8.93586e-06	0.000168672	0.000118556	DCN/PLXNB1/PDGFRA/HCLS1/CD28/PIK3AP1/MYOC/FYN/PRR5/PTPN6/NTF3/UNC5B/OSM/IL18/KLF4/LYN/PDGFRB/F2RL1/SERPINE2/HCST/PDGFD/TWIST1/ROR2/CCL5	24		hsa04110	Cell cycle	5/686	127/8223	0.984288	1	0.71078	GADD45G/CDK6/CCNE2/CDK4/CCND1	5
BP	GO:0035150	regulation of tube size	26/1340	144/18866	9.10236e-06	0.00017124	0.000120361	KCNMB1/SLC8A1/ACTA2/KCNMA1/ADRA1A/ATP2B1/P2RX1/ADORA1/PTAFR/GJA1/KCNMB4/F2RL1/EDNRA/ICAM1/HMOX1/ITGA1/RGS2/CD38/AGTR1/APOE/ADORA2B/ATP1A2/BDKRB2/ADRB2/ADM/COMP	26		hsa04137	Mitophagy - animal	2/686	72/8223	0.986022	1	0.71078	MAPK10/RRAS2	2
BP	GO:0036293	response to decreased oxygen levels	50/1340	371/18866	9.14921e-06	0.000171548	0.000120577	KCNMB1/MYOCD/ITPR1/MMP2/SLC8A1/KCNK3/RYR2/DRD2/PDK3/SLC2A4/KCNMA1/PPARGC1A/ADA/CYBB/ACVRL1/VEGFC/DPP4/CRYAB/VASN/PLAU/POSTN/ADORA1/SOD3/CYBA/CPEB4/TGFBR2/NOL3/MALAT1/TLR2/MGARP/BRIP1/ANGPTL4/MMP14/ARNT2/SLC29A1/CYGB/EDNRA/ICAM1/HMOX1/KCNK2/ANG/EGLN3/TWIST1/CD38/ATP1B1/STC1/ADM/PTGIS/PMAIP1/CA9	50		hsa01524	Platinum drug resistance	2/686	73/8223	0.987042	1	0.71078	AKT3/PMAIP1	2
BP	GO:0060562	epithelial tube morphogenesis	46/1340	331/18866	9.26573e-06	0.00017296	0.00012157	SHROOM3/SIX2/LAMA5/RYR2/HAND2/CSF1R/PBX1/ACVRL1/EGF/SLIT2/CSF1/NPNT/PGR/YAP1/AR/FGFR2/TGFBR2/ETV5/VDR/ADAMTS12/MMP14/CTHRC1/EDNRA/FOXF1/WNT11/PRICKLE1/WNT2/SDC4/SPRY2/ADAMTS16/SPRY1/WNT2B/NKX2-5/FZD6/TWIST1/GREM1/NTN1/IRX1/ALX1/SALL4/TNC/SFRP2/CXCL10/ADM/WNT5A/SOX11	46		hsa00600	Sphingolipid metabolism	1/686	53/8223	0.990267	1	0.71078	GALC	1
BP	GO:0003073	regulation of systemic arterial blood pressure	20/1340	95/18866	9.28606e-06	0.00017296	0.00012157	TPM1/NAV2/DRD2/PDE4D/ADRA1A/MME/NR2F2/POSTN/ADORA1/CYBA/AR/GJA1/F2RL1/GAS6/SUCNR1/ADAMTS16/PCSK5/AGTR1/ADRB2/ADM	20		hsa05016	Huntington disease	15/686	306/8223	0.99335	1	0.71078	CREB3L1/SLC25A4/ITPR1/SLC1A3/MAPK10/WIPI1/PPARGC1A/NRBF2/ULK2/KIF5C/PLCB4/TUBA4A/COX7A1/PPARG/CREB5	15
BP	GO:1904646	cellular response to amyloid-beta	13/1340	45/18866	9.42102e-06	0.000174895	0.00012293	LRP1/LGMN/CASP4/FYN/GJA1/TLR4/TREM2/FCGR2B/ITGA4/ICAM1/ADRB2/VCAM1/CD36	13		hsa04146	Peroxisome	2/686	82/8223	0.993493	1	0.71078	EPHX2/ACOX2	2
BP	GO:0006909	phagocytosis	51/1340	382/18866	9.74124e-06	0.000180245	0.00012669	LIMK1/CYFIP2/SIRPA/FCER1G/CD14/LRP1/FCGR2A/HCK/TYROBP/CD300A/C2/NCF4/ITGAM/MSR1/FCGR1A/ITGB2/AIF1/VAV1/TUB/SRPX/ADORA1/PTX3/FYN/WAS/CYBA/MARCO/SYK/ANXA1/C3/TLR2/COLEC12/LYN/RAC2/SYT11/TLR4/TREM2/BIN2/FCGR2B/F2RL1/IRF8/CORO1A/GAS6/PTPRC/NCF2/IL15RA/MEGF10/PPARG/IL2RG/TRBC1/CD36/IGKC	51		hsa05204	Chemical carcinogenesis - DNA adducts	1/686	69/8223	0.997611	1	0.71078	HPGDS	1
BP	GO:0007612	learning	26/1340	145/18866	1.03538e-05	0.000190952	0.000134216	NPAS4/NRXN3/TACR2/DRD2/DKK1/SNAP25/TANC1/LGMN/GRIN2A/EN1/KALRN/SORCS3/RIN1/FYN/BRSK1/C1QL1/TLR2/MEIS2/EPHB2/SYT11/FGF13/FOSL1/BCHE/PRKAR2B/DGKI/ATP1A2	26		hsa04120	Ubiquitin mediated proteolysis	4/686	142/8223	0.998212	1	0.71078	SOCS3/SMURF2/KLHL13/UBE2QL1	4
BP	GO:0002921	negative regulation of humoral immune response	7/1340	13/18866	1.05253e-05	0.000191602	0.000134673	VSIG4/SUSD4/CR1/PTPN6/A2M/CD55/FCGR2B	7		hsa03013	Nucleocytoplasmic transport	2/686	108/8223	0.999156	1	0.71078	NUP210/EEF1A2	2
BP	GO:0051481	negative regulation of cytosolic calcium ion concentration	7/1340	13/18866	1.05253e-05	0.000191602	0.000134673	RYR3/SLC8A1/KCNK3/DRD2/LRP1/ATP2B1/ATP1A2	7		hsa00190	Oxidative phosphorylation	2/686	134/8223	0.999897	1	0.71078	ATP6V0E2/COX7A1	2
BP	GO:0071415	cellular response to purine-containing compound	7/1340	13/18866	1.05253e-05	0.000191602	0.000134673	RYR3/SLC8A1/RYR2/PPARGC1A/CASQ2/TRPM2/TMEM38A	7		hsa05014	Amyotrophic lateral sclerosis	13/686	364/8223	0.99994	1	0.71078	WIPI1/MAPK13/NRBF2/GRIN2A/NUP210/TNFRSF1B/PRPH/ULK2/GRIN2D/KIF5C/TUBA4A/COX7A1/ANG	13
BP	GO:1902563	regulation of neutrophil activation	7/1340	13/18866	1.05253e-05	0.000191602	0.000134673	CD300A/ITGAM/ITGB2/PTAFR/SYK/PLA2G2A/FCGR2B	7		hsa03040	Spliceosome	2/686	154/8223	0.99998	1	0.71078	HSPA2/HSPA6	2
BP	GO:0002704	negative regulation of leukocyte mediated immunity	14/1340	52/18866	1.06153e-05	0.000192616	0.000135385	SUSD4/HAVCR2/CD300A/CR1/CD84/IL20RB/PTPN6/LILRB1/LGALS9/FCGR2B/FOXF1/HMOX1/PTPRC/IL13RA2	14		hsa03010	Ribosome	2/686	167/8223	0.999993	1	0.71078	MRPS17/RPS4Y1	2
BP	GO:0032649	regulation of interferon-gamma production	21/1340	104/18866	1.11043e-05	0.000200842	0.000141167	SIRPA/CD14/PDE4D/HAVCR2/CD276/IL1R1/IL20RB/SASH3/LILRB1/IL18/LGALS9/TLR4/IL18R1/IRF8/TLR8/GAS6/CRTAM/CD2/IL33/INHBA/WNT5A	21		hsa04740	Olfactory transduction	5/686	439/8223	1	1	0.71078	SLC8A1/PDE1C/GNG7/GNAL/RGS2	5
BP	GO:0051048	negative regulation of secretion	31/1340	190/18866	1.14115e-05	0.000205065	0.000144135	HADH/MAOB/TACR2/DRD2/ADA/EGF/CD300A/KALRN/TNFRSF1B/ADORA1/CD84/VAMP8/LRRC32/ANXA1/LILRB1/OSM/LGALS9/GJA1/SRGN/CNR1/SYT11/FCGR2B/TRIM9/PTGER3/LIF/FOXF1/HMOX1/APOE/IL33/INHBA/IL13RA2	31
BP	GO:0048736	appendage development	30/1340	181/18866	1.14472e-05	0.000205065	0.000144135	ZNF219/CACNA1C/DKK1/HAND2/PBX1/EN1/INTU/NR2F2/RUNX2/RNF165/FGFR2/DLX6/MEOX2/ZBTB16/SMOC1/FZD6/TWIST1/PCSK5/GREM1/CRABP2/HOXD13/HOXC13/DLX5/ALX1/SALL4/SFRP2/ROR2/COMP/WNT5A/SOX11	30
BP	GO:0060173	limb development	30/1340	181/18866	1.14472e-05	0.000205065	0.000144135	ZNF219/CACNA1C/DKK1/HAND2/PBX1/EN1/INTU/NR2F2/RUNX2/RNF165/FGFR2/DLX6/MEOX2/ZBTB16/SMOC1/FZD6/TWIST1/PCSK5/GREM1/CRABP2/HOXD13/HOXC13/DLX5/ALX1/SALL4/SFRP2/ROR2/COMP/WNT5A/SOX11	30
BP	GO:0001819	positive regulation of cytokine production	57/1340	447/18866	1.20819e-05	0.000215749	0.000151645	LUM/IL17B/DRD2/FCER1G/CD14/MAPK13/PDE4D/HAVCR2/TRIM6/CD276/CD4/TYROBP/C3AR1/CD86/AIF1/CD28/GPSM3/PTAFR/CYBA/IL1R1/HSPB1/IL20RB/AIM2/SYK/ANXA1/LILRB2/SEMA7A/C3/TLR2/SASH3/LILRB1/OSM/IL18/LGALS9/CLU/TLR4/SERPINE1/CX3CL1/TREM2/C5AR1/IL18R1/F2RL1/IRF8/WNT11/TLR8/PTPRC/CRTAM/TWIST1/IL17D/ADORA2B/GBP5/LPL/CD2/CD36/IL33/IL6/WNT5A	57
BP	GO:0048588	developmental cell growth	36/1340	237/18866	1.21972e-05	0.000217118	0.000152607	TRIM46/LIMK1/CYFIP2/AKAP6/RIMS2/PLXNA4/MAPT/ADRA1A/LRP1/SLIT2/SH3GL2/SEMA4B/VCL/PDLIM5/MACF1/POSTN/ULK2/TGFBR2/SEMA7A/SPP1/OLFM1/FGF13/MAP1B/PI16/ITGA4/SEMA6A/TMEM108/RGS2/NTN1/CRABP2/SEMA3A/APOE/ALCAM/TNN/SEMA5A/WNT5A	36
BP	GO:1901654	response to ketone	32/1340	200/18866	1.25314e-05	0.000222362	0.000156293	NPAS4/ADCY5/MAOB/PRKAA2/SERPINF1/FBXO32/PLN/AKR1B1/CYBB/SLIT2/ATP2B1/PTAFR/CYBA/YAP1/AR/SPP1/TLR2/KLF4/ADCY2/FOSL1/AHR/ICAM1/CDK4/CCND1/CD38/HOXD13/PPARG/GJB2/TNC/PTGFR/CA9/DSG2	32
BP	GO:0090288	negative regulation of cellular response to growth factor stimulus	30/1340	182/18866	1.27923e-05	0.000226278	0.000159046	DCN/CREB3L1/TGFB1I1/FBN1/ATP2B4/HTRA3/DAND5/DKK1/SLIT2/VASN/TOB1/TGFBR2/PRDM16/ADAMTS12/SMURF2/NRROS/SLC2A10/VEPH1/SEMA6A/SPRY2/GREM2/SPRY1/HTRA1/GREM1/CXCL13/EMILIN1/FSTL3/CHRDL1/SFRP2/WNT5A	30
BP	GO:0001890	placenta development	27/1340	156/18866	1.38276e-05	0.000242975	0.000170782	DCN/LDOC1/ADA/MME/NR2F2/HEY2/CTSV/FGFR2/VDR/SPP1/SOCS3/GJA1/TPPP3/PCDH12/FOSL1/LIF/WNT2/ANG/HTRA1/RSPO3/PPARG/CYP27B1/GJB2/STC1/ADM/MDFI/PTGIS	27
BP	GO:1901861	regulation of muscle tissue development	27/1340	156/18866	1.38276e-05	0.000242975	0.000170782	MYOCD/JPH2/RBM24/AKAP6/PPARGC1A/DKK1/LOX/MEIS1/CXADR/TP73/HEY2/YAP1/FGFR2/TGFBR2/WNT10B/GJA1/PI16/WNT2/KCNK2/EPHB1/NKX2-5/RGS2/TWIST1/MEGF10/GREM1/RBP4/IGFBP5	27
BP	GO:0002888	positive regulation of myeloid leukocyte mediated immunity	11/1340	34/18866	1.38658e-05	0.000242975	0.000170782	FCER1G/TYROBP/ITGAM/ITGB2/PTAFR/VAMP8/SYK/C3/BTK/F2RL1/ADORA2B	11
BP	GO:0098742	cell-cell adhesion via plasma-membrane adhesion molecules	40/1340	277/18866	1.411e-05	0.000246487	0.00017325	CDH3/IGSF9B/CELSR2/PLXNB3/CDH1/MILR1/PTPRF/PALLD/CXADR/CD209/ITGAM/ITGB2/HMCN1/CD84/FAT3/TGFBR2/EMB/KLF4/MYADM/CLSTN2/CBLN1/NEXN/CX3CL1/TENM3/PCDH12/ICAM1/LRRC4B/UNC5D/CDH11/CRTAM/FXYD5/AMIGO2/GPC6/IGFN1/PCDH7/SELL/ALCAM/SPARCL1/VCAM1/DSG2	40
BP	GO:0045471	response to ethanol	23/1340	122/18866	1.42112e-05	0.000247138	0.000173707	KCNMB1/MAOB/DRD2/CD14/SLC2A4/SPARC/CYBB/SPI1/CA3/GRIN2A/FYN/FGFR2/OXCT1/CNR1/ACTC1/ICAM1/CCND1/RGS2/HPGD/RBP4/S100A8/TNC/CDO1	23
BP	GO:0018212	peptidyl-tyrosine modification	50/1340	377/18866	1.42351e-05	0.000247138	0.000173707	DOCK3/PDGFRA/BTC/DLG3/DMTN/THY1/ADRA1A/CSF1R/CD4/HCK/EGF/CD300A/HCLS1/FCGR1A/ITGB2/SLA/ADORA1/CTF1/SAMSN1/FYN/TPST2/TPST1/FGFR2/PTPN6/NTF3/SYK/SOCS3/OSM/IL18/LYN/EPHB2/BTK/TREM2/PDGFRB/EPHA3/LIF/ICAM1/CSPG4/EPHB1/GAS6/PTPRC/ENPP2/PDGFD/GREM1/EFEMP1/SFRP2/ROR2/CCL5/CD36/IL6	50
BP	GO:1903531	negative regulation of secretion by cell	28/1340	166/18866	1.58739e-05	0.000274075	0.000192641	HADH/MAOB/TACR2/DRD2/CD300A/KALRN/TNFRSF1B/ADORA1/CD84/VAMP8/LRRC32/ANXA1/LILRB1/OSM/LGALS9/GJA1/SRGN/CNR1/SYT11/FCGR2B/TRIM9/LIF/FOXF1/HMOX1/APOE/IL33/INHBA/IL13RA2	28
BP	GO:0030225	macrophage differentiation	13/1340	47/18866	1.58841e-05	0.000274075	0.000192641	TSPAN2/CSF1R/CD4/SPI1/C1QC/HCLS1/CSF1/TLR2/NRROS/LIF/MMP9/ROR2/INHBA	13
BP	GO:0031667	response to nutrient levels	59/1340	473/18866	1.66812e-05	0.000286792	0.000201579	PRKAA2/SLC8A1/COL1A1/WIPI1/PPARGC1A/ADA/FSTL1/SGIP1/SPARC/PRKAG2/KANK2/CYBB/CD4/FOLR2/C2/CCL28/ATP2B1/CTSV/POSTN/AGL/CYBA/BRSK1/ULK2/CPEB4/TGFBR2/VDR/OXCT1/SPP1/BRIP1/SLC22A3/PHEX/CNR1/SLC25A25/KYNU/ALPL/ACACB/MAP1B/SSTR1/PCSK1N/WNT11/ICAM1/HMOX1/GAS6/CCND1/BCHE/WNT2B/ATF3/PPARG/APOE/CYP27B1/PRL/TNC/STC1/ADRB2/SFRP2/CXCL10/ADM/LPL/PMAIP1	59
BP	GO:0048041	focal adhesion assembly	18/1340	83/18866	1.67232e-05	0.000286792	0.000201579	SORBS1/S100A10/DMTN/THY1/LRP1/ACVRL1/ACTN1/VCL/MACF1/MYOC/FERMT2/RHOD/MMP14/EPHA3/COL16A1/SDC4/GREM1/APOD	18
BP	GO:0006023	aminoglycan biosynthetic process	22/1340	115/18866	1.70564e-05	0.00029029	0.000204038	DCN/LUM/UGDH/CSPG5/EGF/HAS1/HAS3/HAS2/CHST15/CHST7/CHPF/PRELP/OMD/PDGFRB/HS6ST2/VCAN/CSPG4/SDC4/GPC6/HS3ST3A1/ACAN/FMOD	22
BP	GO:0032609	interferon-gamma production	22/1340	115/18866	1.70564e-05	0.00029029	0.000204038	SIRPA/CD14/PDE4D/HAVCR2/CD276/IL1R1/IL20RB/SASH3/LILRB1/IL18/LGALS9/TLR4/IL18R1/F2RL1/IRF8/TLR8/GAS6/CRTAM/CD2/IL33/INHBA/WNT5A	22
BP	GO:0014074	response to purine-containing compound	26/1340	149/18866	1.7082e-05	0.00029029	0.000204038	RYR3/SLC8A1/AKAP6/COL1A1/RYR2/PPARGC1A/DMTN/SPARC/CASQ2/TRPM2/P2RX1/CIB2/MMP19/PTAFR/TMEM38A/PDE3A/WNT10B/ABCC9/FOSL1/AHR/PPARG/SELL/THBD/STC1/CDO1/IGFBP5	26
BP	GO:0007044	cell-substrate junction assembly	20/1340	99/18866	1.7713e-05	0.000300107	0.000210939	SORBS1/S100A10/LAMA3/DMTN/THY1/LRP1/ACVRL1/ACTN1/VCL/TNS1/MACF1/MYOC/FERMT2/RHOD/MMP14/EPHA3/COL16A1/SDC4/GREM1/APOD	20
BP	GO:0048333	mesodermal cell differentiation	11/1340	35/18866	1.89291e-05	0.000319748	0.000224744	ITGA8/SIX2/DKK1/FGFR2/KLF4/GJA1/ITGA3/FOXF1/HMGA2/SFRP2/INHBA	11
BP	GO:0001894	tissue homeostasis	38/1340	261/18866	1.8999e-05	0.000319968	0.000224898	CDH3/TMEM119/RCN3/RPE65/AKR1B1/DMD/CSF1R/RAB3D/LIPA/TP53INP2/CXADR/SH3GL2/CSF1/LAMA2/BARD1/TUB/VCL/CIB2/YAP1/HSPB1/IL20RB/SYK/SPP1/SASH3/GJA1/RAC2/TLR4/PDGFRB/CORO1A/LSR/ACP5/CD38/PROM1/RBP4/ADRB2/LYZ/IL6/IGKC	38
BP	GO:0032675	regulation of interleukin-6 production	27/1340	159/18866	1.97357e-05	0.000330397	0.000232229	SIRPA/FCER1G/MAPK13/HAVCR2/TYROBP/AIF1/CYBA/PTPN6/SYK/LILRB2/TLR2/LGALS9/SYT11/TLR4/CX3CL1/TREM2/F2RL1/TLR8/GAS6/TWIST1/IL17D/ADORA2B/LPL/CD36/IL33/IL6/WNT5A	27
BP	GO:1902107	positive regulation of leukocyte differentiation	27/1340	159/18866	1.97357e-05	0.000330397	0.000232229	ADA/TNFSF9/CD4/TYROBP/CD86/LILRB4/HCLS1/IL2RA/CSF1/CCR1/TGFBR2/SYK/ANXA1/LILRB2/EVI2B/SASH3/IL18/LGALS9/MMP14/BTK/TREM2/LIF/VNN1/ZBTB16/GAS6/PTPRC/ROR2	27
BP	GO:0072659	protein localization to plasma membrane	40/1340	281/18866	1.98273e-05	0.000330946	0.000232614	DAB2/SORBS1/RAMP1/SLMAP/CACNB2/NFASC/ATP2B4/FLNA/ZDHHC23/FLOT2/S100A10/ANXA2/LAMA5/FCER1G/AKAP5/CDH1/LRP1/RAB3D/MACF1/CLIP3/STAC3/STAC2/VAMP8/AR/MYADM/EPHB2/MMP14/TSPAN33/ITGA3/DPP6/TREM2/FGF13/EPHA3/LRRC15/PLEKHF1/RAB15/GAS6/EPB41L3/GPR158/ATP1B1	40
BP	GO:0032526	response to retinoic acid	21/1340	108/18866	2.03457e-05	0.000338128	0.000237662	SERPINF1/PTGES/COL1A1/DKK1/YAP1/FGFR2/WNT10B/KLF4/LYN/GJA1/WNT5B/PDGFRB/EPHA3/WNT11/WNT2/CD38/PPARG/GJB2/RBP4/TNC/WNT5A	21
BP	GO:0033628	regulation of cell adhesion mediated by integrin	13/1340	48/18866	2.03778e-05	0.000338128	0.000237662	MUC1/ADA/FERMT3/DPP4/PLAU/PTPN6/SYK/LYN/SERPINE1/LIF/CXCL13/SFRP2/CCL5	13
BP	GO:0007188	adenylate cyclase-modulating G protein-coupled receptor signaling pathway	35/1340	233/18866	2.04387e-05	0.00033814	0.000237671	RAMP1/ADCY5/GNAZ/ATP2B4/FLNA/GABBR1/PLN/GNA15/DRD2/FPR1/GNAO1/AKAP5/PDE4D/ADRA1A/S1PR2/VIPR2/ADORA1/GPR161/MARCO/LPAR1/ADCY2/CNR1/GNAL/PTGER3/EDNRA/GPR65/RGS2/GNA14/ADORA2B/ADRB2/PTGFR/RGS1/CXCL10/ADM/CXCL9	35
BP	GO:0002291	T cell activation via T cell receptor contact with antigen bound to MHC molecule on antigen presenting cell	6/1340	10/18866	2.07883e-05	0.000341912	0.000240322	APBB1IP/HAVCR2/LILRB1/LGALS9/HLA-DMB/ICAM1	6
BP	GO:0071313	cellular response to caffeine	6/1340	10/18866	2.07883e-05	0.000341912	0.000240322	RYR3/SLC8A1/RYR2/PPARGC1A/CASQ2/TMEM38A	6
BP	GO:0010518	positive regulation of phospholipase activity	15/1340	62/18866	2.11659e-05	0.000347108	0.000243975	PDGFRA/GNA15/ADRA1A/CD86/NMUR1/PTAFR/FGFR2/NTF3/LPAR1/PDGFRB/C5AR1/EDNRA/ANG/AGTR1/CCL5	15
BP	GO:0001952	regulation of cell-matrix adhesion	23/1340	125/18866	2.14154e-05	0.000350179	0.000246133	S100A10/DMTN/THY1/LRP1/CDK6/ACVRL1/CCL28/CSF1/PLAU/VCL/MACF1/POSTN/MYOC/RHOD/MMP14/SERPINE1/CX3CL1/EPHA3/COL16A1/SDC4/GREM1/CD36/APOD	23
BP	GO:0032753	positive regulation of interleukin-4 production	9/1340	24/18866	2.20248e-05	0.000358062	0.000251674	FCER1G/HAVCR2/CD86/CD28/IL20RB/SYK/SASH3/LGALS9/IL33	9
BP	GO:0086064	cell communication by electrical coupling involved in cardiac conduction	9/1340	24/18866	2.20248e-05	0.000358062	0.000251674	SLC8A1/CACNA1C/RYR2/PDE4D/GJC1/GJA1/TRDN/ATP1B1/ATP1A2	9
BP	GO:0007187	G protein-coupled receptor signaling pathway, coupled to cyclic nucleotide second messenger	38/1340	263/18866	2.26117e-05	0.000365491	0.000256895	RAMP1/ADCY5/GNAZ/ATP2B4/FLNA/GABBR1/PLN/GNA15/DRD2/FPR1/GNAO1/AKAP5/PDE4D/ADRA1A/S1PR2/VIPR2/CCR1/ADORA1/GPR161/MARCO/ANXA1/LPAR1/ADCY2/CNR1/GNAL/PTGER3/SSTR1/EDNRA/GPR65/RGS2/GNA14/ADORA2B/ADRB2/PTGFR/RGS1/CXCL10/ADM/CXCL9	38
BP	GO:0050730	regulation of peptidyl-tyrosine phosphorylation	38/1340	263/18866	2.26117e-05	0.000365491	0.000256895	DOCK3/BTC/DLG3/DMTN/THY1/ADRA1A/CSF1R/CD4/EGF/CD300A/HCLS1/FCGR1A/ITGB2/ADORA1/CTF1/SAMSN1/FYN/PTPN6/NTF3/SYK/SOCS3/OSM/IL18/LYN/TREM2/PDGFRB/LIF/ICAM1/CSPG4/GAS6/PTPRC/ENPP2/PDGFD/GREM1/SFRP2/CCL5/CD36/IL6	38
BP	GO:0150146	cell junction disassembly	8/1340	19/18866	2.35999e-05	0.000380371	0.000267354	DKK1/C1QC/ITGAM/C1QB/C1QA/C3/CX3CL1/TREM2	8
BP	GO:0032635	interleukin-6 production	28/1340	170/18866	2.49321e-05	0.000400694	0.000281639	SIRPA/FCER1G/MAPK13/HAVCR2/TYROBP/AIF1/CYBA/PTPN6/SYK/LILRB2/TLR2/IL18/LGALS9/SYT11/TLR4/CX3CL1/TREM2/F2RL1/TLR8/GAS6/TWIST1/IL17D/ADORA2B/LPL/CD36/IL33/IL6/WNT5A	28
BP	GO:0003401	axis elongation	10/1340	30/18866	2.54666e-05	0.000406616	0.000285801	NKD1/YAP1/FGFR2/WNT11/SPRY2/SPRY1/HOXD13/TNC/SFRP2/WNT5A	10
BP	GO:0033280	response to vitamin D	11/1340	36/18866	2.55174e-05	0.000406616	0.000285801	KANK2/CD4/ATP2B1/VDR/SPP1/PHEX/ALPL/CYP27B1/TNC/STC1/CXCL10	11
BP	GO:0042554	superoxide anion generation	11/1340	36/18866	2.55174e-05	0.000406616	0.000285801	NOXA1/MAPT/CYBB/TYROBP/ITGAM/ITGB2/CYBA/SYK/F2RL1/NCF2/ACP5	11
BP	GO:0051893	regulation of focal adhesion assembly	15/1340	63/18866	2.5974e-05	0.00041156	0.000289276	S100A10/DMTN/THY1/LRP1/ACVRL1/VCL/MACF1/MYOC/RHOD/MMP14/EPHA3/COL16A1/SDC4/GREM1/APOD	15
BP	GO:0090109	regulation of cell-substrate junction assembly	15/1340	63/18866	2.5974e-05	0.00041156	0.000289276	S100A10/DMTN/THY1/LRP1/ACVRL1/VCL/MACF1/MYOC/RHOD/MMP14/EPHA3/COL16A1/SDC4/GREM1/APOD	15
BP	GO:1903307	positive regulation of regulated secretory pathway	14/1340	56/18866	2.66423e-05	0.000420963	0.000295885	CACNB2/PRRT2/FCER1G/CACNA1H/RAB3D/ITGAM/ITGB2/PTAFR/VAMP8/SYK/CNR1/F2RL1/RAB15/ADORA2B	14
BP	GO:0032680	regulation of tumor necrosis factor production	21/1340	110/18866	2.7174e-05	0.000428163	0.000300946	SIRPA/FCER1G/CD14/HAVCR2/CD33/PTAFR/CYBA/PTPN6/TLR2/SASH3/LGALS9/CLU/TLR4/CX3CL1/TREM2/GAS6/PTPRC/TWIST1/ACP5/CD2/CD36	21
BP	GO:0150115	cell-substrate junction organization	20/1340	102/18866	2.79952e-05	0.000439869	0.000309174	SORBS1/S100A10/LAMA3/DMTN/THY1/LRP1/ACVRL1/ACTN1/VCL/TNS1/MACF1/MYOC/FERMT2/RHOD/MMP14/EPHA3/COL16A1/SDC4/GREM1/APOD	20
BP	GO:0022898	regulation of transmembrane transporter activity	39/1340	276/18866	2.96543e-05	0.000464639	0.000326584	JPH2/SLMAP/CACNB2/PLN/AKAP6/RYR2/DLG3/DRD2/PPARGC1A/FHL1/PDE4D/DMD/CASQ2/GRIN2A/RGN/HSPA2/RGS9/PTPN3/GPD1L/STAC3/PTAFR/STAC2/CTSS/CASQ1/GJA1/EPHB2/TREM2/FGF13/FXYD1/KCNE4/CACNG4/MMP9/TRDN/FXYD5/TWIST1/RRAD/ATP1B1/ATP1A2/ADRB2	39
BP	GO:0050806	positive regulation of synaptic transmission	28/1340	172/18866	3.10306e-05	0.000484853	0.000340792	RIMS3/CACNB2/IGSF9B/PRRT2/TACR2/SLC1A3/RIMS2/DRD2/AKAP5/ADRA1A/MME/SNAP25/TYROBP/MPP2/LGMN/GRIN2A/LAMA2/ADORA1/GRIN2D/LILRB2/EPHB2/CLSTN2/CNR1/CACNG4/SERPINE2/APOE/ADRB2/ROR2	28
BP	GO:0070373	negative regulation of ERK1 and ERK2 cascade	17/1340	79/18866	3.16847e-05	0.000493702	0.000347012	SIRPA/NDRG2/KLF4/LYN/EPHB2/DUSP26/TLR4/CAMK2N1/TIMP3/LIF/LMO3/SEMA6A/SPRY2/PTPRC/SPRY1/ATF3/EMILIN1	17
BP	GO:0034764	positive regulation of transmembrane transport	32/1340	210/18866	3.41374e-05	0.00053045	0.000372841	KCNMB1/JPH2/KCNH2/SORBS1/CACNB2/FLNA/AKAP6/RYR2/THY1/DMD/RGN/HSPA2/RGS9/CLIP3/STAC3/PTAFR/STAC2/CTSS/CASQ1/C3/EPHB2/KLF15/CX3CL1/TREM2/FXYD1/CACNG4/TRDN/BDKRB1/ATP1B1/ADRB2/CXCL10/CXCL9	32
BP	GO:0048754	branching morphogenesis of an epithelial tube	26/1340	155/18866	3.47255e-05	0.000538102	0.00037822	SIX2/LAMA5/PBX1/EGF/SLIT2/CSF1/NPNT/PGR/YAP1/AR/FGFR2/TGFBR2/ETV5/VDR/MMP14/EDNRA/FOXF1/WNT2/SPRY2/ADAMTS16/SPRY1/WNT2B/GREM1/TNC/SFRP2/WNT5A	26
BP	GO:0050769	positive regulation of neurogenesis	59/1340	485/18866	3.49295e-05	0.000539775	0.000379396	PCP4/PLXNB1/LIMK1/SERPINF1/FLNA/PLXNB3/RIMS2/DRD2/PLXNA4/MAPT/LRP1/DKK1/MME/SOCS2/CAMK1/VEGFC/PAK3/SLIT2/CSF1/KALRN/TP73/TNFRSF1B/MACF1/ZDHHC15/FYN/S100A9/ETV5/LPAR1/SEMA7A/TLR2/LYN/EPHB2/ITGA3/CNR1/CX3CL1/TENM3/TREM2/MAP1B/EPHA3/LIF/RNF112/SERPINE2/WNT2/SEMA6A/VLDLR/NKX2-5/RGS2/PAX6/NTN1/CRABP2/SEMA3A/PPARG/APOE/PLAG1/SEMA5A/ROR2/IL6/WNT5A/SOX11	59
BP	GO:0090075	relaxation of muscle	10/1340	31/18866	3.52109e-05	0.000542634	0.000381405	PLN/SLC8A1/KCNMA1/PDE4D/ADORA1/PDE5A/RGS2/ATP1B1/ADORA2B/ATP1A2	10
BP	GO:1904427	positive regulation of calcium ion transmembrane transport	16/1340	72/18866	3.53719e-05	0.000543626	0.000382102	JPH2/CACNB2/AKAP6/RYR2/THY1/RGN/HSPA2/STAC3/STAC2/CASQ1/CX3CL1/TRDN/BDKRB1/ATP1B1/CXCL10/CXCL9	16
BP	GO:0002544	chronic inflammatory response	8/1340	20/18866	3.68864e-05	0.000565357	0.000397377	PTGES/S100A9/GJA1/VNN1/CXCL13/ADORA2B/S100A8/CCL5	8
BP	GO:0031348	negative regulation of defense response	38/1340	269/18866	3.75497e-05	0.000573959	0.000403423	TNFAIP6/METRNL/SERPINF1/WFDC1/SIRPA/VSIG4/SUSD4/DRD2/ADA/HAVCR2/IL2RA/TNFRSF1B/CR1/ADORA1/IL20RB/A2M/TNFAIP8L2/SOCS3/LILRB1/LGALS9/KLF4/SYT11/CX3CL1/FCGR2B/AOAH/FOXF1/FNDC4/ALOX5/SLAMF8/NT5E/PTPRC/HTRA1/CST7/ACP5/PPARG/APOE/PTGIS/APOD	38
BP	GO:0050803	regulation of synapse structure or activity	35/1340	240/18866	3.85378e-05	0.000584591	0.000410896	SRPX2/DMPK/DRD2/DKK1/SPARC/CAMK1/PAK3/KALRN/PDLIM5/ZDHHC15/FYN/ETV5/LILRB2/TLR2/IL10RA/EPHB2/CLSTN2/SRGN/DNM1/CBLN1/TANC2/PPFIA2/FCGR2B/TPBG/LRRC4B/EPHB1/AMIGO2/GPC6/NTN1/LRRN3/APOE/THBS2/GAP43/SYBU/WNT5A	35
BP	GO:0006940	regulation of smooth muscle contraction	15/1340	65/18866	3.85571e-05	0.000584591	0.000410896	MYOCD/CNN1/TACR2/KCNMA1/ADA/ADRA1A/ATP2B1/NPNT/P2RX1/ADORA1/PTAFR/RGS2/ADORA2B/ATP1A2/ADRB2	15
BP	GO:0032729	positive regulation of interferon-gamma production	15/1340	65/18866	3.85571e-05	0.000584591	0.000410896	CD14/PDE4D/HAVCR2/CD276/IL1R1/SASH3/IL18/LGALS9/TLR4/IL18R1/IRF8/TLR8/CRTAM/CD2/WNT5A	15
BP	GO:0085029	extracellular matrix assembly	12/1340	44/18866	3.91755e-05	0.000589204	0.000414138	MYH11/LOX/THSD4/HAS1/HAPLN2/HAS3/NTN4/HAS2/COL1A2/TNXB/GAS6/EMILIN1	12
BP	GO:0097028	dendritic cell differentiation	12/1340	44/18866	3.91755e-05	0.000589204	0.000414138	SPI1/TRPM2/TGFBR2/LILRB2/BATF/LILRB1/LGALS9/LYN/TREM2/FCGR2B/F2RL1/GAS6	12
BP	GO:1905521	regulation of macrophage migration	12/1340	44/18866	3.91755e-05	0.000589204	0.000414138	CSF1R/CD9/C3AR1/CSF1/MMP14/CMKLR1/CX3CL1/TREM2/C5AR1/SLAMF8/EMILIN1/CCL5	12
BP	GO:0051047	positive regulation of secretion	45/1340	340/18866	3.95175e-05	0.000592763	0.000416639	CACNB2/PRRT2/TACR2/DRD2/FCER1G/CD14/MYOM1/CACNA1H/LRP1/RAB3D/VEGFC/ITGAM/ITGB2/CD33/NCS1/ANO1/ADORA1/PTAFR/CYBA/VAMP8/OXCT1/SYK/MYRIP/SPP1/TLR2/GJA1/CNR1/TLR4/TREM2/F2RL1/RAB27B/SDC4/RAB15/ANG/CRTAM/CD38/RBP4/ADORA2B/S100A8/PRL/SYBU/IL33/IL6/INHBA/SOX11	45
BP	GO:1900047	negative regulation of hemostasis	13/1340	51/18866	4.11858e-05	0.000616077	0.000433026	TFPI/PLAUR/PDGFRA/ANXA2/CD9/PLAU/SERPINE1/SERPINE2/FAP/SERPINB2/APOE/THBD/COMP	13
BP	GO:1903555	regulation of tumor necrosis factor superfamily cytokine production	21/1340	113/18866	4.12908e-05	0.000616077	0.000433026	SIRPA/FCER1G/CD14/HAVCR2/CD33/PTAFR/CYBA/PTPN6/TLR2/SASH3/LGALS9/CLU/TLR4/CX3CL1/TREM2/GAS6/PTPRC/TWIST1/ACP5/CD2/CD36	21
BP	GO:0001820	serotonin secretion	6/1340	11/18866	4.29761e-05	0.000639526	0.000449508	MAOB/FCER1G/P2RX1/SYK/LILRB1/CNR1	6
BP	GO:0032409	regulation of transporter activity	40/1340	291/18866	4.45788e-05	0.000661625	0.000465041	JPH2/SLMAP/CACNB2/PLN/AKAP6/RYR2/DLG3/DRD2/PPARGC1A/FHL1/PDE4D/DMD/CASQ2/GRIN2A/RGN/HSPA2/RGS9/PTPN3/GPD1L/STAC3/PTAFR/STAC2/CTSS/CASQ1/GJA1/EPHB2/TREM2/FGF13/FXYD1/KCNE4/CACNG4/MMP9/TRDN/FXYD5/TWIST1/PPARG/RRAD/ATP1B1/ATP1A2/ADRB2	40
BP	GO:1901019	regulation of calcium ion transmembrane transporter activity	18/1340	89/18866	4.51772e-05	0.000668742	0.000470044	JPH2/CACNB2/PLN/AKAP6/RYR2/DRD2/PDE4D/DMD/CASQ2/RGN/HSPA2/STAC3/STAC2/CASQ1/TRDN/RRAD/ATP1B1/ATP1A2	18
BP	GO:1905523	positive regulation of macrophage migration	9/1340	26/18866	4.62252e-05	0.000682459	0.000479685	CSF1R/C3AR1/CSF1/MMP14/CMKLR1/CX3CL1/TREM2/C5AR1/CCL5	9
BP	GO:0150116	regulation of cell-substrate junction organization	15/1340	66/18866	4.66566e-05	0.000687024	0.000482894	S100A10/DMTN/THY1/LRP1/ACVRL1/VCL/MACF1/MYOC/RHOD/MMP14/EPHA3/COL16A1/SDC4/GREM1/APOD	15
BP	GO:0048562	embryonic organ morphogenesis	41/1340	302/18866	4.79931e-05	0.00070486	0.00049543	KCNQ4/FBN1/ITGA8/PDGFRA/SIX2/RYR2/HAND2/HOXA1/TMIE/RUNX2/MFAP2/YAP1/FGFR2/TGFBR2/TBX15/MAFB/LRIG1/EPHB2/MMP14/CTHRC1/DLX6/FOXF1/WNT11/SPRY2/FRZB/NKX2-5/FZD6/TWIST1/ALDH1A3/PAX6/NTN1/DLX5/RBP4/EFEMP1/ALX1/ROR2/MDFI/WNT5A/SOX11/COL11A1/MFAP5	41
BP	GO:0018108	peptidyl-tyrosine phosphorylation	48/1340	374/18866	4.89005e-05	0.000716315	0.000503482	DOCK3/PDGFRA/BTC/DLG3/DMTN/THY1/ADRA1A/CSF1R/CD4/HCK/EGF/CD300A/HCLS1/FCGR1A/ITGB2/SLA/ADORA1/CTF1/SAMSN1/FYN/FGFR2/PTPN6/NTF3/SYK/SOCS3/OSM/IL18/LYN/EPHB2/BTK/TREM2/PDGFRB/EPHA3/LIF/ICAM1/CSPG4/EPHB1/GAS6/PTPRC/ENPP2/PDGFD/GREM1/EFEMP1/SFRP2/ROR2/CCL5/CD36/IL6	48
BP	GO:0014002	astrocyte development	12/1340	45/18866	4.99953e-05	0.000730451	0.000513417	TSPAN2/MAPT/LRP1/CDK6/C1QA/S100A9/TLR4/TREM2/C5AR1/S100A8/ROR2/IL6	12
BP	GO:0006801	superoxide metabolic process	16/1340	74/18866	5.05114e-05	0.00073608	0.000517374	NOXA1/MAPT/CYBB/TYROBP/NCF4/ITGAM/RGN/ITGB2/SOD3/CYBA/SYK/NRROS/F2RL1/NCF2/ACP5/CD36	16
BP	GO:0031349	positive regulation of defense response	49/1340	385/18866	5.08056e-05	0.000738454	0.000519042	IL17B/CTSC/FCER1G/MUC1/MAPK13/HAVCR2/TRIM6/HCK/PAK3/CD209/CD28/VAV1/GPSM3/FYN/CYBA/VAMP8/S100A9/AIM2/SYK/C3/TLR2/OSM/IL18/PLA2G2A/LYN/GJA1/CNR1/TLR4/SERPINE1/CX3CL1/BTK/TREM2/PTGER3/F2RL1/TLR8/SUCNR1/CRTAM/PLA2G7/IL17D/AGTR1/ADORA2B/S100A8/GBP5/LPL/CCL5/IL33/IL6/WNT5A/FABP4	49
BP	GO:0050770	regulation of axonogenesis	29/1340	186/18866	5.11539e-05	0.000741	0.000520832	PLXNB1/TRIM46/LIMK1/XK/PLXNB3/PLXNA4/MAPT/THY1/LRP1/PAK3/SLIT2/SEMA4B/MACF1/BRSK1/ULK2/SEMA7A/SPP1/EPHB2/OLFM1/CHN1/FGF13/MAP1B/SEMA6A/NTN1/CRABP2/SEMA3A/APOE/SEMA5A/WNT5A	29
BP	GO:0071692	protein localization to extracellular region	57/1340	470/18866	5.13745e-05	0.000741	0.000520832	SLC25A4/ITPR1/HADH/ADCY5/RCN3/FBN1/CACNA1C/TACR2/RIMS2/DAND5/DRD2/CD14/MYOM1/DMTN/LRP1/SNAP25/RAB3D/VEGFC/DPP4/CD33/ANO1/LRRC32/OXCT1/SYK/ANXA1/MYRIP/TNFSF13B/TLR2/LYN/GJA1/LCP2/NRROS/SRGN/CNR1/CBLN1/SYT11/TLR4/TREM2/FCGR2B/F2RL1/ALOX5/TLR8/LTBP2/RAB15/SUCNR1/ANG/CRTAM/CD38/PCSK5/APOE/RBP4/PLEK/SYBU/CCL5/COMP/IL33/IL6	57
BP	GO:0030514	negative regulation of BMP signaling pathway	13/1340	52/18866	5.1376e-05	0.000741	0.000520832	FBN1/HTRA3/DAND5/DKK1/TOB1/SMURF2/GREM2/HTRA1/GREM1/FSTL3/CHRDL1/SFRP2/WNT5A	13
BP	GO:0001667	ameboidal-type cell migration	58/1340	481/18866	5.21116e-05	0.000749688	0.000526938	DCN/SRPX2/SERPINF1/ATP2B4/EPPK1/SLC8A1/LAMA5/DMTN/HAND2/SPARC/KANK2/ACVRL1/VEGFC/PAK3/DPP4/HAS1/KANK1/LGMN/SLIT2/SEMA4B/ITGB2/NR2F2/TNS1/MACF1/HAS2/HSPB1/TIMP1/TGFBR2/NRTN/ANXA1/SEMA7A/SMURF2/KLF4/GJA1/ITGA3/FGF16/MEOX2/AKT3/CYGB/ITGA4/WNT11/MMP9/HMOX1/FAP/SDC4/SEMA6A/ENPP2/TWIST1/GREM1/CXCL13/SEMA3A/PPARG/SMOC2/APOE/ALX1/STC1/SEMA5A/WNT5A	58
BP	GO:0050777	negative regulation of immune response	26/1340	159/18866	5.43028e-05	0.00077553	0.000545102	VSIG4/SUSD4/DRD2/HAVCR2/CD300A/IL2RA/CR1/SAMSN1/CD84/IL20RB/PTPN6/A2M/ANXA1/LILRB1/CD55/LGALS9/LYN/COL3A1/FCGR2B/FOXF1/HMOX1/SLAMF8/PTPRC/PPARG/IL33/IL13RA2	26
BP	GO:0035107	appendage morphogenesis	25/1340	150/18866	5.43718e-05	0.00077553	0.000545102	ZNF219/CACNA1C/DKK1/HAND2/PBX1/EN1/INTU/RUNX2/RNF165/FGFR2/DLX6/ZBTB16/FZD6/TWIST1/PCSK5/GREM1/CRABP2/HOXD13/DLX5/ALX1/SALL4/SFRP2/ROR2/WNT5A/SOX11	25
BP	GO:0035108	limb morphogenesis	25/1340	150/18866	5.43718e-05	0.00077553	0.000545102	ZNF219/CACNA1C/DKK1/HAND2/PBX1/EN1/INTU/RUNX2/RNF165/FGFR2/DLX6/ZBTB16/FZD6/TWIST1/PCSK5/GREM1/CRABP2/HOXD13/DLX5/ALX1/SALL4/SFRP2/ROR2/WNT5A/SOX11	25
BP	GO:0048017	inositol lipid-mediated signaling	30/1340	196/18866	5.44594e-05	0.00077553	0.000545102	DCN/PLXNB1/PDGFRA/CSF1R/ADAP2/HCLS1/NCS1/CD28/PIK3AP1/MYOC/FYN/PTAFR/PRR5/PTPN6/NTF3/UNC5B/OSM/IL18/KLF4/LYN/PLCB4/PDGFRB/F2RL1/SERPINE2/HCST/TNFAIP8L3/PDGFD/TWIST1/ROR2/CCL5	30
BP	GO:0045123	cellular extravasation	15/1340	67/18866	5.62122e-05	0.000798469	0.000561226	SIRPA/GCNT1/THY1/CCL28/SELPLG/ITGB2/PTAFR/IL1R1/CX3CL1/ITGA4/ICAM1/ITGA1/PDGFD/SELL/VCAM1	15
BP	GO:0002698	negative regulation of immune effector process	22/1340	124/18866	5.71372e-05	0.00080753	0.000567594	VSIG4/SUSD4/HAVCR2/CD300A/IL2RA/CR1/CD84/IL20RB/PTPN6/A2M/ANXA1/LILRB1/CD55/LGALS9/FCGR2B/FOXF1/HMOX1/SLAMF8/PTPRC/HTRA1/IL33/IL13RA2	22
BP	GO:0022612	gland morphogenesis	22/1340	124/18866	5.71372e-05	0.00080753	0.000567594	LAMA5/FEM1B/CSF1R/LIMS2/NTN4/CSF1/PGR/AR/FGFR2/TGFBR2/ETV5/VDR/ID4/PAX6/NTN1/HOXD13/SEMA3A/PLAG1/TNC/IGFBP5/IL6/WNT5A	22
BP	GO:0055119	relaxation of cardiac muscle	7/1340	16/18866	5.80215e-05	0.000813329	0.000571671	PLN/SLC8A1/PDE4D/PDE5A/RGS2/ATP1B1/ATP1A2	7
BP	GO:1905153	regulation of membrane invagination	7/1340	16/18866	5.80215e-05	0.000813329	0.000571671	CD300A/C3/SYT11/TREM2/F2RL1/PPARG/CD36	7
BP	GO:0045444	fat cell differentiation	34/1340	235/18866	5.81273e-05	0.000813329	0.000571671	METRNL/TGFB1I1/JDP2/MEDAG/SLC2A4/PPARGC1A/SORT1/CLIP3/PRDM16/MAFB/WNT10B/KLF4/WNT5B/CMKLR1/EBF2/FNDC5/ZNF385A/LMO3/ALOX5/ZBTB16/CCND1/FRZB/ID4/STEAP4/RGS2/DIO2/HMGA2/PPARG/ADRB2/SFRP2/LPL/IL6/WNT5A/FABP4	34
BP	GO:0030049	muscle filament sliding	11/1340	39/18866	5.84151e-05	0.000813329	0.000571671	TPM3/TPM2/TMOD1/TPM1/DMD/DES/TNNT3/ACTC1/ACTA1/TNNI2/MYL1	11
BP	GO:0033275	actin-myosin filament sliding	11/1340	39/18866	5.84151e-05	0.000813329	0.000571671	TPM3/TPM2/TMOD1/TPM1/DMD/DES/TNNT3/ACTC1/ACTA1/TNNI2/MYL1	11
BP	GO:1901021	positive regulation of calcium ion transmembrane transporter activity	11/1340	39/18866	5.84151e-05	0.000813329	0.000571671	JPH2/CACNB2/AKAP6/RYR2/RGN/HSPA2/STAC3/STAC2/CASQ1/TRDN/ATP1B1	11
BP	GO:0032412	regulation of ion transmembrane transporter activity	37/1340	265/18866	6.0771e-05	0.000844013	0.000593238	JPH2/SLMAP/CACNB2/PLN/AKAP6/RYR2/DLG3/DRD2/PPARGC1A/FHL1/PDE4D/DMD/CASQ2/GRIN2A/RGN/HSPA2/RGS9/PTPN3/GPD1L/STAC3/PTAFR/STAC2/CTSS/CASQ1/EPHB2/TREM2/FGF13/FXYD1/KCNE4/CACNG4/MMP9/TRDN/FXYD5/RRAD/ATP1B1/ATP1A2/ADRB2	37
BP	GO:0097755	positive regulation of blood vessel diameter	14/1340	60/18866	6.0919e-05	0.000844013	0.000593238	KCNMB1/KCNMA1/ADORA1/PTAFR/GJA1/F2RL1/HMOX1/ITGA1/RGS2/APOE/ADORA2B/BDKRB2/ADRB2/ADM	14
BP	GO:0051346	negative regulation of hydrolase activity	57/1340	473/18866	6.13276e-05	0.000847587	0.00059575	TFPI/PPP1R14A/WFDC2/SERPINF1/WFDC1/PLAUR/PLXNB3/PLN/MICAL1/ANXA2/DLG3/SORT1/LRP1/CRYAB/SLIT2/RGN/CR1/PI15/PTX3/TIMP1/A2M/NOL3/ANXA1/SERPINH1/C3/ECM1/PPP1R26/ANGPTL4/KLF4/PPP1R1A/SERPINE1/CSTA/PPP1R14C/TIMP3/ELFN1/PCSK1N/PI16/MMP9/SERPINE2/APOC1/RARRES1/SPRY2/GAS6/SPOCD1/ITIH3/SPRY1/RGS2/CST7/SLPI/DGKI/PI3/SERPINA1/SERPINB2/CCDC8/GZMA/SFRP2/LXN	57
BP	GO:0060021	roof of mouth development	18/1340	91/18866	6.14796e-05	0.0008476	0.000595759	IRF6/PDGFRA/HAND2/INTU/TGFBR2/LRRC32/BCOR/PRDM16/EPHB2/DLX6/MEOX2/WNT11/TWIST1/DLX5/ALX1/INHBA/WNT5A/SOX11	18
BP	GO:0032640	tumor necrosis factor production	21/1340	116/18866	6.16299e-05	0.0008476	0.000595759	SIRPA/FCER1G/CD14/HAVCR2/CD33/PTAFR/CYBA/PTPN6/TLR2/SASH3/LGALS9/CLU/TLR4/CX3CL1/TREM2/GAS6/PTPRC/TWIST1/ACP5/CD2/CD36	21
BP	GO:0010863	positive regulation of phospholipase C activity	12/1340	46/18866	6.33052e-05	0.000868516	0.00061046	PDGFRA/GNA15/ADRA1A/CD86/NMUR1/PTAFR/NTF3/LPAR1/PDGFRB/C5AR1/EDNRA/ANG	12
BP	GO:0003014	renal system process	22/1340	125/18866	6.47671e-05	0.00088426	0.000621526	ADCY5/BTC/AKR1B1/DRD2/KCNMA1/ADRA1A/LGMN/MCAM/ADORA1/CYBA/HAS2/GJA1/ADCY2/ITGA3/F2RL1/GAS6/SUCNR1/PRKAR2B/PCSK5/AGTR1/STC1/ADM	22
BP	GO:0043500	muscle adaptation	22/1340	125/18866	6.47671e-05	0.00088426	0.000621526	FBXO32/ATP2B4/AKAP6/PPARGC1A/ADRA1A/HAND2/SGCA/AIF1/HEY2/TNFRSF1B/MYOC/CYBA/PDE5A/CASQ1/KLF4/KLF15/PI16/ACTA1/HMOX1/RGS2/TRIM63/IGFBP5	22
BP	GO:0002062	chondrocyte differentiation	20/1340	108/18866	6.57188e-05	0.000895081	0.000629132	ZNF219/SIX2/ACVRL1/RUNX2/TGFBR2/SERPINH1/WNT10B/ECM1/ADAMTS12/WNT5B/TGFBI/ZBTB16/WNT2B/GREM1/HMGA2/EFEMP1/SFRP2/ACAN/COMP/COL11A1	20
BP	GO:0032642	regulation of chemokine production	15/1340	68/18866	6.74406e-05	0.000916312	0.000644055	SIRPA/HAVCR2/SYK/TLR2/LGALS9/KLF4/TLR4/TREM2/F2RL1/TWIST1/ADORA2B/CXCL6/LPL/IL6/APOD	15
BP	GO:0001837	epithelial to mesenchymal transition	25/1340	152/18866	6.7997e-05	0.000921645	0.000647804	DAB2/TGFB1I1/DACT3/COL1A1/PDPN/S100A4/VASN/HEY2/HAS2/FGFR2/TGFBR2/OLFM1/EPHA3/WNT11/WNT2/SPRY2/SPRY1/TWIST1/GREM1/HMGA2/ALX1/SFRP2/FAM83D/IL6/WNT5A	25
BP	GO:0045766	positive regulation of angiogenesis	31/1340	208/18866	6.90357e-05	0.000929988	0.000653667	SRPX2/CYBB/ACVRL1/VEGFC/C3AR1/ITGB2/ADAM12/HSPB1/TGFBR2/ANXA1/C3/ECM1/ANGPTL4/KLF4/SERPINE1/CX3CL1/AKT3/C5AR1/HMOX1/TWIST1/GREM1/HMGA2/AGTR1/SMOC2/HSPB6/CXCL8/SFRP2/SEMA5A/ADM/PTGIS/WNT5A	31
BP	GO:1902905	positive regulation of supramolecular fiber organization	31/1340	208/18866	6.90357e-05	0.000929988	0.000653667	LMOD1/DSTN/LIMK1/SYNPO2/TPM1/FLNA/S100A10/MAPT/CDC42EP3/CFL2/HCK/MYOC/WAS/NAV3/GMFG/LPAR1/CCL26/PPM1E/CLU/CX3CL1/MAP1B/F2RL1/CORO1A/WNT11/ICAM1/GPR65/SDC4/APOE/PLEK/CDC42EP5/SEMA5A	31
BP	GO:0050848	regulation of calcium-mediated signaling	19/1340	100/18866	6.91084e-05	0.000929988	0.000653667	JPH2/ITPR1/ATP2B4/PLN/AKAP6/ADA/MAPT/PDE4D/DMD/CASQ2/CD4/RGN/SYK/CMKLR1/TREM2/TRDN/CCL4/FHL2/PLEK	19
BP	GO:0014902	myotube differentiation	21/1340	117/18866	7.01656e-05	0.00094196	0.000662082	MYOCD/RBM38/TMEM119/MYEF2/XK/RBM24/DMPK/CACNA1H/SORT1/CD9/TANC1/CD53/ADAM12/STAC3/WNT10B/MMP14/ACTA1/NKX2-5/PTGFRN/CXCL10/CXCL9	21
BP	GO:0048705	skeletal system morphogenesis	33/1340	228/18866	7.36248e-05	0.000986046	0.000693069	TMEM119/MMP2/PDGFRA/BMP1/COL1A1/SIX2/HOXA1/RUNX2/HAS2/FGFR2/TGFBR2/TBX15/SERPINH1/WNT10B/MMP14/ALPL/PDGFRB/SP5/TWIST1/ACP5/MMP13/GREM1/DLX5/ALX1/STC1/SFRP2/ROR2/ACAN/MDFI/COMP/SFRP4/SOX11/COL11A1	33
BP	GO:0071526	semaphorin-plexin signaling pathway	11/1340	40/18866	7.54396e-05	0.00100795	0.000708467	PLXNB1/FLNA/PLXNB3/PLXNA4/HAND2/SEMA4B/SEMA7A/NCAM1/SEMA6A/SEMA3A/SEMA5A	11
BP	GO:0009612	response to mechanical stimulus	31/1340	209/18866	7.56591e-05	0.00100849	0.000708844	DCN/SLC8A1/COL1A1/SLC1A3/RYR2/DRD2/DMD/POSTN/FYN/CYBA/TGFBR2/TNFRSF8/MEIS2/GJA1/MMP14/TLR4/COL3A1/MAP1B/FOSL1/ACTA1/WNT11/SERPINE2/TLR8/KCNK2/PPARG/BDKRB1/ATP1A2/TNC/CXCL10/PPL/COL11A1	31
BP	GO:0016202	regulation of striated muscle tissue development	25/1340	153/18866	7.58951e-05	0.00100924	0.000709374	MYOCD/JPH2/RBM24/AKAP6/DKK1/LOX/MEIS1/CXADR/TP73/HEY2/YAP1/FGFR2/TGFBR2/WNT10B/GJA1/PI16/WNT2/KCNK2/EPHB1/NKX2-5/RGS2/TWIST1/MEGF10/GREM1/RBP4	25
BP	GO:1905330	regulation of morphogenesis of an epithelium	28/1340	181/18866	7.87372e-05	0.00104457	0.000734203	DAB2/CELSR2/SIX2/NKD1/DKK1/NTN4/DAAM1/AR/ETV5/ADAMTS12/SMURF2/GJA1/CTHRC1/ANKRD6/LIF/WNT11/PRICKLE1/WNT2/WNT2B/FZD6/GPC6/RSPO3/GREM1/HOXD13/SFRP2/CXCL10/ROR2/WNT5A	28
BP	GO:0050807	regulation of synapse organization	33/1340	229/18866	8.02827e-05	0.00106257	0.000746853	SRPX2/DMPK/DRD2/DKK1/SPARC/CAMK1/PAK3/KALRN/PDLIM5/ZDHHC15/FYN/ETV5/LILRB2/TLR2/IL10RA/EPHB2/CLSTN2/SRGN/CBLN1/TANC2/PPFIA2/FCGR2B/TPBG/LRRC4B/EPHB1/AMIGO2/GPC6/NTN1/LRRN3/APOE/THBS2/GAP43/WNT5A	33
BP	GO:0061517	macrophage proliferation	6/1340	12/18866	8.07759e-05	0.00106658	0.000749677	CSF1R/CSF1/CLU/CX3CL1/TREM2/IL33	6
BP	GO:1990138	neuron projection extension	27/1340	172/18866	8.12849e-05	0.00107079	0.000752635	TRIM46/LIMK1/CYFIP2/RIMS2/PLXNA4/MAPT/LRP1/SLIT2/SH3GL2/SEMA4B/VCL/MACF1/POSTN/ULK2/SEMA7A/OLFM1/MAP1B/ITGA4/SEMA6A/TMEM108/NTN1/SEMA3A/APOE/ALCAM/TNN/SEMA5A/WNT5A	27
BP	GO:0045765	regulation of angiogenesis	50/1340	403/18866	8.22865e-05	0.00107628	0.000756496	DCN/SRPX2/CREB3L1/SERPINF1/ATP2B4/STAB1/SPARC/CYBB/ACVRL1/VEGFC/C3AR1/ITGB2/ADAM12/HSPB1/TGFBR2/ANXA1/C3/ECM1/ANGPTL4/KLF4/SERPINE1/CX3CL1/COL4A2/MEOX2/AKT3/C5AR1/ALOX5/HMOX1/SEMA6A/SPRY2/ENPP2/TWIST1/GREM1/CXCL13/HMGA2/AGTR1/PPARG/SMOC2/EMILIN1/THBS2/HSPB6/PRL/CXCL8/SFRP2/SEMA5A/CXCL10/ADM/PTGIS/IL6/WNT5A	50
BP	GO:0032928	regulation of superoxide anion generation	8/1340	22/18866	8.23625e-05	0.00107628	0.000756496	MAPT/TYROBP/ITGAM/ITGB2/CYBA/SYK/F2RL1/ACP5	8
BP	GO:0035584	calcium-mediated signaling using intracellular calcium source	8/1340	22/18866	8.23625e-05	0.00107628	0.000756496	RYR2/DMTN/TRPM2/PTPRC/CCL20/DEFB1/PTGFR/VCAM1	8
BP	GO:0002532	production of molecular mediator involved in inflammatory response	18/1340	93/18866	8.278e-05	0.00107628	0.000756496	IL17B/SIRPA/FCER1G/GPSM3/P2RX1/VAMP8/SYK/LYN/TLR4/SERPINE1/BTK/ALOX5/SLAMF8/IL17D/GBP5/CD36/IL6/APOD	18
BP	GO:0017015	regulation of transforming growth factor beta receptor signaling pathway	22/1340	127/18866	8.2804e-05	0.00107628	0.000756496	MYOCD/DAB2/TGFB1I1/FBN1/ITGA8/HTRA3/DAND5/LOX/VASN/NPNT/TGFBR2/PRDM16/SMURF2/NRROS/ITGA3/SLC2A10/VEPH1/SPRY2/SPRY1/HTRA1/EMILIN1/SOX11	22
BP	GO:0030100	regulation of endocytosis	31/1340	210/18866	8.285e-05	0.00107628	0.000756496	DAB2/ANXA2/DRD2/CD14/SLC2A4/LRP1/SGIP1/DKK1/STON1/EGF/CD300A/SH3GL2/CLIP3/NTF3/SYK/C3/LILRB1/DNM1/CLU/SYT11/SERPINE1/TREM2/EPHA3/F2RL1/APOC1/GREM1/PPARG/APOE/SFRP4/CD36/WNT5A	31
BP	GO:0051250	negative regulation of lymphocyte activation	25/1340	154/18866	8.46043e-05	0.00109654	0.000770735	PAWR/VSIG4/HAVCR2/TYROBP/CD300A/CD86/IL2RA/SAMSN1/IL20RB/PTPN6/PDE5A/TNFAIP8L2/LRRC32/ANXA1/LILRB2/LILRB1/LGALS9/LYN/BTK/FCGR2B/LST1/SDC4/CRTAM/INHBA/SOX11	25
BP	GO:0031099	regeneration	30/1340	201/18866	8.73673e-05	0.00112975	0.000794075	EPPK1/NINJ2/THY1/LRP1/SGCA/CD9/PTPRF/RGN/PTPN3/POSTN/YAP1/TGFBR2/ANXA1/WNT10B/SPP1/KLF4/MAP1B/C5AR1/HMOX1/CDK4/GAS6/CCND1/PPARG/LCP1/PTGFRN/GAP43/TNC/ADM/IL6/APOD	30
BP	GO:0034113	heterotypic cell-cell adhesion	14/1340	62/18866	8.93495e-05	0.00115273	0.000810229	NFASC/SIRPA/THY1/CXADR/ITGB2/ITGA7/LILRB2/KLF4/MYADM/ITGA4/PTPRC/VCAM1/CD2/DSG2	14
BP	GO:0071706	tumor necrosis factor superfamily cytokine production	21/1340	119/18866	9.04506e-05	0.00116427	0.000818336	SIRPA/FCER1G/CD14/HAVCR2/CD33/PTAFR/CYBA/PTPN6/TLR2/SASH3/LGALS9/CLU/TLR4/CX3CL1/TREM2/GAS6/PTPRC/TWIST1/ACP5/CD2/CD36	21
BP	GO:0055024	regulation of cardiac muscle tissue development	19/1340	102/18866	9.13383e-05	0.00117301	0.000824481	MYOCD/JPH2/AKAP6/DKK1/MEIS1/CXADR/TP73/HEY2/YAP1/FGFR2/TGFBR2/GJA1/PI16/WNT2/KCNK2/NKX2-5/RGS2/GREM1/RBP4	19
BP	GO:0031960	response to corticosteroid	26/1340	164/18866	9.24202e-05	0.00118104	0.000830128	NPAS4/MAOB/SERPINF1/FBXO32/COL1A1/SPARC/CYBB/SLIT2/ATP2B1/AIF1/CTSV/AGL/PTAFR/CYBA/ANXA1/ALPL/FOSL1/ICAM1/CCND1/BCHE/TRIM63/GJB2/STC1/CDO1/ADM/IL6	26
BP	GO:0031000	response to caffeine	7/1340	17/18866	9.25938e-05	0.00118104	0.000830128	RYR3/SLC8A1/RYR2/PPARGC1A/CASQ2/TMEM38A/PPARG	7
BP	GO:0033631	cell-cell adhesion mediated by integrin	7/1340	17/18866	9.25938e-05	0.00118104	0.000830128	ADA/FERMT3/DPP4/NPNT/ITGA4/CXCL13/CCL5	7
BP	GO:0030509	BMP signaling pathway	25/1340	155/18866	9.41964e-05	0.00119877	0.000842586	FBN1/HTRA3/DAND5/FSTL1/DKK1/ACVRL1/RUNX2/TOB1/RNF165/SMURF2/ITGA3/GREM2/HTRA1/ZNF423/GREM1/DLX5/FSTL3/CHRDL1/SFRP2/ROR2/FST/COMP/SFRP4/WNT5A/SOX11	25
BP	GO:0060349	bone morphogenesis	18/1340	94/18866	9.56889e-05	0.00121009	0.000850545	TMEM119/COL1A1/RUNX2/HAS2/FGFR2/TGFBR2/SERPINH1/MMP14/ALPL/SP5/TWIST1/ACP5/MMP13/DLX5/STC1/SFRP2/COMP/SFRP4	18
BP	GO:0007179	transforming growth factor beta receptor signaling pathway	30/1340	202/18866	9.57786e-05	0.00121009	0.000850545	MYOCD/DAB2/TGFB1I1/FBN1/ITGA8/HTRA3/DAND5/LOX/ACVRL1/VASN/NPNT/FERMT2/COL1A2/TGFBR2/LRRC32/PRDM16/SMURF2/NRROS/ITGA3/COL3A1/SLC2A10/VEPH1/LTBP2/SPRY2/SPRY1/HTRA1/HPGD/EMILIN1/SOX11/FMOD	30
BP	GO:0043010	camera-type eye development	43/1340	332/18866	9.61143e-05	0.00121009	0.000850545	SERPINF1/TMOD1/RPE65/FBN1/ATP2B4/PDGFRA/CACNA1C/DRD2/MYOM1/THY1/ACVRL1/CRYAB/MEIS1/ATP2B1/TSKU/TUB/TGFBR2/NHS/KLF4/DCX/EPHB2/WNT5B/SLC25A25/TENM3/FJX1/PDGFRB/PPP1R13L/WNT2/CDK4/SPRY2/EPHB1/SPRY1/WNT2B/TWIST1/IGFN1/ALDH1A3/PAX6/PROM1/RBP4/EFEMP1/INHBA/WNT5A/SOX11	43
BP	GO:0002720	positive regulation of cytokine production involved in immune response	13/1340	55/18866	9.61618e-05	0.00121009	0.000850545	FCER1G/TRIM6/IL1R1/SEMA7A/SASH3/LILRB1/IL18/TLR4/IL18R1/F2RL1/CD36/IL6/WNT5A	13
BP	GO:0050819	negative regulation of coagulation	13/1340	55/18866	9.61618e-05	0.00121009	0.000850545	TFPI/PLAUR/PDGFRA/ANXA2/CD9/PLAU/SERPINE1/SERPINE2/FAP/PROCR/SERPINB2/APOE/THBD	13
BP	GO:0061387	regulation of extent of cell growth	20/1340	111/18866	9.78616e-05	0.00122797	0.000863115	TRIM46/LIMK1/PLXNA4/MAPT/LRP1/SEMA4B/MACF1/ULK2/SEMA7A/SPP1/OLFM1/FGF13/MAP1B/SEMA6A/NTN1/CRABP2/SEMA3A/APOE/SEMA5A/WNT5A	20
BP	GO:0014910	regulation of smooth muscle cell migration	17/1340	86/18866	9.83566e-05	0.00122797	0.000863115	MYOCD/TPM1/PPARGC1A/S100A11/LRP1/SLIT2/PLAU/AIF1/POSTN/HAS2/LPAR1/SERPINE1/PDGFRB/PDGFD/IGFBP3/IGFBP5/CCL5	17
BP	GO:0097756	negative regulation of blood vessel diameter	17/1340	86/18866	9.83566e-05	0.00122797	0.000863115	SLC8A1/ACTA2/ADRA1A/ATP2B1/P2RX1/ADORA1/PTAFR/GJA1/KCNMB4/EDNRA/ICAM1/CD38/AGTR1/ATP1A2/BDKRB2/ADM/COMP	17
BP	GO:0042310	vasoconstriction	16/1340	78/18866	9.86745e-05	0.00122797	0.000863115	SLC8A1/ACTA2/ADRA1A/ATP2B1/P2RX1/PTAFR/GJA1/KCNMB4/EDNRA/ICAM1/CD38/AGTR1/ATP1A2/BDKRB2/ADM/COMP	16
BP	GO:0061045	negative regulation of wound healing	16/1340	78/18866	9.86745e-05	0.00122797	0.000863115	TFPI/WFDC1/PLAUR/EPPK1/PDGFRA/ANXA2/CD9/PLAU/GJA1/SERPINE1/ALOX5/SERPINE2/FAP/SERPINB2/APOE/THBD	16
BP	GO:1900274	regulation of phospholipase C activity	12/1340	48/18866	9.92925e-05	0.00123294	0.000866603	PDGFRA/GNA15/ADRA1A/CD86/NMUR1/PTAFR/NTF3/LPAR1/PDGFRB/C5AR1/EDNRA/ANG	12
BP	GO:0042472	inner ear morphogenesis	19/1340	103/18866	0.000104657	0.00129212	0.000908204	KCNQ4/ITGA8/HOXA1/TMIE/FGFR2/MAFB/LRIG1/EPHB2/CTHRC1/DLX6/SPRY2/FRZB/FZD6/ALDH1A3/NTN1/DLX5/ROR2/WNT5A/COL11A1	19
BP	GO:0048661	positive regulation of smooth muscle cell proliferation	19/1340	103/18866	0.000104657	0.00129212	0.000908204	MMP2/AKR1B1/PPARGC1A/AIF1/PTAFR/CYBA/FGFR2/TGFBR2/IL18/GJA1/CX3CL1/PDGFRB/MMP9/HMOX1/PDGFD/HPGD/IGFBP5/CCL5/IL6	19
BP	GO:0048592	eye morphogenesis	25/1340	156/18866	0.000104748	0.00129212	0.000908204	RPE65/FBN1/COL5A1/NKD1/THY1/MEIS1/TSKU/MFAP2/COL5A2/EPHB2/TENM3/FJX1/WNT2/EPHB1/WNT2B/TWIST1/IGFN1/ALDH1A3/PAX6/PROM1/RBP4/EFEMP1/WNT5A/SOX11/MFAP5	25
BP	GO:1903844	regulation of cellular response to transforming growth factor beta stimulus	22/1340	129/18866	0.00010518	0.00129461	0.000909951	MYOCD/DAB2/TGFB1I1/FBN1/ITGA8/HTRA3/DAND5/LOX/VASN/NPNT/TGFBR2/PRDM16/SMURF2/NRROS/ITGA3/SLC2A10/VEPH1/SPRY2/SPRY1/HTRA1/EMILIN1/SOX11	22
BP	GO:0044409	entry into host	24/1340	147/18866	0.000106119	0.00130332	0.000916073	ANPEP/SLC20A2/MOG/CDH1/SLC1A5/TRIM6/CD4/DPP4/SIGLEC1/CXADR/CD86/FUCA2/CD209/MRC1/SELPLG/CR1/PTX3/VAMP8/CD55/LGALS9/NCAM1/ICAM1/GAS6/CXCL8	24
BP	GO:0032613	interleukin-10 production	14/1340	63/18866	0.000107457	0.00131687	0.0009256	FCER1G/TYROBP/CD28/IL20RB/SYK/TLR2/SASH3/LILRB1/LGALS9/TLR4/TREM2/FCGR2B/F2RL1/IL6	14
BP	GO:1903532	positive regulation of secretion by cell	41/1340	313/18866	0.000107749	0.00131759	0.000926101	CACNB2/PRRT2/TACR2/DRD2/FCER1G/CD14/MYOM1/CACNA1H/LRP1/RAB3D/VEGFC/ITGAM/ITGB2/CD33/NCS1/ANO1/PTAFR/VAMP8/OXCT1/SYK/MYRIP/SPP1/TLR2/GJA1/CNR1/TLR4/TREM2/F2RL1/RAB27B/SDC4/RAB15/ANG/CRTAM/CD38/RBP4/ADORA2B/SYBU/IL33/IL6/INHBA/SOX11	41
BP	GO:0032612	interleukin-1 production	21/1340	121/18866	0.000115778	0.0014127	0.000992952	SIRPA/HAVCR2/TYROBP/CD33/HSPB1/AIM2/ANXA1/LGALS9/TLR4/CX3CL1/TREM2/F2RL1/TLR8/GAS6/SUCNR1/ACP5/GBP5/LPL/CD36/IL6/WNT5A	21
BP	GO:0048634	regulation of muscle organ development	25/1340	157/18866	0.000116342	0.0014165	0.000995627	MYOCD/JPH2/RBM24/AKAP6/DKK1/LOX/MEIS1/CXADR/TP73/HEY2/YAP1/FGFR2/TGFBR2/WNT10B/GJA1/PI16/WNT2/KCNK2/EPHB1/NKX2-5/RGS2/TWIST1/MEGF10/GREM1/RBP4	25
BP	GO:0086002	cardiac muscle cell action potential involved in contraction	13/1340	56/18866	0.000117179	0.00142362	0.00100063	KCNH2/CACNB2/KCND3/FLNA/CACNA1C/RYR2/KCNN2/SNTA1/GPD1L/GJC1/GJA1/KCNE4/DSG2	13
BP	GO:0006959	humoral immune response	47/1340	377/18866	0.00011838	0.00143292	0.00100717	WFDC2/VSIG4/CFH/SUSD4/C1QC/C3AR1/C2/C1QB/CFD/C1QA/CD28/CR1/RNASE6/S100A9/PTPN6/A2M/C3/CD55/PLA2G2A/CLU/CCL13/TREM2/FCGR2B/C5AR1/MASP1/CXCL1/ALOX5/PTPRC/ANG/TREM1/SLPI/PI3/CXCL13/CFI/S100A8/CXCL6/CXCL8/DEFB1/HLA-DQB1/CXCL10/TRBC1/C1S/CXCL9/CXCL14/LYZ/IL6/IGKC	47
BP	GO:2000050	regulation of non-canonical Wnt signaling pathway	8/1340	23/18866	0.000118455	0.00143292	0.00100717	DAB2/NKD1/DKK1/ANKRD6/RSPO3/SFRP2/SFRP4/WNT5A	8
BP	GO:0002367	cytokine production involved in immune response	19/1340	104/18866	0.00011966	0.0014444	0.00101523	FCER1G/TRIM6/TNFRSF1B/IL1R1/SEMA7A/TLR2/SASH3/LILRB1/IL18/CD55/TLR4/BTK/IL18R1/F2RL1/HMOX1/GAS6/CD36/IL6/WNT5A	19
BP	GO:0050731	positive regulation of peptidyl-tyrosine phosphorylation	29/1340	195/18866	0.000121267	0.00146065	0.00102666	DOCK3/BTC/DLG3/ADRA1A/CSF1R/CD4/EGF/HCLS1/FCGR1A/ADORA1/CTF1/FYN/NTF3/SYK/SOCS3/OSM/IL18/LYN/TREM2/LIF/ICAM1/CSPG4/GAS6/PTPRC/ENPP2/GREM1/CCL5/CD36/IL6	29
BP	GO:0010882	regulation of cardiac muscle contraction by calcium ion signaling	9/1340	29/18866	0.000121996	0.0014663	0.00103063	PLN/SLC8A1/CACNA1C/RYR2/DMD/CASQ2/TMEM38A/ATP1B1/ATP1A2	9
BP	GO:0046394	carboxylic acid biosynthetic process	46/1340	367/18866	0.000122664	0.00147118	0.00103406	DCN/PRKAA2/EPHX2/PTGES/ATP2B4/PYCR1/SLC1A3/UGDH/CSPG5/SLC25A12/PRKAG2/TBXAS1/EGF/HAS1/HAS3/RGN/CARNS1/RIMKLB/HAS2/ALOX5AP/SYK/ANXA1/LIPC/OSBPL3/BCAT1/GAMT/KYNU/CH25H/ACACB/ELOVL7/FABP5/ALOX5/VCAN/CSPG4/APOC1/BHMT2/HPGDS/GGT5/HSD3B7/ALDH1A3/ACOX2/PSAT1/HPGD/CDO1/LPL/PTGIS	46
BP	GO:0002686	negative regulation of leukocyte migration	12/1340	49/18866	0.00012308	0.00147304	0.00103536	ADA/DPP4/CD300A/SLIT2/CCL28/ADORA1/HMOX1/SLAMF8/GREM1/EMILIN1/IL33/APOD	12
BP	GO:2000027	regulation of animal organ morphogenesis	35/1340	254/18866	0.00012384	0.00147898	0.00103954	DAB2/CELSR2/SIX2/NKD1/DKK1/HAND2/LIMS2/NTN4/CSF1/DAAM1/RUNX2/AR/FGFR2/TGFBR2/ETV5/VDR/BCOR/SMURF2/CTHRC1/ANKRD6/LIF/WNT11/PRICKLE1/WNT2/SPRY1/WNT2B/FZD6/GPC6/TWIST1/RSPO3/GREM1/HOXD13/SFRP2/ROR2/WNT5A	35
BP	GO:0050673	epithelial cell proliferation	54/1340	453/18866	0.000125926	0.00150071	0.00105481	CDH3/IRF6/SERPINF1/WFDC1/PLXNB3/EPPK1/SPARC/CDK6/ACVRL1/VEGFC/LIMS2/INTU/RGN/NR2F2/PGR/CYBA/HAS2/YAP1/AR/FGFR2/VDR/WNT10B/ECM1/CCL26/GJA1/MMP14/DLX6/TLR4/AKT3/C5AR1/ITGA4/ALOX5/WNT2/HMOX1/FAP/CCND1/ANG/HTRA1/TWIST1/PAX6/AGTR1/PPARG/IGFBP3/APOE/DLX5/PRL/SFRP2/SEMA5A/FST/IGFBP5/CCL5/IL6/WNT5A/SOX11	54
BP	GO:0042130	negative regulation of T cell proliferation	14/1340	64/18866	0.000128663	0.00152686	0.00107319	PAWR/VSIG4/HAVCR2/CD86/IL2RA/IL20RB/PTPN6/PDE5A/LRRC32/LILRB2/LILRB1/LGALS9/SDC4/CRTAM	14
BP	GO:1901862	negative regulation of muscle tissue development	14/1340	64/18866	0.000128663	0.00152686	0.00107319	MYOCD/DKK1/MEIS1/CXADR/TP73/TGFBR2/GJA1/PI16/KCNK2/EPHB1/RGS2/TWIST1/RBP4/IGFBP5	14
BP	GO:0007519	skeletal muscle tissue development	25/1340	158/18866	0.000129066	0.00152841	0.00107429	MYOCD/DCN/ASB2/XK/RBM24/POPDC2/MYOM1/CFL2/SVIL/NR2F2/STAC3/CASQ1/WNT10B/MEOX2/ACTA1/EPHB1/ATF3/TWIST1/MEGF10/CHRNA1/HLF/VGLL2/MYLPF/ELN/SOX11	25
BP	GO:0016053	organic acid biosynthetic process	46/1340	368/18866	0.000130783	0.00154549	0.00108629	DCN/PRKAA2/EPHX2/PTGES/ATP2B4/PYCR1/SLC1A3/UGDH/CSPG5/SLC25A12/PRKAG2/TBXAS1/EGF/HAS1/HAS3/RGN/CARNS1/RIMKLB/HAS2/ALOX5AP/SYK/ANXA1/LIPC/OSBPL3/BCAT1/GAMT/KYNU/CH25H/ACACB/ELOVL7/FABP5/ALOX5/VCAN/CSPG4/APOC1/BHMT2/HPGDS/GGT5/HSD3B7/ALDH1A3/ACOX2/PSAT1/HPGD/CDO1/LPL/PTGIS	46
BP	GO:0002028	regulation of sodium ion transport	17/1340	88/18866	0.000132397	0.00155226	0.00109105	SLMAP/ATP2B4/SLC8A1/DMPK/DRD2/DMD/PTPN3/SNTA1/GPD1L/FGF13/FXYD1/SERPINE2/FXYD5/NKX2-5/ATP1B1/ATP1A2/ADRB2	17
BP	GO:0045667	regulation of osteoblast differentiation	22/1340	131/18866	0.000132768	0.00155226	0.00109105	TMEM119/HAND2/CDK6/PDLIM7/VEGFC/NPNT/RUNX2/TOB1/FGFR2/TWIST2/WNT10B/CTHRC1/SMOC1/RANBP3L/TWIST1/ID3/GREM1/TNN/SFRP2/IGFBP5/IL6/SOX11	22
BP	GO:0050728	negative regulation of inflammatory response	29/1340	196/18866	0.000132868	0.00155226	0.00109105	TNFAIP6/METRNL/SERPINF1/WFDC1/SIRPA/ADA/IL2RA/TNFRSF1B/ADORA1/IL20RB/TNFAIP8L2/SOCS3/KLF4/SYT11/CX3CL1/FCGR2B/AOAH/FOXF1/FNDC4/ALOX5/SLAMF8/NT5E/PTPRC/CST7/ACP5/PPARG/APOE/PTGIS/APOD	29
BP	GO:0001505	regulation of neurotransmitter levels	33/1340	235/18866	0.000132957	0.00155226	0.00109105	GRIK5/RIMS3/MAOB/CACNB2/PPFIA4/ZNF219/PRRT2/TACR2/SLC1A3/RIMS2/DRD2/SV2A/CSPG5/VAMP1/ADRA1A/SNAP25/PRIMA1/NCS1/P2RX1/MAOA/BRSK1/SLC38A1/SLC22A3/KCNMB4/CNR1/SYT11/SLC29A1/PPFIA2/TRIM9/DGKI/ADORA2B/ATP1A2/MOXD1	33
BP	GO:1904018	positive regulation of vasculature development	33/1340	235/18866	0.000132957	0.00155226	0.00109105	MYOCD/SRPX2/CYBB/ACVRL1/VEGFC/C3AR1/ITGB2/ADAM12/HSPB1/TGFBR2/ANXA1/C3/ECM1/ANGPTL4/KLF4/SERPINE1/CX3CL1/AKT3/C5AR1/HMOX1/PDGFD/TWIST1/GREM1/HMGA2/AGTR1/SMOC2/HSPB6/CXCL8/SFRP2/SEMA5A/ADM/PTGIS/WNT5A	33
BP	GO:0007266	Rho protein signal transduction	23/1340	140/18866	0.000133011	0.00155226	0.00109105	LIMK1/ROPN1B/CDC42EP3/ADRA1A/KANK2/PDPN/KANK1/KALRN/MYOC/ARHGEF25/WAS/COL1A2/LPAR1/RHOD/ITGA3/COL3A1/PDGFRB/F2RL1/GPR65/NTN1/AGTR1/APOE/CDC42EP5	23
BP	GO:0071772	response to BMP	26/1340	168/18866	0.000138564	0.00161038	0.0011319	FBN1/HTRA3/DAND5/FSTL1/DKK1/ACVRL1/RUNX2/TOB1/RNF165/ADAMTS12/SMURF2/ITGA3/GREM2/HTRA1/ZNF423/GREM1/DLX5/FSTL3/CHRDL1/SFRP2/ROR2/FST/COMP/SFRP4/WNT5A/SOX11	26
BP	GO:0071773	cellular response to BMP stimulus	26/1340	168/18866	0.000138564	0.00161038	0.0011319	FBN1/HTRA3/DAND5/FSTL1/DKK1/ACVRL1/RUNX2/TOB1/RNF165/ADAMTS12/SMURF2/ITGA3/GREM2/HTRA1/ZNF423/GREM1/DLX5/FSTL3/CHRDL1/SFRP2/ROR2/FST/COMP/SFRP4/WNT5A/SOX11	26
BP	GO:1901342	regulation of vasculature development	53/1340	444/18866	0.000139888	0.00162241	0.00114036	MYOCD/DCN/SRPX2/CREB3L1/SERPINF1/ATP2B4/STAB1/SPARC/CYBB/ACVRL1/VEGFC/C3AR1/ITGB2/HEY2/ADAM12/HSPB1/TGFBR2/ANXA1/C3/ECM1/ANGPTL4/KLF4/SERPINE1/CX3CL1/COL4A2/MEOX2/AKT3/C5AR1/ALOX5/HMOX1/SEMA6A/SPRY2/ENPP2/PDGFD/TWIST1/GREM1/CXCL13/HMGA2/AGTR1/PPARG/SMOC2/EMILIN1/THBS2/HSPB6/PRL/CXCL8/SFRP2/SEMA5A/CXCL10/ADM/PTGIS/IL6/WNT5A	53
BP	GO:0002430	complement receptor mediated signaling pathway	6/1340	13/18866	0.000140991	0.00162849	0.00114463	FPR1/C3AR1/CR1/CMKLR1/FPR3/C5AR1	6
BP	GO:2000052	positive regulation of non-canonical Wnt signaling pathway	6/1340	13/18866	0.000140991	0.00162849	0.00114463	DAB2/NKD1/DKK1/ANKRD6/RSPO3/WNT5A	6
BP	GO:1905517	macrophage migration	13/1340	57/18866	0.000142042	0.00163727	0.0011508	CSF1R/CD9/C3AR1/CSF1/MMP14/CMKLR1/CX3CL1/TREM2/C5AR1/SLAMF8/EMILIN1/ROR2/CCL5	13
BP	GO:0048839	inner ear development	29/1340	197/18866	0.000145452	0.00167209	0.00117528	KCNQ4/ITGA8/KCNK3/SPARC/HOXA1/C1QB/TMIE/HEY2/FGFR2/MAFB/LRIG1/EPHB2/CTHRC1/DLX6/ATP8B1/PDGFRB/SDC4/KCNK2/SPRY2/FRZB/FZD6/ALDH1A3/NTN1/GJB2/DLX5/ROR2/CXCL14/WNT5A/COL11A1	29
BP	GO:1901655	cellular response to ketone	18/1340	97/18866	0.000145658	0.00167209	0.00117528	NPAS4/ADCY5/PRKAA2/SERPINF1/FBXO32/AKR1B1/ATP2B1/AR/SPP1/KLF4/ADCY2/AHR/ICAM1/CDK4/PPARG/GJB2/TNC/PTGFR	18
BP	GO:0002761	regulation of myeloid leukocyte differentiation	21/1340	123/18866	0.000147192	0.00168283	0.00118283	FBN1/CD4/CDK6/C1QC/TYROBP/LILRB4/HCLS1/CSF1/CCR1/MAFB/EVI2B/LILRB1/LILRB3/LYN/LRRC17/TLR4/TREM2/LIF/FSTL3/ROR2/INHBA	21
BP	GO:0042471	ear morphogenesis	21/1340	123/18866	0.000147192	0.00168283	0.00118283	KCNQ4/ITGA8/SIX2/HOXA1/TMIE/FGFR2/MAFB/LRIG1/EPHB2/CTHRC1/DLX6/SPRY2/FRZB/FZD6/TWIST1/ALDH1A3/NTN1/DLX5/ROR2/WNT5A/COL11A1	21
BP	GO:0002460	adaptive immune response based on somatic recombination of immune receptors built from immunoglobulin superfamily domains	46/1340	370/18866	0.000148499	0.00169433	0.00119091	SUSD4/CTSC/FCER1G/ADA/HAVCR2/CD4/C1QC/C2/C1QB/C1QA/CD28/TNFRSF1B/CR1/WAS/IL1R1/IL20RB/PTPN6/ANXA1/C3/BATF/TNFSF13B/SASH3/LILRB1/IL18/CD55/CLU/TLR4/BTK/FCGR2B/IL18R1/TLR8/ICAM1/PTPRC/CD70/CXCL13/CFI/PRF1/TMEM98/HLA-DQB1/TRBC1/C1S/CD8A/IL33/IL6/IL13RA2/IGKC	46
BP	GO:0042476	odontogenesis	22/1340	132/18866	0.000148828	0.00169465	0.00119113	FAM20A/PDGFRA/COL1A1/LAMA5/HAND2/CSF1/RUNX2/COL1A2/FGFR2/ADAMTS5/BCOR/PHEX/SERPINE1/ALPL/HTRA1/TWIST1/ID3/TNC/LHX8/ADM/FST/INHBA	22
BP	GO:0008038	neuron recognition	12/1340	50/18866	0.000151589	0.00171223	0.00120349	PALLD/EMB/EPHB2/CNR1/NEXN/PCDH12/EPHA3/CRTAC1/SEMA3A/TNN/GAP43/SEMA5A	12
BP	GO:0014009	glial cell proliferation	12/1340	50/18866	0.000151589	0.00171223	0.00120349	CSF1R/CSF1/ETV5/LYN/CLU/CX3CL1/TREM2/LGI4/PLAG1/IL33/IL6/SOX11	12
BP	GO:0030195	negative regulation of blood coagulation	12/1340	50/18866	0.000151589	0.00171223	0.00120349	TFPI/PLAUR/PDGFRA/ANXA2/CD9/PLAU/SERPINE1/SERPINE2/FAP/SERPINB2/APOE/THBD	12
BP	GO:0032760	positive regulation of tumor necrosis factor production	12/1340	50/18866	0.000151589	0.00171223	0.00120349	FCER1G/CD14/PTAFR/CYBA/TLR2/SASH3/CLU/TLR4/PTPRC/TWIST1/CD2/CD36	12
BP	GO:0055006	cardiac cell development	17/1340	89/18866	0.00015299	0.00172459	0.00121218	MYH11/PDGFRA/SLC8A1/AKAP6/ADRA1A/CXADR/HEY2/PDLIM5/FHOD3/PDGFRB/ALPK3/ACTC1/PI16/FHL2/SPRY1/NKX2-5/RGS2	17
BP	GO:0031345	negative regulation of cell projection organization	28/1340	188/18866	0.000153563	0.00172759	0.00121428	INPP5J/TRIM46/PLXNB3/THY1/LRP1/DKK1/KANK1/SLIT2/SEMA4B/CRMP1/CCP110/FYN/ULK2/LPAR1/SEMA7A/SPP1/EPHB2/ITGA3/FGF13/SEMA6A/SPRY2/CD38/NTN1/SEMA3A/APOE/SEMA5A/ITM2C/WNT5A	28
BP	GO:0150077	regulation of neuroinflammatory response	11/1340	43/18866	0.000154102	0.00173019	0.00121611	CTSC/TNFRSF1B/IL18/SYT11/CX3CL1/TREM2/MMP9/PTPRC/CST7/IL33/IL6	11
BP	GO:0014812	muscle cell migration	19/1340	106/18866	0.000155448	0.00173836	0.00122186	MYOCD/TPM1/PPARGC1A/S100A11/LRP1/SLIT2/PLAU/AIF1/POSTN/HAS2/ANXA1/LPAR1/SERPINE1/PDGFRB/PDGFD/MEGF10/IGFBP3/IGFBP5/CCL5	19
BP	GO:0032414	positive regulation of ion transmembrane transporter activity	19/1340	106/18866	0.000155448	0.00173836	0.00122186	JPH2/CACNB2/AKAP6/RYR2/DMD/RGN/HSPA2/RGS9/STAC3/PTAFR/STAC2/CTSS/CASQ1/EPHB2/TREM2/CACNG4/TRDN/ATP1B1/ADRB2	19
BP	GO:0031623	receptor internalization	20/1340	115/18866	0.00016197	0.0018077	0.00127059	RAMP1/DRD2/FCER1G/LRP1/DKK1/SNAP25/CD9/EGF/SH3GL2/ITGB2/NTF3/SYK/LILRB1/DNM1/CACNG4/GREM1/CXCL8/ADM/SFRP4/CD36	20
BP	GO:0007568	aging	41/1340	319/18866	0.00016344	0.0018169	0.00127706	KCNMB1/DCN/SERPINF1/PAWR/CTSC/PPARGC1A/ADA/PDE4D/ADRA1A/LRP1/DKK1/MME/CDK6/CRYAB/ATP2B1/RGN/C1QA/ITGB2/TNFRSF1B/CTSV/RNF165/TIMP1/TGFBR2/CNR1/KYNU/SERPINE1/CX3CL1/COL4A2/PRELP/PDGFRB/AKT3/ICAM1/BCL2A1/TWIST1/HMGA2/HMGA1/GJB2/ADM/IGFBP5/COMP/APOD	41
BP	GO:0051961	negative regulation of nervous system development	41/1340	319/18866	0.00016344	0.0018169	0.00127706	INPP5J/TRIM46/DIXDC1/CTSC/THY1/LRP1/DKK1/PBX1/KANK1/MEIS1/SLIT2/SEMA4B/TP73/FUOM/CRMP1/CEND1/GPR161/ULK2/LPAR1/SEMA7A/SPP1/TLR2/EPHB2/CBLN1/COL3A1/CX3CL1/FGF13/SEMA6A/ID4/CD38/PAX6/NTN1/SEMA3A/APOE/TNN/TMEM98/SEMA5A/ITM2C/IL6/WNT5A/SOX11	41
BP	GO:0010881	regulation of cardiac muscle contraction by regulation of the release of sequestered calcium ion	8/1340	24/18866	0.00016667	0.0018455	0.00129716	PLN/SLC8A1/CACNA1C/RYR2/DMD/CASQ2/TMEM38A/ATP1A2	8
BP	GO:1903306	negative regulation of regulated secretory pathway	8/1340	24/18866	0.00016667	0.0018455	0.00129716	CD300A/CD84/LGALS9/FCGR2B/TRIM9/FOXF1/HMOX1/IL13RA2	8
BP	GO:0007369	gastrulation	28/1340	189/18866	0.000168308	0.00185998	0.00130734	MMP2/ITGA8/COL5A1/SIX2/LAMA3/UGDH/DKK1/ITGB2/ITGA7/FGFR2/TGFBR2/COL5A2/COL12A1/KLF4/MYADM/GJA1/MMP14/ITGA3/COL4A2/FOXF1/ITGA4/WNT11/MMP9/HMGA2/SFRP2/INHBA/WNT5A/COL11A1	28
BP	GO:0019933	cAMP-mediated signaling	29/1340	199/18866	0.000173861	0.00191759	0.00134783	RASD2/RAMP1/ADCY5/ATP2B4/PLN/AKAP6/RIMS2/DRD2/PDE4D/ADRA1A/S1PR2/GPR161/LPAR1/PDE3A/ADCY2/CNR1/GNAL/PTGER3/AHR/GPR65/PRKAR2B/RGS2/ADORA2B/DEFB1/ADRB2/PTGFR/CXCL10/ADM/CXCL9	29
BP	GO:0051258	protein polymerization	39/1340	300/18866	0.000184002	0.00202479	0.00142318	INPP5J/LMOD1/CYFIP2/TPPP/TMOD1/ARHGAP18/ADD3/DMTN/MAPT/CDC42EP3/SVIL/CASQ2/MSRB1/TRIM6/HCK/PAK3/KANK1/SLIT2/HCLS1/AIF1/CLIP3/WAS/NAV3/GMFG/CASQ1/CCL26/MYADM/DNM1/TPPP3/FHOD3/FGF13/MAP1B/CORO1A/ICAM1/ANG/GAS7/CDC42EP5/KANK4/ELN	39
BP	GO:0008064	regulation of actin polymerization or depolymerization	28/1340	190/18866	0.000184301	0.00202479	0.00142318	LMOD1/DSTN/CYFIP2/TMOD1/ARHGAP18/ADD3/DMTN/CDC42EP3/CFL2/SVIL/HCK/PAK3/KANK1/SLIT2/HCLS1/WAS/GMFG/CCL26/MYADM/FHOD3/F2RL1/CORO1A/ICAM1/PLEK/CDC42EP5/SEMA5A/KANK4/ELN	28
BP	GO:0002762	negative regulation of myeloid leukocyte differentiation	12/1340	51/18866	0.000185559	0.00203464	0.0014301	FBN1/CDK6/C1QC/LILRB4/MAFB/LILRB1/LILRB3/LYN/LRRC17/TLR4/FSTL3/INHBA	12
BP	GO:0046683	response to organophosphorus	22/1340	134/18866	0.000186182	0.00203713	0.00143185	RYR3/SLC8A1/AKAP6/COL1A1/DMTN/SPARC/P2RX1/CIB2/MMP19/PTAFR/LPAR1/PDE3A/WNT10B/AKR1C1/ABCC9/FOSL1/AHR/SELL/THBD/STC1/CDO1/IGFBP5	22
BP	GO:0045730	respiratory burst	10/1340	37/18866	0.000186872	0.00203713	0.00143185	NOXA1/CYBB/HCK/NCF4/CYBA/CD55/RAC2/SLAMF8/NCF2/CD52	10
BP	GO:0090322	regulation of superoxide metabolic process	10/1340	37/18866	0.000186872	0.00203713	0.00143185	MAPT/TYROBP/ITGAM/RGN/ITGB2/CYBA/SYK/F2RL1/ACP5/CD36	10
BP	GO:0002822	regulation of adaptive immune response based on somatic recombination of immune receptors built from immunoglobulin superfamily domains	24/1340	153/18866	0.000199737	0.00217104	0.00152598	SUSD4/FCER1G/ADA/HAVCR2/CD4/CD28/TNFRSF1B/CR1/WAS/IL1R1/IL20RB/PTPN6/ANXA1/C3/TNFSF13B/SASH3/LILRB1/IL18/BTK/FCGR2B/IL18R1/PTPRC/IL33/IL6	24
BP	GO:0010721	negative regulation of cell development	43/1340	343/18866	0.000200248	0.00217104	0.00152598	INPP5J/TRIM46/FBN1/DIXDC1/DMTN/THY1/LRP1/DKK1/PBX1/KANK1/MEIS1/SLIT2/SEMA4B/TP73/FUOM/CRMP1/POSTN/ULK2/LPAR1/SEMA7A/SPP1/LILRB1/EPHB2/COL3A1/CX3CL1/FGF13/PI16/SEMA6A/FRZB/ID4/RGS2/CD38/PAX6/NTN1/SEMA3A/APOE/TNN/TMEM98/SEMA5A/ITM2C/IL6/WNT5A/SOX11	43
BP	GO:0001909	leukocyte mediated cytotoxicity	19/1340	108/18866	0.000200315	0.00217104	0.00152598	CTSC/ULBP2/HAVCR2/TYROBP/ITGAM/VAV1/PTPN6/LILRB1/IL18/LGALS9/FCGR2B/F2RL1/CORO1A/ICAM1/PTPRC/CRTAM/PRF1/GZMB/CXCL6	19
BP	GO:0030832	regulation of actin filament length	28/1340	191/18866	0.000201634	0.00218114	0.00153307	LMOD1/DSTN/CYFIP2/TMOD1/ARHGAP18/ADD3/DMTN/CDC42EP3/CFL2/SVIL/HCK/PAK3/KANK1/SLIT2/HCLS1/WAS/GMFG/CCL26/MYADM/FHOD3/F2RL1/CORO1A/ICAM1/PLEK/CDC42EP5/SEMA5A/KANK4/ELN	28
BP	GO:0045921	positive regulation of exocytosis	17/1340	91/18866	0.000202713	0.0021886	0.00153831	CACNB2/PRRT2/FCER1G/CACNA1H/RAB3D/ITGAM/ITGB2/NCS1/PTAFR/VAMP8/SYK/CNR1/F2RL1/RAB27B/SDC4/RAB15/ADORA2B	17
BP	GO:0031663	lipopolysaccharide-mediated signaling pathway	13/1340	59/18866	0.000205615	0.00221144	0.00155437	CD14/HCK/CD180/PTAFR/LY86/TLR2/IL18/CD55/LYN/TLR4/CX3CL1/CCL5/CD36	13
BP	GO:0043030	regulation of macrophage activation	13/1340	59/18866	0.000205615	0.00221144	0.00155437	VSIG4/CTSC/HAVCR2/SYT11/TLR4/CX3CL1/TREM2/FCGR2B/PTPRC/CST7/IL33/IL6/WNT5A	13
BP	GO:0009306	protein secretion	54/1340	462/18866	0.000208221	0.0022352	0.00157107	SLC25A4/ITPR1/HADH/ADCY5/RCN3/CACNA1C/TACR2/RIMS2/DRD2/CD14/MYOM1/DMTN/LRP1/SNAP25/RAB3D/VEGFC/DPP4/CD33/ANO1/LRRC32/OXCT1/SYK/ANXA1/MYRIP/TNFSF13B/TLR2/LYN/GJA1/LCP2/SRGN/CNR1/CBLN1/SYT11/TLR4/TREM2/FCGR2B/F2RL1/ALOX5/TLR8/LTBP2/RAB15/SUCNR1/ANG/CRTAM/CD38/PCSK5/APOE/RBP4/PLEK/SYBU/CCL5/COMP/IL33/IL6	54
BP	GO:0010744	positive regulation of macrophage derived foam cell differentiation	7/1340	19/18866	0.000211455	0.00224575	0.00157849	MSR1/CSF1/IL18/PLA2G2A/AGTR1/LPL/CD36	7
BP	GO:0032930	positive regulation of superoxide anion generation	7/1340	19/18866	0.000211455	0.00224575	0.00157849	MAPT/TYROBP/ITGAM/ITGB2/CYBA/SYK/F2RL1	7
BP	GO:0060602	branch elongation of an epithelium	7/1340	19/18866	0.000211455	0.00224575	0.00157849	YAP1/FGFR2/SPRY2/SPRY1/HOXD13/TNC/WNT5A	7
BP	GO:0090026	positive regulation of monocyte chemotaxis	7/1340	19/18866	0.000211455	0.00224575	0.00157849	LGMN/AIF1/CCR1/SERPINE1/PLA2G7/CXCL10/CCL5	7
BP	GO:0002718	regulation of cytokine production involved in immune response	16/1340	83/18866	0.000211999	0.00224575	0.00157849	FCER1G/TRIM6/TNFRSF1B/IL1R1/SEMA7A/SASH3/LILRB1/IL18/TLR4/BTK/IL18R1/F2RL1/HMOX1/CD36/IL6/WNT5A	16
BP	GO:0048708	astrocyte differentiation	16/1340	83/18866	0.000211999	0.00224575	0.00157849	TSPAN2/MAPT/LRP1/CDK6/C1QA/S100A9/TLR4/TREM2/C5AR1/LIF/SERPINE2/ID4/PAX6/S100A8/ROR2/IL6	16
BP	GO:0055013	cardiac muscle cell development	16/1340	83/18866	0.000211999	0.00224575	0.00157849	MYH11/PDGFRA/SLC8A1/AKAP6/ADRA1A/CXADR/HEY2/PDLIM5/FHOD3/PDGFRB/ALPK3/ACTC1/PI16/FHL2/NKX2-5/RGS2	16
BP	GO:0071300	cellular response to retinoic acid	14/1340	67/18866	0.000215399	0.00226885	0.00159472	SERPINF1/COL1A1/YAP1/FGFR2/WNT10B/KLF4/LYN/WNT5B/EPHA3/WNT11/WNT2/PPARG/TNC/WNT5A	14
BP	GO:0008045	motor neuron axon guidance	9/1340	31/18866	0.000215793	0.00226885	0.00159472	PLXNA4/SLIT2/RNF165/RAC2/KIF5C/CHN1/NTN1/SEMA3A/ALCAM	9
BP	GO:0034368	protein-lipid complex remodeling	9/1340	31/18866	0.000215793	0.00226885	0.00159472	PLTP/LIPC/PLA2G2A/APOC1/PLA2G7/CETP/AGTR1/APOE/LPL	9
BP	GO:0034369	plasma lipoprotein particle remodeling	9/1340	31/18866	0.000215793	0.00226885	0.00159472	PLTP/LIPC/PLA2G2A/APOC1/PLA2G7/CETP/AGTR1/APOE/LPL	9
BP	GO:0035592	establishment of protein localization to extracellular region	54/1340	463/18866	0.000219873	0.00230743	0.00162184	SLC25A4/ITPR1/HADH/ADCY5/RCN3/CACNA1C/TACR2/RIMS2/DRD2/CD14/MYOM1/DMTN/LRP1/SNAP25/RAB3D/VEGFC/DPP4/CD33/ANO1/LRRC32/OXCT1/SYK/ANXA1/MYRIP/TNFSF13B/TLR2/LYN/GJA1/LCP2/SRGN/CNR1/CBLN1/SYT11/TLR4/TREM2/FCGR2B/F2RL1/ALOX5/TLR8/LTBP2/RAB15/SUCNR1/ANG/CRTAM/CD38/PCSK5/APOE/RBP4/PLEK/SYBU/CCL5/COMP/IL33/IL6	54
BP	GO:0048015	phosphatidylinositol-mediated signaling	28/1340	192/18866	0.000220402	0.00230869	0.00162272	DCN/PLXNB1/PDGFRA/CSF1R/HCLS1/NCS1/CD28/PIK3AP1/MYOC/FYN/PTAFR/PRR5/PTPN6/NTF3/UNC5B/OSM/IL18/KLF4/LYN/PLCB4/PDGFRB/F2RL1/SERPINE2/HCST/PDGFD/TWIST1/ROR2/CCL5	28
BP	GO:0014065	phosphatidylinositol 3-kinase signaling	24/1340	154/18866	0.000220993	0.00231056	0.00162404	DCN/PLXNB1/PDGFRA/HCLS1/CD28/PIK3AP1/MYOC/FYN/PRR5/PTPN6/NTF3/UNC5B/OSM/IL18/KLF4/LYN/PDGFRB/F2RL1/SERPINE2/HCST/PDGFD/TWIST1/ROR2/CCL5	24
BP	GO:0048260	positive regulation of receptor-mediated endocytosis	12/1340	52/18866	0.000225814	0.00235223	0.00165333	DAB2/ANXA2/DRD2/SGIP1/EGF/NTF3/SYK/C3/CLU/SERPINE1/GREM1/SFRP4	12
BP	GO:1903557	positive regulation of tumor necrosis factor superfamily cytokine production	12/1340	52/18866	0.000225814	0.00235223	0.00165333	FCER1G/CD14/PTAFR/CYBA/TLR2/SASH3/CLU/TLR4/PTPRC/TWIST1/CD2/CD36	12
BP	GO:0003071	renal system process involved in regulation of systemic arterial blood pressure	8/1340	25/18866	0.000229926	0.00238183	0.00167413	ADORA1/CYBA/GJA1/F2RL1/GAS6/SUCNR1/PCSK5/AGTR1	8
BP	GO:0043302	positive regulation of leukocyte degranulation	8/1340	25/18866	0.000229926	0.00238183	0.00167413	FCER1G/ITGAM/ITGB2/PTAFR/VAMP8/SYK/F2RL1/ADORA2B	8
BP	GO:0071677	positive regulation of mononuclear cell migration	8/1340	25/18866	0.000229926	0.00238183	0.00167413	LGMN/AIF1/CCR1/SERPINE1/PLA2G7/PDGFD/CXCL10/CCL5	8
BP	GO:1900452	regulation of long-term synaptic depression	6/1340	14/18866	0.000231916	0.00239803	0.00168552	MAPT/SORCS3/ADORA1/LILRB2/CBLN1/DGKI	6
BP	GO:0032733	positive regulation of interleukin-10 production	10/1340	38/18866	0.000237615	0.00244795	0.00172061	FCER1G/CD28/IL20RB/SYK/TLR2/SASH3/LGALS9/TLR4/TREM2/IL6	10
BP	GO:2000403	positive regulation of lymphocyte migration	10/1340	38/18866	0.000237615	0.00244795	0.00172061	AIF1/DOCK8/ITGA4/CCL4/CXCL13/CCL20/CXCL10/CCL5/CXCL14/WNT5A	10
BP	GO:0060443	mammary gland morphogenesis	11/1340	45/18866	0.000238487	0.00245245	0.00172377	CSF1R/CSF1/PGR/AR/FGFR2/TGFBR2/ETV5/VDR/NTN1/IGFBP5/WNT5A	11
BP	GO:0048732	gland development	52/1340	443/18866	0.000243953	0.00250408	0.00176006	IRF6/SERPINF1/PDGFRA/LAMA5/DRD2/FEM1B/ADA/CDH1/HAND2/CSF1R/PBX1/SOCS2/EGF/LIMS2/NTN4/CSF1/KALRN/RGN/PTPN3/PGR/AR/FGFR2/TGFBR2/ETV5/VDR/ANXA1/MAFB/PDGFRB/SLC29A1/FOXF1/WNT11/LSR/SERPINE2/WNT2/HMOX1/CCND1/FRZB/ID4/NKX2-5/ALDH1A3/PAX6/NTN1/HOXD13/SEMA3A/FSTL3/PLAG1/PRL/TNC/CDO1/IGFBP5/IL6/WNT5A	52
BP	GO:0030279	negative regulation of ossification	16/1340	84/18866	0.00024488	0.00250902	0.00176353	DKK1/HAND2/CDK6/VEGFC/CCR1/TOB1/TWIST2/BCOR/ECM1/SRGN/RANBP3L/TWIST1/ID3/GREM1/TNN/IGFBP5	16
BP	GO:0032653	regulation of interleukin-10 production	13/1340	60/18866	0.000245637	0.0025122	0.00176577	FCER1G/TYROBP/CD28/IL20RB/SYK/TLR2/SASH3/LILRB1/LGALS9/TLR4/TREM2/FCGR2B/IL6	13
BP	GO:0060193	positive regulation of lipase activity	15/1340	76/18866	0.000252686	0.00257493	0.00180986	PDGFRA/GNA15/ADRA1A/CD86/NMUR1/PTAFR/FGFR2/NTF3/LPAR1/PDGFRB/C5AR1/EDNRA/ANG/AGTR1/CCL5	15
BP	GO:1903524	positive regulation of blood circulation	15/1340	76/18866	0.000252686	0.00257493	0.00180986	TPM1/RYR2/ADA/PDE4D/ADRA1A/HEY2/PTAFR/GJA1/F2RL1/ICAM1/NKX2-5/RGS2/CD38/ATP1A2/ADM	15
BP	GO:0052547	regulation of peptidase activity	54/1340	466/18866	0.000258452	0.00262892	0.00184781	PCOLCE/TFPI/CYFIP2/WFDC2/SERPINF1/RCN3/WFDC1/PLAUR/MICAL1/ANXA2/MAPT/LRP1/CRYAB/LGMN/GRIN2A/CR1/PI15/P2RX1/FYN/S100A9/TIMP1/A2M/NOL3/AIM2/SYK/SERPINH1/C3/ECM1/LGALS9/KLF4/LYN/SERPINE1/CSTA/TIMP3/PCSK1N/PI16/MMP9/SERPINE2/PCOLCE2/RARRES1/GAS6/ITIH3/EGLN3/CST7/SLPI/PI3/SERPINA1/SERPINB2/PPARG/TNFSF10/S100A8/SFRP2/LXN/PMAIP1	54
BP	GO:0014909	smooth muscle cell migration	17/1340	93/18866	0.000265953	0.00269547	0.00189458	MYOCD/TPM1/PPARGC1A/S100A11/LRP1/SLIT2/PLAU/AIF1/POSTN/HAS2/LPAR1/SERPINE1/PDGFRB/PDGFD/IGFBP3/IGFBP5/CCL5	17
BP	GO:1903035	negative regulation of response to wounding	17/1340	93/18866	0.000265953	0.00269547	0.00189458	TFPI/WFDC1/PLAUR/EPPK1/PDGFRA/ANXA2/CD9/PLAU/SPP1/GJA1/SERPINE1/ALOX5/SERPINE2/FAP/SERPINB2/APOE/THBD	17
BP	GO:1903708	positive regulation of hemopoiesis	29/1340	204/18866	0.000267658	0.00270787	0.0019033	ADA/TNFSF9/CD4/TYROBP/CD86/LILRB4/HCLS1/IL2RA/CSF1/CCR1/FAXDC2/TGFBR2/SYK/ANXA1/LILRB2/EVI2B/SASH3/IL18/LGALS9/MMP14/BTK/TREM2/LIF/VNN1/ZBTB16/GAS6/PTPRC/ROR2/INHBA	29
BP	GO:0019935	cyclic-nucleotide-mediated signaling	31/1340	224/18866	0.000272221	0.00274416	0.00192881	RASD2/RAMP1/ADCY5/ATP2B4/PLN/AKAP6/RIMS2/DRD2/PDE4D/ADRA1A/S1PR2/GPR161/LPAR1/PDE3A/ADCY2/CNR1/GNAL/PTGER3/AHR/GPR65/PRKAR2B/RGS2/APOE/ADORA2B/DEFB1/ADRB2/PTGFR/CXCL10/ADM/CXCL9/CD36	31
BP	GO:0043583	ear development	31/1340	224/18866	0.000272221	0.00274416	0.00192881	KCNQ4/ITGA8/KCNK3/SIX2/SPARC/HOXA1/C1QB/TMIE/HEY2/FGFR2/MAFB/LRIG1/EPHB2/CTHRC1/DLX6/ATP8B1/PDGFRB/SDC4/KCNK2/SPRY2/FRZB/FZD6/TWIST1/ALDH1A3/NTN1/GJB2/DLX5/ROR2/CXCL14/WNT5A/COL11A1	31
BP	GO:0061756	leukocyte adhesion to vascular endothelial cell	12/1340	53/18866	0.000273266	0.00274977	0.00193275	GCNT1/CCL28/SELPLG/ITGB2/PTAFR/KLF4/ITGA4/ALOX5/ICAM1/SELL/VCAM1/IL6	12
BP	GO:0051384	response to glucocorticoid	23/1340	147/18866	0.000279072	0.00279228	0.00196263	NPAS4/MAOB/SERPINF1/FBXO32/SPARC/SLIT2/ATP2B1/AIF1/CTSV/AGL/PTAFR/ANXA1/ALPL/FOSL1/ICAM1/CCND1/BCHE/TRIM63/GJB2/STC1/CDO1/ADM/IL6	23
BP	GO:0060840	artery development	18/1340	102/18866	0.000280383	0.00279228	0.00196263	MYOCD/MYLK/LRP1/HAND2/LOX/HOXA1/ACVRL1/HEY2/LOXL1/COL3A1/PDGFRB/SLC2A10/FOXF1/WNT11/PRICKLE1/HPGD/APOE/COMP	18
BP	GO:0010743	regulation of macrophage derived foam cell differentiation	9/1340	32/18866	0.000281461	0.00279228	0.00196263	MSR1/CSF1/IL18/PLA2G2A/CETP/AGTR1/PPARG/LPL/CD36	9
BP	GO:0032673	regulation of interleukin-4 production	9/1340	32/18866	0.000281461	0.00279228	0.00196263	FCER1G/HAVCR2/CD86/CD28/IL20RB/SYK/SASH3/LGALS9/IL33	9
BP	GO:0034367	protein-containing complex remodeling	9/1340	32/18866	0.000281461	0.00279228	0.00196263	PLTP/LIPC/PLA2G2A/APOC1/PLA2G7/CETP/AGTR1/APOE/LPL	9
BP	GO:0060603	mammary gland duct morphogenesis	9/1340	32/18866	0.000281461	0.00279228	0.00196263	CSF1R/CSF1/PGR/AR/FGFR2/ETV5/VDR/NTN1/WNT5A	9
BP	GO:0086019	cell-cell signaling involved in cardiac conduction	9/1340	32/18866	0.000281461	0.00279228	0.00196263	CACNB2/FLNA/CACNA1C/RYR2/CASQ2/KCNN2/CXADR/GJC1/GJA1	9
BP	GO:1901889	negative regulation of cell junction assembly	9/1340	32/18866	0.000281461	0.00279228	0.00196263	DMTN/LRP1/DKK1/ACVRL1/TLR2/MMP14/CBLN1/WNT5A/APOD	9
BP	GO:0045843	negative regulation of striated muscle tissue development	13/1340	61/18866	0.000292135	0.00289306	0.00203347	MYOCD/DKK1/MEIS1/CXADR/TP73/TGFBR2/GJA1/PI16/KCNK2/EPHB1/RGS2/TWIST1/RBP4	13
BP	GO:0014015	positive regulation of gliogenesis	15/1340	77/18866	0.000293524	0.00289662	0.00203597	LRP1/CSF1/TP73/TNFRSF1B/ETV5/TLR2/LYN/CX3CL1/TREM2/LIF/RNF112/SERPINE2/PPARG/PLAG1/IL6	15
BP	GO:0030500	regulation of bone mineralization	15/1340	77/18866	0.000293524	0.00289662	0.00203597	TMEM119/SLC8A1/ATP2B1/CCR1/BCOR/WNT10B/ECM1/SRGN/OMD/ALOX5/TWIST1/GREM1/CYP27B1/ADRB2/COMP	15
BP	GO:0048662	negative regulation of smooth muscle cell proliferation	14/1340	69/18866	0.00029784	0.00293406	0.00206228	MYOCD/CNN1/TPM1/PPARGC1A/VIPR2/AIF1/NDRG2/KLF4/HMOX1/ANG/PPARG/IGFBP3/IGFBP5/APOD	14
BP	GO:0062197	cellular response to chemical stress	44/1340	360/18866	0.000298704	0.00293743	0.00206466	MYLK/MMP2/PRKAA2/PAWR/SIRPA/TPM1/SLC25A23/PDGFRA/PYCR1/AKR1B1/MAPK10/SLC2A4/PPARGC1A/MAPK13/MAPT/CYBB/NCF4/TRPM2/RGN/AIF1/SOD3/FYN/CYBA/HSPB1/ETV5/NOL3/ANXA1/KLF4/LRRC8D/TLR4/BTK/PDGFRB/ALOX5/RNF112/MMP9/VNN1/HMOX1/NCF2/PDGFD/PPARG/GJB2/BDKRB2/CD36/IL6	44
BP	GO:0086014	atrial cardiac muscle cell action potential	7/1340	20/18866	0.000305453	0.00298813	0.00210029	CACNB2/FLNA/CACNA1C/RYR2/KCNN2/GJC1/GJA1	7
BP	GO:0086026	atrial cardiac muscle cell to AV node cell signaling	7/1340	20/18866	0.000305453	0.00298813	0.00210029	CACNB2/FLNA/CACNA1C/RYR2/KCNN2/GJC1/GJA1	7
BP	GO:0086066	atrial cardiac muscle cell to AV node cell communication	7/1340	20/18866	0.000305453	0.00298813	0.00210029	CACNB2/FLNA/CACNA1C/RYR2/KCNN2/GJC1/GJA1	7
BP	GO:0030206	chondroitin sulfate biosynthetic process	8/1340	26/18866	0.00031157	0.00303741	0.00213492	DCN/UGDH/CSPG5/CHST15/CHST7/CHPF/VCAN/CSPG4	8
BP	GO:0060343	trabecula formation	8/1340	26/18866	0.00031157	0.00303741	0.00213492	MMP2/COL1A1/HEY2/WNT10B/FHL2/NKX2-5/GREM1/RBP4	8
BP	GO:0060079	excitatory postsynaptic potential	18/1340	103/18866	0.000317595	0.00309078	0.00217244	GRIK5/NPAS4/TMEM25/DMPK/RIMS2/DRD2/S1PR2/MPP2/GRIN2A/P2RX1/ADORA1/GRIN2D/CBLN1/SLC29A1/TMEM108/DGKI/CHRNA1/ADRB2	18
BP	GO:0099565	chemical synaptic transmission, postsynaptic	19/1340	112/18866	0.000325093	0.00315828	0.00221989	GRIK5/NPAS4/IGSF9B/TMEM25/DMPK/RIMS2/DRD2/S1PR2/MPP2/GRIN2A/P2RX1/ADORA1/GRIN2D/CBLN1/SLC29A1/TMEM108/DGKI/CHRNA1/ADRB2	19
BP	GO:0007613	memory	20/1340	121/18866	0.000327007	0.0031693	0.00222763	NPAS4/SERPINF1/ITGA8/DRD2/PTCHD1/SLC2A4/MAPT/LGMN/GRIN2A/KALRN/SORCS3/RIN1/NTF3/ITGA3/CNR1/SYT11/FGF13/KCNK2/VLDLR/APOE	20
BP	GO:0030203	glycosaminoglycan metabolic process	24/1340	158/18866	0.000327353	0.0031693	0.00222763	DCN/LUM/UGDH/CSPG5/EGF/HAS1/HAS3/HAS2/CHST15/CHST7/LYVE1/CHPF/PRELP/OMD/PDGFRB/HS6ST2/VCAN/CSPG4/SDC4/ITIH3/GPC6/HS3ST3A1/ACAN/FMOD	24
BP	GO:0032623	interleukin-2 production	12/1340	54/18866	0.000328918	0.00317898	0.00223443	VSIG4/FCER1G/PDE4D/HAVCR2/CD4/CD86/CD28/NAV3/IL20RB/ANXA1/SASH3/PTPRC	12
BP	GO:0002524	hypersensitivity	5/1340	10/18866	0.000334177	0.00319142	0.00224318	FCER1G/IL20RB/C3/BTK/FCGR2B	5
BP	GO:0035581	sequestering of extracellular ligand from receptor	5/1340	10/18866	0.000334177	0.00319142	0.00224318	FBN1/DAND5/NRROS/GREM2/GREM1	5
BP	GO:0044557	relaxation of smooth muscle	5/1340	10/18866	0.000334177	0.00319142	0.00224318	SLC8A1/KCNMA1/ADORA1/RGS2/ADORA2B	5
BP	GO:0048251	elastic fiber assembly	5/1340	10/18866	0.000334177	0.00319142	0.00224318	MYH11/LOX/THSD4/TNXB/EMILIN1	5
BP	GO:0070391	response to lipoteichoic acid	5/1340	10/18866	0.000334177	0.00319142	0.00224318	CD14/TLR2/TLR4/TREM2/CD36	5
BP	GO:0071223	cellular response to lipoteichoic acid	5/1340	10/18866	0.000334177	0.00319142	0.00224318	CD14/TLR2/TLR4/TREM2/CD36	5
BP	GO:0071670	smooth muscle cell chemotaxis	5/1340	10/18866	0.000334177	0.00319142	0.00224318	SLIT2/AIF1/LPAR1/PDGFRB/PDGFD	5
BP	GO:0072593	reactive oxygen species metabolic process	37/1340	288/18866	0.000335822	0.00320169	0.0022504	MAOB/NOXA1/SIRPA/ATP2B4/PDK3/MAPT/CYBB/TYROBP/CRYAB/NCF4/ITGAM/RGN/ITGB2/AIF1/VAV1/PTX3/SOD3/FYN/CYBA/TGFBR2/SYK/TLR2/KLF4/NRROS/RAC2/CLU/TLR4/PDGFRB/F2RL1/ALOX5/ICAM1/NCF2/ACP5/AGTR1/CD36/PTGIS/PMAIP1	37
BP	GO:0002819	regulation of adaptive immune response	25/1340	168/18866	0.000342586	0.00325514	0.00228797	SUSD4/FCER1G/ADA/HAVCR2/CD4/CD28/TNFRSF1B/CR1/SAMSN1/WAS/IL1R1/IL20RB/PTPN6/ANXA1/C3/TNFSF13B/SASH3/LILRB1/IL18/BTK/FCGR2B/IL18R1/PTPRC/IL33/IL6	25
BP	GO:0060538	skeletal muscle organ development	25/1340	168/18866	0.000342586	0.00325514	0.00228797	MYOCD/DCN/ASB2/XK/RBM24/POPDC2/MYOM1/CFL2/SVIL/NR2F2/STAC3/CASQ1/WNT10B/MEOX2/ACTA1/EPHB1/ATF3/TWIST1/MEGF10/CHRNA1/HLF/VGLL2/MYLPF/ELN/SOX11	25
BP	GO:0070167	regulation of biomineral tissue development	17/1340	95/18866	0.000345653	0.00325944	0.00229099	TMEM119/SLC8A1/ATP2B1/HEY2/CCR1/BCOR/WNT10B/ECM1/SRGN/OMD/ALOX5/GAS6/TWIST1/GREM1/CYP27B1/ADRB2/COMP	17
BP	GO:0110149	regulation of biomineralization	17/1340	95/18866	0.000345653	0.00325944	0.00229099	TMEM119/SLC8A1/ATP2B1/HEY2/CCR1/BCOR/WNT10B/ECM1/SRGN/OMD/ALOX5/GAS6/TWIST1/GREM1/CYP27B1/ADRB2/COMP	17
BP	GO:0030888	regulation of B cell proliferation	13/1340	62/18866	0.000345935	0.00325944	0.00229099	PAWR/ADA/TYROBP/CD300A/TNFSF13B/SASH3/LYN/TLR4/BTK/FCGR2B/AHR/PTPRC/CD38	13
BP	GO:0032233	positive regulation of actin filament bundle assembly	13/1340	62/18866	0.000345935	0.00325944	0.00229099	LIMK1/SYNPO2/TPM1/FLNA/S100A10/MYOC/LPAR1/PPM1E/CX3CL1/WNT11/GPR65/SDC4/PLEK	13
BP	GO:0048635	negative regulation of muscle organ development	13/1340	62/18866	0.000345935	0.00325944	0.00229099	MYOCD/DKK1/MEIS1/CXADR/TP73/TGFBR2/GJA1/PI16/KCNK2/EPHB1/RGS2/TWIST1/RBP4	13
BP	GO:0050771	negative regulation of axonogenesis	14/1340	70/18866	0.000348322	0.00327644	0.00230294	TRIM46/THY1/SLIT2/SEMA4B/ULK2/SEMA7A/SPP1/EPHB2/FGF13/SEMA6A/NTN1/SEMA3A/SEMA5A/WNT5A	14
BP	GO:0050678	regulation of epithelial cell proliferation	47/1340	395/18866	0.000350207	0.00328867	0.00231153	CDH3/SERPINF1/WFDC1/PLXNB3/EPPK1/SPARC/CDK6/ACVRL1/VEGFC/LIMS2/INTU/RGN/NR2F2/PGR/CYBA/HAS2/YAP1/AR/FGFR2/VDR/WNT10B/ECM1/CCL26/GJA1/DLX6/TLR4/AKT3/C5AR1/ITGA4/ALOX5/WNT2/HMOX1/CCND1/ANG/HTRA1/TWIST1/PAX6/AGTR1/PPARG/APOE/DLX5/PRL/SFRP2/SEMA5A/CCL5/WNT5A/SOX11	47
BP	GO:0030574	collagen catabolic process	11/1340	47/18866	0.000358927	0.00335934	0.00236121	ADAMTS2/MMP2/MRC2/ADAMTS14/MMP19/CTSS/MMP14/MMP9/FAP/MMP1/MMP13	11
BP	GO:1903115	regulation of actin filament-based movement	11/1340	47/18866	0.000358927	0.00335934	0.00236121	FLNA/PLN/CACNA1C/RYR2/PDE4D/PDPN/ADORA1/FGF13/ATP1A2/STC1/DSG2	11
BP	GO:0045920	negative regulation of exocytosis	9/1340	33/18866	0.000362832	0.00337265	0.00237056	CD300A/CD84/ANXA1/LGALS9/FCGR2B/TRIM9/FOXF1/HMOX1/IL13RA2	9
BP	GO:0002281	macrophage activation involved in immune response	6/1340	15/18866	0.000363347	0.00337265	0.00237056	HAVCR2/TYROBP/SYK/TREM2/SUCNR1/IL33	6
BP	GO:0002864	regulation of acute inflammatory response to antigenic stimulus	6/1340	15/18866	0.000363347	0.00337265	0.00237056	FCER1G/IL20RB/C3/CNR1/BTK/FCGR2B	6
BP	GO:0060099	regulation of phagocytosis, engulfment	6/1340	15/18866	0.000363347	0.00337265	0.00237056	CD300A/C3/TREM2/F2RL1/PPARG/CD36	6
BP	GO:2000095	regulation of Wnt signaling pathway, planar cell polarity pathway	6/1340	15/18866	0.000363347	0.00337265	0.00237056	DAB2/NKD1/DKK1/ANKRD6/RSPO3/SFRP2	6
BP	GO:1903510	mucopolysaccharide metabolic process	19/1340	113/18866	0.00036526	0.00338482	0.00237911	DCN/LUM/UGDH/CSPG5/EGF/HAS1/HAS3/HAS2/CHST15/CHST7/LYVE1/CHPF/PRELP/OMD/VCAN/CSPG4/ITIH3/ACAN/FMOD	19
BP	GO:0060420	regulation of heart growth	16/1340	87/18866	0.000371366	0.00343574	0.00241491	AKAP6/MEIS1/CXADR/TP73/HEY2/YAP1/FGFR2/TGFBR2/GJA1/ACACB/PI16/WNT2/KCNK2/NKX2-5/RGS2/RBP4	16
BP	GO:0032355	response to estradiol	22/1340	141/18866	0.0003901	0.00360314	0.00253256	TFPI/WFDC1/COL1A1/PPARGC1A/SOCS2/CD4/CRYAB/NR2F2/RGS9/POSTN/ANXA1/GJA1/ARNT2/PDGFRB/MAP1B/SSTR1/CCND1/GGT5/CD38/HPGD/GJB2/PTGFR	22
BP	GO:0007492	endoderm development	15/1340	79/18866	0.00039247	0.00361909	0.00254378	MMP2/COL5A1/LAMA3/DKK1/ITGB2/ITGA7/COL5A2/COL12A1/MMP14/COL4A2/ITGA4/MMP9/HMGA2/INHBA/COL11A1	15
BP	GO:0045621	positive regulation of lymphocyte differentiation	18/1340	105/18866	0.000405057	0.00372904	0.00262106	ADA/TNFSF9/CD86/LILRB4/IL2RA/TGFBR2/SYK/ANXA1/LILRB2/SASH3/IL18/LGALS9/MMP14/BTK/VNN1/ZBTB16/GAS6/PTPRC	18
BP	GO:0048675	axon extension	20/1340	123/18866	0.000407899	0.00374907	0.00263514	TRIM46/LIMK1/PLXNA4/MAPT/LRP1/SLIT2/SEMA4B/VCL/MACF1/ULK2/SEMA7A/OLFM1/MAP1B/SEMA6A/NTN1/SEMA3A/APOE/ALCAM/SEMA5A/WNT5A	20
BP	GO:0032411	positive regulation of transporter activity	19/1340	114/18866	0.000409672	0.00375311	0.00263797	JPH2/CACNB2/AKAP6/RYR2/DMD/RGN/HSPA2/RGS9/STAC3/PTAFR/STAC2/CTSS/CASQ1/EPHB2/TREM2/CACNG4/TRDN/ATP1B1/ADRB2	19
BP	GO:0098693	regulation of synaptic vesicle cycle	19/1340	114/18866	0.000409672	0.00375311	0.00263797	GRIK5/RIMS3/CACNB2/PRRT2/RIMS2/DRD2/SLC2A4/CSPG5/VAMP1/ADRA1A/NCS1/P2RX1/BRSK1/DNM1/CNR1/SYT11/PPFIA2/DGKI/ADORA2B	19
BP	GO:0002449	lymphocyte mediated immunity	44/1340	366/18866	0.000427426	0.00390304	0.00274336	SUSD4/CTSC/ULBP2/FCER1G/HAVCR2/C1QC/C2/C1QB/C1QA/CD28/TNFRSF1B/VAV1/CR1/WAS/IL1R1/IL20RB/PTPN6/C3/BATF/SASH3/LILRB1/IL18/CD55/LGALS9/CLU/BTK/FCGR2B/IL18R1/CORO1A/TLR8/ICAM1/PTPRC/CRTAM/CD70/CFI/PRF1/GZMB/HLA-DQB1/TRBC1/C1S/CD8A/IL6/IL13RA2/IGKC	44
BP	GO:0010038	response to metal ion	44/1340	366/18866	0.000427426	0.00390304	0.00274336	KCNMB1/RYR3/MAOB/KHK/PRKAA2/SERPINF1/PTGES/SLC25A23/PLN/KCNK3/RYR2/DRD2/CD14/KCNMA1/PPARGC1A/CDH1/DMTN/MAPT/SLC25A12/CACNA1H/SPARC/CASQ2/CYBB/RASGRP2/LGMN/TRPM2/ZNF658/C1QA/SOD3/ALOX5AP/KCNMB4/SYT11/ACTA1/MMP9/ICAM1/HMOX1/CDK4/CCND1/SUCNR1/FBP1/FSTL3/S100A8/WNT5A/FABP4	44
BP	GO:1903706	regulation of hemopoiesis	56/1340	498/18866	0.000428201	0.00390337	0.00274359	MYL9/LMO1/FBN1/ADA/LOX/TNFSF9/CD4/CDK6/SPI1/C1QC/TYROBP/MEIS1/CD86/LILRB4/HCLS1/IL2RA/CSF1/TP73/CD28/CCR1/CR1/FAXDC2/YAP1/TGFBR2/PTPN6/SYK/ANXA1/LILRB2/MAFB/EVI2B/SASH3/LILRB1/OSM/IL18/LGALS9/LILRB3/MEIS2/LYN/MMP14/LRRC17/TLR4/BTK/TREM2/FCGR2B/LIF/VNN1/ZBTB16/SLAMF8/GAS6/PTPRC/CRTAM/IL17D/FSTL3/ROR2/CD2/INHBA	56
BP	GO:0006837	serotonin transport	7/1340	21/18866	0.000430238	0.00390337	0.00274359	MAOB/FCER1G/P2RX1/SYK/LILRB1/SLC22A3/CNR1	7
BP	GO:0046641	positive regulation of alpha-beta T cell proliferation	7/1340	21/18866	0.000430238	0.00390337	0.00274359	CD28/TGFBR2/SYK/IL18/CD55/LGALS9/PTPRC	7
BP	GO:1903978	regulation of microglial cell activation	7/1340	21/18866	0.000430238	0.00390337	0.00274359	CTSC/SYT11/CX3CL1/TREM2/PTPRC/CST7/IL6	7
BP	GO:0051495	positive regulation of cytoskeleton organization	31/1340	230/18866	0.00043399	0.00393107	0.00276306	LMOD1/DSTN/LIMK1/SYNPO2/TPM1/FLNA/S100A10/MAPT/CDC42EP3/CFL2/HCK/HCLS1/MYOC/WAS/NAV3/GMFG/NTF3/LPAR1/CCL26/PPM1E/CX3CL1/MAP1B/F2RL1/CORO1A/WNT11/ICAM1/GPR65/SDC4/PLEK/CDC42EP5/SEMA5A	31
BP	GO:2000377	regulation of reactive oxygen species metabolic process	28/1340	200/18866	0.000435657	0.00393982	0.00276921	NOXA1/SIRPA/ATP2B4/PDK3/MAPT/TYROBP/CRYAB/ITGAM/RGN/ITGB2/AIF1/PTX3/FYN/CYBA/TGFBR2/SYK/KLF4/RAC2/CLU/TLR4/PDGFRB/F2RL1/ALOX5/ICAM1/ACP5/AGTR1/CD36/PTGIS	28
BP	GO:0055021	regulation of cardiac muscle tissue growth	15/1340	80/18866	0.000451838	0.00407306	0.00286286	AKAP6/MEIS1/CXADR/TP73/HEY2/YAP1/FGFR2/TGFBR2/GJA1/PI16/WNT2/KCNK2/NKX2-5/RGS2/RBP4	15
BP	GO:2000300	regulation of synaptic vesicle exocytosis	15/1340	80/18866	0.000451838	0.00407306	0.00286286	GRIK5/RIMS3/CACNB2/PRRT2/RIMS2/DRD2/CSPG5/VAMP1/ADRA1A/NCS1/P2RX1/CNR1/PPFIA2/DGKI/ADORA2B	15
BP	GO:0032611	interleukin-1 beta production	18/1340	106/18866	0.000456113	0.00409193	0.00287612	SIRPA/TYROBP/CD33/HSPB1/AIM2/LGALS9/TLR4/CX3CL1/TREM2/F2RL1/TLR8/SUCNR1/ACP5/GBP5/LPL/CD36/IL6/WNT5A	18
BP	GO:0046928	regulation of neurotransmitter secretion	18/1340	106/18866	0.000456113	0.00409193	0.00287612	GRIK5/RIMS3/CACNB2/PRRT2/TACR2/RIMS2/DRD2/CSPG5/VAMP1/ADRA1A/NCS1/P2RX1/KCNMB4/CNR1/SYT11/PPFIA2/DGKI/ADORA2B	18
BP	GO:2000379	positive regulation of reactive oxygen species metabolic process	18/1340	106/18866	0.000456113	0.00409193	0.00287612	MAPT/TYROBP/ITGAM/RGN/ITGB2/AIF1/PTX3/CYBA/TGFBR2/SYK/KLF4/CLU/TLR4/PDGFRB/F2RL1/ICAM1/AGTR1/CD36	18
BP	GO:0008361	regulation of cell size	26/1340	181/18866	0.000461093	0.00411123	0.00288969	TRIM46/LIMK1/XK/KCNMA1/PLXNA4/MAPT/LRP1/SEMA4B/VAV1/MACF1/ULK2/SEMA7A/SPP1/OLFM1/FGF13/MAP1B/SEMA6A/CDK4/SLC12A8/NTN1/CRABP2/SEMA3A/APOE/PLEK/SEMA5A/WNT5A	26
BP	GO:0010922	positive regulation of phosphatase activity	9/1340	34/18866	0.000462651	0.00411123	0.00288969	PPP1R12A/CD300A/NPNT/RGN/CD33/PDGFRB/ITGA1/PTPRC/PLEK	9
BP	GO:0055022	negative regulation of cardiac muscle tissue growth	9/1340	34/18866	0.000462651	0.00411123	0.00288969	MEIS1/CXADR/TP73/TGFBR2/GJA1/PI16/KCNK2/RGS2/RBP4	9
BP	GO:0055094	response to lipoprotein particle	9/1340	34/18866	0.000462651	0.00411123	0.00288969	FCER1G/CD9/ITGB2/SYK/TLR4/PPARG/APOE/LPL/CD36	9
BP	GO:0061117	negative regulation of heart growth	9/1340	34/18866	0.000462651	0.00411123	0.00288969	MEIS1/CXADR/TP73/TGFBR2/GJA1/PI16/KCNK2/RGS2/RBP4	9
BP	GO:0070050	neuron cellular homeostasis	9/1340	34/18866	0.000462651	0.00411123	0.00288969	CACNB2/ATP2B1/NCS1/P2RX1/ADORA1/CNR1/CX3CL1/CHRNA1/IL6	9
BP	GO:0010466	negative regulation of peptidase activity	35/1340	272/18866	0.000465546	0.00413043	0.00290319	TFPI/WFDC2/SERPINF1/WFDC1/PLAUR/MICAL1/ANXA2/LRP1/CRYAB/CR1/PI15/TIMP1/A2M/NOL3/SERPINH1/C3/ECM1/KLF4/SERPINE1/CSTA/TIMP3/PCSK1N/PI16/MMP9/SERPINE2/RARRES1/GAS6/ITIH3/CST7/SLPI/PI3/SERPINA1/SERPINB2/SFRP2/LXN	35
BP	GO:0048545	response to steroid hormone	42/1340	346/18866	0.000467433	0.00413777	0.00290835	DAB2/NPAS4/MAOB/TFPI/SERPINF1/FBXO32/COL1A1/LOX/SPARC/KANK2/CYBB/SLIT2/ATP2B1/AIF1/PGR/CTSV/AGL/PTAFR/CYBA/YAP1/AR/TGFBR2/ANXA1/SPP1/TLR2/MGARP/ALPL/FOSL1/ACTA1/LMO3/ICAM1/CCND1/BCHE/TRIM63/CD38/GJB2/ATP1A2/STC1/CDO1/ADM/IL6/DSG2	42
BP	GO:0035265	organ growth	27/1340	191/18866	0.00046858	0.00413777	0.00290835	AKAP6/ADRA1A/MEIS1/CXADR/TP73/HEY2/PDLIM5/YAP1/AR/FGFR2/TGFBR2/ECM1/SASH3/GJA1/ACACB/PDGFRB/PI16/WNT2/KCNK2/SPRY2/NKX2-5/RGS2/MMP13/RBP4/PLAG1/STC1/COMP	27
BP	GO:0048167	regulation of synaptic plasticity	27/1340	191/18866	0.00046858	0.00413777	0.00290835	RIMS3/NPAS4/PRRT2/RIMS2/DRD2/AKAP5/MAPT/MME/SNAP25/TYROBP/MPP2/LGMN/GRIN2A/SORCS3/ADORA1/RIN1/BRSK1/GRIN2D/LILRB2/EPHB2/CBLN1/CX3CL1/MAP1B/SERPINE2/DGKI/CD38/APOE	27
BP	GO:2000401	regulation of lymphocyte migration	13/1340	64/18866	0.000479128	0.00422429	0.00296916	STK10/AIF1/ECM1/DOCK8/ITGA4/CCL4/CXCL13/CCL20/CXCL10/CCL5/CXCL14/WNT5A/APOD	13
BP	GO:0030098	lymphocyte differentiation	44/1340	368/18866	0.000480231	0.00422738	0.00297133	CMTM7/FCER1G/ADA/TNFSF9/CD4/CDK6/SPI1/CD86/LILRB4/IL2RA/CD28/VAV1/CR1/RUNX2/LFNG/TGFBR2/PTPN6/SYK/ANXA1/LILRB2/MAFB/BATF/SASH3/IL18/LGALS9/MMP14/BTK/FCGR2B/IL18R1/ITGA4/VNN1/ZBTB16/SLAMF8/ITM2A/GAS6/PTPRC/CRTAM/TMEM98/CD3D/VCAM1/CD8A/CD2/IL6/INHBA	44
BP	GO:0001906	cell killing	25/1340	172/18866	0.000491588	0.00431313	0.0030316	CFH/CTSC/ULBP2/HAVCR2/TYROBP/ITGAM/VAV1/PTPN6/SYK/C3/LILRB1/IL18/CD55/LGALS9/CCL13/FCGR2B/F2RL1/CORO1A/ICAM1/PTPRC/CRTAM/PRF1/GZMB/CXCL6/LYZ	25
BP	GO:0006022	aminoglycan metabolic process	25/1340	172/18866	0.000491588	0.00431313	0.0030316	DCN/LUM/UGDH/CSPG5/EGF/HAS1/HAS3/HAS2/CHST15/CHST7/LYVE1/CHPF/PRELP/OMD/PDGFRB/HS6ST2/VCAN/CSPG4/SDC4/ITIH3/CHI3L2/GPC6/HS3ST3A1/ACAN/FMOD	25
BP	GO:0002920	regulation of humoral immune response	21/1340	134/18866	0.000493039	0.00431313	0.0030316	VSIG4/CFH/SUSD4/C1QC/C3AR1/C2/C1QB/C1QA/CR1/PTPN6/A2M/C3/CD55/CLU/FCGR2B/C5AR1/PTPRC/CXCL13/CFI/C1S/IGKC	21
BP	GO:0046718	viral entry into host cell	21/1340	134/18866	0.000493039	0.00431313	0.0030316	ANPEP/SLC20A2/MOG/SLC1A5/TRIM6/CD4/DPP4/SIGLEC1/CXADR/CD86/CD209/MRC1/SELPLG/CR1/PTX3/VAMP8/CD55/LGALS9/NCAM1/ICAM1/GAS6	21
BP	GO:0010771	negative regulation of cell morphogenesis involved in differentiation	17/1340	98/18866	0.000503662	0.00439922	0.00309211	TRIM46/DMTN/THY1/KANK1/SLIT2/SEMA4B/POSTN/ULK2/SEMA7A/SPP1/EPHB2/FGF13/SEMA6A/NTN1/SEMA3A/SEMA5A/WNT5A	17
BP	GO:0071496	cellular response to external stimulus	40/1340	326/18866	0.000508557	0.00443509	0.00311732	MYOCD/PRKAA2/COL1A1/WIPI1/PRKAG2/KANK2/FOLR2/ATP2B1/AIF1/CTSV/POSTN/CYBA/BRSK1/CPEB4/VDR/TNFRSF8/BRIP1/LYN/GJA1/PHEX/TLR4/FOSL1/ITGA4/WNT11/TLR8/ICAM1/HMOX1/GAS6/PTPRC/WNT2B/ATF3/PPARG/CYP27B1/ADORA2B/ATP1A2/TNC/SFRP2/VCAM1/LPL/PMAIP1	40
BP	GO:0031668	cellular response to extracellular stimulus	33/1340	253/18866	0.000523711	0.00456018	0.00320525	MYOCD/PRKAA2/COL1A1/WIPI1/PRKAG2/KANK2/FOLR2/ATP2B1/AIF1/CTSV/POSTN/BRSK1/CPEB4/VDR/BRIP1/LYN/PHEX/FOSL1/ITGA4/ICAM1/HMOX1/GAS6/PTPRC/WNT2B/ATF3/PPARG/CYP27B1/ADORA2B/TNC/SFRP2/VCAM1/LPL/PMAIP1	33
BP	GO:0002700	regulation of production of molecular mediator of immune response	22/1340	144/18866	0.000525168	0.00456528	0.00320883	FCER1G/TRIM6/CD28/TNFRSF1B/IL1R1/SEMA7A/SASH3/LILRB1/IL18/TLR4/BTK/FCGR2B/IL18R1/F2RL1/HMOX1/PTPRC/RBP4/CD36/IL33/IL6/WNT5A/IL13RA2	22
BP	GO:0002673	regulation of acute inflammatory response	11/1340	49/18866	0.000526731	0.00456528	0.00320883	FCER1G/ADORA1/IL20RB/C3/OSM/CNR1/BTK/FCGR2B/PTGER3/PPARG/IL6	11
BP	GO:0032663	regulation of interleukin-2 production	11/1340	49/18866	0.000526731	0.00456528	0.00320883	VSIG4/PDE4D/HAVCR2/CD4/CD86/CD28/NAV3/IL20RB/ANXA1/SASH3/PTPRC	11
BP	GO:0002523	leukocyte migration involved in inflammatory response	6/1340	16/18866	0.000546543	0.00471519	0.0033142	ITGB2/S100A9/CX3CL1/ALOX5/SLAMF8/S100A8	6
BP	GO:0010934	macrophage cytokine production	6/1340	16/18866	0.000546543	0.00471519	0.0033142	SEMA7A/LILRB1/TLR4/GAS6/CD36/WNT5A	6
BP	GO:0034374	low-density lipoprotein particle remodeling	6/1340	16/18866	0.000546543	0.00471519	0.0033142	LIPC/PLA2G2A/PLA2G7/CETP/AGTR1/APOE	6
BP	GO:0010977	negative regulation of neuron projection development	23/1340	154/18866	0.000551043	0.00474673	0.00333637	INPP5J/TRIM46/THY1/LRP1/DKK1/KANK1/SLIT2/SEMA4B/CRMP1/ULK2/LPAR1/SEMA7A/SPP1/EPHB2/FGF13/SEMA6A/CD38/NTN1/SEMA3A/APOE/SEMA5A/ITM2C/WNT5A	23
BP	GO:0030041	actin filament polymerization	27/1340	193/18866	0.00055286	0.0047551	0.00334225	LMOD1/CYFIP2/TMOD1/ARHGAP18/ADD3/DMTN/CDC42EP3/SVIL/MSRB1/HCK/PAK3/KANK1/SLIT2/HCLS1/AIF1/WAS/GMFG/CCL26/MYADM/FHOD3/CORO1A/ICAM1/ANG/GAS7/CDC42EP5/KANK4/ELN	27
BP	GO:0003093	regulation of glomerular filtration	5/1340	11/18866	0.000576845	0.00494627	0.00347662	ADORA1/CYBA/GJA1/F2RL1/GAS6	5
BP	GO:0033632	regulation of cell-cell adhesion mediated by integrin	5/1340	11/18866	0.000576845	0.00494627	0.00347662	ADA/FERMT3/DPP4/CXCL13/CCL5	5
BP	GO:0001738	morphogenesis of a polarized epithelium	22/1340	145/18866	0.000578448	0.00495246	0.00348097	DAB2/CELSR2/LAMA5/DLG3/NKD1/LAMA3/DKK1/INTU/DAAM1/BRSK1/SMURF2/CTHRC1/ANKRD6/FOXF1/WNT11/PRICKLE1/FZD6/GPC6/RSPO3/SFRP2/ROR2/WNT5A	22
BP	GO:0032633	interleukin-4 production	9/1340	35/18866	0.000583957	0.00499203	0.00350879	FCER1G/HAVCR2/CD86/CD28/IL20RB/SYK/SASH3/LGALS9/IL33	9
BP	GO:0001659	temperature homeostasis	25/1340	174/18866	0.000585427	0.00499701	0.00351228	HADH/GADD45G/DRD2/PPARGC1A/TRPM2/ADORA1/MFAP2/ADAMTS5/PRDM16/SYK/WNT10B/IL18/GJA1/CNR1/TLR4/CMKLR1/EBF2/PTGER3/IL18R1/FABP5/ZNF423/DIO2/ADRB2/CD36/FABP4	25
BP	GO:0030326	embryonic limb morphogenesis	20/1340	127/18866	0.000623139	0.00530281	0.00372723	CACNA1C/DKK1/HAND2/PBX1/EN1/INTU/RUNX2/DLX6/ZBTB16/FZD6/TWIST1/GREM1/CRABP2/HOXD13/DLX5/ALX1/SALL4/SFRP2/ROR2/WNT5A	20
BP	GO:0035113	embryonic appendage morphogenesis	20/1340	127/18866	0.000623139	0.00530281	0.00372723	CACNA1C/DKK1/HAND2/PBX1/EN1/INTU/RUNX2/DLX6/ZBTB16/FZD6/TWIST1/GREM1/CRABP2/HOXD13/DLX5/ALX1/SALL4/SFRP2/ROR2/WNT5A	20
BP	GO:0097306	cellular response to alcohol	16/1340	91/18866	0.000624683	0.00530791	0.00373081	KCNMB1/NPAS4/ADCY5/PRKAA2/CDH1/CYBB/SPI1/ATP2B1/KLF4/ADCY2/AHR/CDK4/PPARG/TNC/PTGFR/INHBA	16
BP	GO:0045665	negative regulation of neuron differentiation	30/1340	225/18866	0.000638395	0.00541625	0.00380696	INPP5J/TRIM46/DIXDC1/THY1/LRP1/DKK1/PBX1/KANK1/MEIS1/SLIT2/SEMA4B/TP73/FUOM/CRMP1/ULK2/LPAR1/SEMA7A/SPP1/EPHB2/FGF13/SEMA6A/ID4/CD38/PAX6/NTN1/SEMA3A/APOE/SEMA5A/ITM2C/WNT5A	30
BP	GO:0002702	positive regulation of production of molecular mediator of immune response	17/1340	100/18866	0.000640556	0.0054264	0.00381409	FCER1G/TRIM6/CD28/IL1R1/SEMA7A/SASH3/LILRB1/IL18/TLR4/IL18R1/F2RL1/PTPRC/RBP4/CD36/IL33/IL6/WNT5A	17
BP	GO:2001257	regulation of cation channel activity	26/1340	185/18866	0.000646425	0.00546788	0.00384325	JPH2/SLMAP/CACNB2/PLN/AKAP6/DLG3/DRD2/PPARGC1A/PDE4D/DMD/CASQ2/GRIN2A/RGS9/STAC3/STAC2/CTSS/CASQ1/EPHB2/TREM2/FGF13/KCNE4/CACNG4/MMP9/TRDN/RRAD/ADRB2	26
BP	GO:1901136	carbohydrate derivative catabolic process	27/1340	195/18866	0.000650149	0.00549113	0.00385959	DCN/LUM/NT5M/NPL/ADA/CSPG5/PDE4D/GALC/FUCA2/GPD1L/PDE5A/ADAMTS12/LYVE1/PRELP/OMD/AOAH/VCAN/CSPG4/NT5E/SDC4/AMPD3/TYMP/CHI3L2/GPC6/CDA/ACAN/FMOD	27
[truncated: 989 more rows]

## Sheet: Table S9
Table S9: Prognostic analysis of BMRGs using a univariate Cox regression model
[truncated: 74 more rows]
